# Supplementary material for: Rare Variants in Primary Immunodeficiency Genes and Their Functional Partners in Severe COVID-19
Source: Biomolecules. 2023 Sep 12;13(9):1380. doi: 10.3390/biom13091380 (PMC10526997; doi:10.3390/biom13091380)
Supplement: Supplementary file 1 [file biomolecules-13-01380-s001.zip]

Archive with 1 entries (1 files):
- biomolecules-2549696-supplementary.xlsx
