# Supplementary material for: Rare Variants in Primary Immunodeficiency Genes and Their Functional Partners in Severe COVID-19
Source: Biomolecules. 2023 Sep 12;13(9):1380. doi: 10.3390/biom13091380 (PMC10526997; doi:10.3390/biom13091380)
Supplement: Supplementary file 1 [file biomolecules-13-01380-s001.zip › biomolecules-2549696-supplementary.xlsx]

## Sheet: Table_S1
Table S1. Year-to-year trends in protein-protein interaction (PPI) network statistics for genes with overlapping phenotypes according to subcategories in the IUIS report (2022)
IUIS_Table	IUIS_Subtable	Year	Total number of genes by year	Avg. local clustering coefficient	PPI enrichment p-value
1_Immunodeficiencies affecting cellular and humoral immunity	1.1_T-B+ SCID	2004	4	1	4.07e-06
		2006	5	0.9	2.16e-08
		2011	6	0.933	8.52e-13
		2013	8	0.89	< 1.0e-16
		2017	9	0.85	< 1.0e-16
		2022	12	0.759	< 1.0e-16
	1.2_T-B- SCID	2004	4	0.5	0.186
		2011	5	0.6	0.00225
		2013	9	0.741	3.33e-16
	1.3_Combined Immunodeficiencies Generally Less Profound than Severe Combined Immunodeficiency	2004	11	0.891	< 1.0e-16
		2006	15	0.782	< 1.0e-16
		2013	19	0.734	< 1.0e-16
		2015	27	0.719	< 1.0e-16
		2017	33	0.711	< 1.0e-16
		2019	39	0.693	< 1.0e-16
		2022	44	0.648	< 1.0e-16
2_Combined immunodeficiencies with associated or syndromic features	2.1_Immunodeficiency with Congenital Thrombocytopenia	2009	1	1	2.48e-05
		2011	2
		2017	3
	2.2_DNA Repair Defects other than those listed in Table 1	2004	1	0.667	0.147
		2006	2
		2007	3
		2009	5	0.6	0.0121
		2011	7	0.762	0.000532
		2013	8	0.75	9.31e-05
		2015	9	0.781	4.24e-08
		2017	17	0.676	< 1.0e-16
		2022	18	0.7	< 1.0e-16
	2.3_Thymic Defects with Additional Congenital Anomalies	2006	1	0.5	0.000563
		2007	2
		2015	4
	2.4_Immuno-osseous Dysplasias	2006	2	0	1
		2017	4
	2.5_Hyper IgE Syndromes (HIES)	2007	1	0	1
		2009	2
		2015	4
		2019	9	0.722	6.79e-06
		2022	10	0.753	3.09e-07
	2.6_Defects of Vitamin B12 and Folate Metabolism	2017	3	0.667	7.2e-05
	2.7_Anhidrotic Ectodermodysplasia with Immunodeficiency (EDA-ID)	2005	1	1	0.00264
		2007	2
		2017	3
	2.8_Calcium Channel Defects	2011	2	1	1.08e-06
		2022	3
	2.9_Other Combined immunodeficiencies wwith syndromic features	2007	1	0	1
		2009	2
		2015	5
		2017	10	0.4	0.122
		2019	14	0.524	0.00404
		2022	19	0.649	0.00117
3_Predominantly Antibody Deficiencies	3.1_Agammaglobulinemia	2004	2	1	1.04e-05
		2009	3
		2011	5	1	6.66e-15
		2013	6	1	6.66e-15
		2015	8	0.882	< 1.0e-16
		2019	11	0.705	< 1.0e-16
		2022	13	0.634	< 1.0e-16
	3.2_CVID Phenotype	2004	1	0.833	6.76e-05
		2006	2
		2009	4
		2011	6	0.833	5.98e-09
		2013	8	0.625	4.46e-14
		2015	12	0.454	1.52e-12
		2017	18	0.499	3.33e-16
		2019	21	0.601	2.11e-15
		2022	23	0.621	< 1.0e-16
	3.3_Severe Reduction in Serum IgG and IgA with Normal/Elevated IgM and Normal Numbers of B cells, Hyper IgM	2004	1	0.667	0.0487
		2006	2
		2015	3
		2017	4	0.75	0.000391
		2022	6	0.556	0.000106
	3.4_Isotype, Light Chain, or Functional Deficiencies with Generally Normal Numbers of B Cells	2015	2	.	.
4_Diseases of Immune Dysregulation	4.1_Familial Hemophagocytic Lymphohistiocytosis (FHL syndromes)	2004	1	1	3.68e-06
		2006	2
		2009	3
		2011	4	1	3.11e-10
		2017	5	0.867	1.72e-12
		2019	6	0.722	8.4e-12
		2022	7	0.619	1.64e-10
	4.2_FHL Syndromes with Hypopigmentation	2004	2	1	3.8e-06
		2006	3
		2017	4	0.833	5.33e-07
	4.3_Regulatory T Cell Defects	2006	1	1	0.0115
		2007	2
		2009	3
		2013	5	0.667	0.00177
		2015	6	0.861	3.01e-06
		2017	7	0.81	1.35e-09
		2019	10	0.66	3.47e-12
	4.4_Autoimmunity with or without Lymphoproliferation	2006	1	0	1
		2011	2
		2015	3
		2017	5	0	1
		2022	7	0.286	0.0113
	4.5_Immune Dysregulation with Colitis	2011	3	1	0.000687
		2015	4	0.833	7.16e-05
		2019	6	0.694	0.000582
		2022	7	0.595	0.000741
	4.6_Autoimmune Lymphoproliferative Syndrome (ALPS, Canale Smith syndrome)	2004	3	0.667	0.0293
		2006	4	0.833	4.35e-06
		2011	5	0.9	1.66e-09
	4.7_Susceptibility to EBV and Lymphoproliferative Conditions	2004	1	1	8.85e-06
		2007	2
		2011	3
		2015	4	0.75	0.000206
		2017	9	0.578	1.69e-07
		2019	10	0.62	4.03e-09
		2022	11	0.564	2.48e-08
5_Congenital defects of phagocyte number or function	5.1_Susceptibility to EBV and Lymphoproliferative Conditions	2004	1	0.667	0.0221
		2006	2
		2009	6	0.69	2.49e-13
		2011	9	0.656	1.11e-16
		2013	10	0.673	< 1.0e-16
		2015	15	0.684	< 1.0e-16
		2017	19	0.69	< 1.0e-16
		2019	21	0.679	< 1.0e-16
		2022	22	0.679	< 1.0e-16
	5.2_Defects of Motility	2004	4	0.5	0.0434
		2006	5	0.4	0.0558
		2009	6	0.611	0.0028
		2013	8	0.604	6.07e-05
		2017	11	0.664	5.03e-05
	5.3_Defects of Respiratory Burst	2006	5	0.8	1.58e-07
		2013	6	0.833	2.22e-12
		2019	7	0.714	4.29e-12
	5.4_Other Non-Lymphoid Defects	2009	1	0.667	0.0642
		2011	2
		2017	3
6_Defects in intrinsic and innate immunity	6.1_Mendelian Susceptibility to mycobacterial disease (MSMD)	2004	1	1	6.26e-12
		2006	5
		2007	6	0.933	6.66e-16
		2009	7	0.924	< 1.0e-16
		2011	8	0.912	< 1.0e-16
		2013	9	0.899	< 1.0e-16
		2015	10	0.879	< 1.0e-16
		2017	11	0.877	< 1.0e-16
		2019	14	0.761	< 1.0e-16
		2022	16	0.766	< 1.0e-16
	6.2_Epidermodysplasia verruciformis (HPV)	2006	1	0.667	0.0151
		2015	3
		2019	4	0.75	1.25e-05
	6.3_ Predisposition to Severe Viral Infection	2004	1	1	3.94e-06
		2015	4
		2017	6	0.933	2.12e-09
		2019	11	0.974	< 1.0e-16
		2022	14	0.926	< 1.0e-16
	6.4_Herpes Simplex Encephalitis (HSE)	2007	2	1	3.8e-05
		2011	3
		2013	4	1	2.15e-08
		2017	6	1	< 1.0e-16
		2019	7	0.857	< 1.0e-16
		2022	10	0.889	< 1.0e-16
	6.5_Predisposition to invasive fungal infections	2009	1	.	.
	6.6_Predisposition to Mucocutaneous Candidiasis	2004	1	1	8.63e-05
		2011	3
		2015	4	0.833	1.02e-07
		2017	5	0.867	2.22e-12
		2022	6	0.778	2.96e-10
	6.7_TLR Signaling Pathway Deficiency with Bacterial Susceptibility	2004	1	1	5.27e-09
		2009	2
		2017	4
		2022	5	1	1.03e-13
	6.8_Other Inborn Errors of Immunity Related to Non-Hematopoietic Tissues	2009	1	0.667	< 1.0e-16
		2015	2
		2017	15
	6.9_Other inborn errors of immunity related to leukocytes	2019	2	.	.
7_Autoinflammatory Disorders	7.1_Type 1 Interferonopathies	2015	9	0.792	< 1.0e-16
		2017	12	0.684	< 1.0e-16
		2019	15	0.733	< 1.0e-16
		2022	20	0.579	< 1.0e-16
	7.2_Defects Affecting the Inflammasome	2004	1	1	3.14e-07
		2006	2
		2009	3
		2013	4	0.833	2.88e-09
		2015	5	0.667	6.15e-14
		2017	6	0.711	< 1.0e-16
		2019	7	0.714	< 1.0e-16
	7.3_Non-Inflammasome Related Conditions	2004	3	1	0.000112
		2007	5	0.733	5.92e-07
		2009	6	0.778	1.36e-11
		2013	9	0.704	7.74e-12
		2015	15	0.624	2.64e-12
		2017	18	0.66	< 1.0e-16
		2019	22	0.631	< 1.0e-16
		2022	26	0.618	< 1.0e-16
8_Complement Deficiencies		2004	13	0.873	< 1.0e-16
		2007	15	0.892	< 1.0e-16
		2009	16	0.88	< 1.0e-16
		2011	21	0.836	< 1.0e-16
		2013	22	0.818	< 1.0e-16
		2015	30	0.768	< 1.0e-16
		2017	33	0.774	< 1.0e-16
9_Bone marrow failure		2009	1	0.9	2.42e-11
		2011	6
		2015	9	0.91	< 1.0e-16
		2017	14	0.915	< 1.0e-16
		2019	38	0.831	< 1.0e-16
		2022	39	0.834	< 1.0e-16

## Sheet: Table_S2
Table S2. Characteristics of primary immunodeficiency (PID) genes and their functional partners (FPs) at the protein level. For each gene, the full STRING network was queried for interactors with the maximal available size cutoff of 50 and combined interaction score of ≥0.4. The names of the categories and subcategories for PID genes are shown in Table S1.
Gene symbol (PID genes /FP genes)	Gene name	Ensembl gene ID	If it is a PID gene, the IUIS category and subcategory are specified	Functional partner for PID genes (combined interaction score ≥0.9)	Functional partner for PID genes (combined interaction score 0.4 to 0.89)	Haploinsufficient (HIS) gene (HIS score ≤0.1, highlighted in red) (DECIPHER https://www.deciphergenomics.org/about/downloads/data)	Intolerant to LoF variants (pLI >0.9, highlighted in red) (https:// gnomad.broad institute.org/)	Intolerant to missense variants (Z-score >3.09, highlighted in red) (https:// gnomad.broad insti tute. org/)	Essential gene (Y) (Dickinson et al., 2016)	GENCODE COVID-19 (updated data are highlighted in red) (https://www.gencodegenes.org/human/covid19_genes.html#)	Human Protein Atlas (HPA) tissue specific genes (tissue enriched, group enriched and tissue enhanced; immune tissues/cells are highlighted in red) via the TissueEnrich R package (https://bioconductor.org/packages/release/bioc/html/TissueEnrich.html). Immune system related tissues: appendix, B-cells. bone marrow, dendritic cells, granulocytes, lymph node, monocytes, NK-cells, spleen, T-cells, tons…
A1BG	alpha-1-B glycoprotein	ENSG00000121410	.	Y	Y	0.9038	4.9917e-09	-0.08613	N	.	liver
A1CF	APOBEC1 complementation factor	ENSG00000148584	.	N	Y	0.2759	5.9218e-10	0.99035	N	.	duodenum|liver|small intestine
A2M	alpha-2-macroglobulin	ENSG00000175899	.	Y	Y	0.4936	4.5229e-11	1.8713	N	.	lung
AAGAB	alpha and gamma adaptin binding protein	ENSG00000103591	.	N	Y	0.5094	3.8664e-07	-0.87738	N	.	.
AAK1	AP2 associated kinase 1	ENSG00000115977	.	Y	Y	0.2781	1	2.612	N	.	parathyroid gland
AAMP	angio associated migratory cell protein	ENSG00000127837	.	Y	Y	0.1804	0.76172	1.7512	N	.	.
AAR2	AAR2 splicing factor	ENSG00000131043	.	N	Y	0.3772	8.3057e-06	0.85528	N	updated	.
AARS	alanyl-tRNA synthetase 1	ENSG00000090861	.	Y	Y	0.2474	1.8242e-08	0.051852	Y	.	.
ABAT	4-aminobutyrate aminotransferase	ENSG00000183044	.	Y	Y	0.4104	0.0063216	0.57296	N	.	cerebral cortex|kidney|liver
ABCA1	ATP binding cassette subfamily A member 1	ENSG00000165029	.	Y	Y	0.0943	1.4525e-13	1.7544	Y	.	.
ABCA12	ATP binding cassette subfamily A member 12	ENSG00000144452	.	N	Y	0.2059	2.922e-15	1.6348	Y	.	breast|skin
ABCA3	ATP binding cassette subfamily A member 3	ENSG00000167972	.	N	Y	0.6464	6.6226e-08	0.32326	Y	.	cerebral cortex|lung
ABCB1	ATP binding cassette subfamily B member 1	ENSG00000085563	.	N	Y	0.0508	1.2564e-05	1.44	N	.	adrenal gland|small intestine
ABCB10	ATP binding cassette subfamily B member 10	ENSG00000135776	.	Y	Y	0.7029	2.9084e-08	1.3514	Y	.	.
ABCB11	ATP binding cassette subfamily B member 11	ENSG00000073734	.	N	Y	0.3088	1.5612e-12	1.1073	Y	.	liver
ABCB6	ATP binding cassette subfamily B member 6 (Langereis blood group)	ENSG00000115657	.	N	Y	0.4704	8.5999e-19	-0.13886	Y	.	.
ABCC5	ATP binding cassette subfamily C member 5	ENSG00000114770	.	N	Y	0.3031	0.0041518	3.6041	N	.	.
ABCD4	ATP binding cassette subfamily D member 4	ENSG00000119688	.	N	Y	0.3657	1.3364e-12	0.1693	N	.	.
ABCE1	ATP binding cassette subfamily E member 1	ENSG00000164163	.	Y	Y	0.0123	0.9738	4.1012	Y	.	.
ABCF2	ATP binding cassette subfamily F member 2	ENSG00000033050	.	Y	Y	.	.	.	.	.	.
ABCF3	ATP binding cassette subfamily F member 3	ENSG00000161204	.	N	Y	0.3558	1.5114e-05	0.65355	N	.	.
ABCG2	ATP binding cassette subfamily G member 2 (Junior blood group)	ENSG00000118777	.	N	Y	0.3214	2.0957e-32	-0.88103	N	.	small intestine
ABCG4	ATP binding cassette subfamily G member 4	ENSG00000172350	.	N	Y	0.1931	3.8043e-07	2.2691	N	.	cerebral cortex|parathyroid gland|testis
ABCG8	ATP binding cassette subfamily G member 8	ENSG00000143921	.	Y	Y	0.3974	2.3838e-20	-2.4872	N	.	duodenum|liver|small intestine
ABHD14A-ACY1	ABHD14A-ACY1 readthrough	ENSG00000114786	.	N	Y	0.5338	1.7689e-10	0.23726	N	.	NK-cells
ABHD5	abhydrolase domain containing 5, lysophosphatidic acid acyltransferase	ENSG00000011198	.	Y	Y	0.3617	6.4201e-07	0.47432	Y	.	.
ABI1	abl interactor 1	ENSG00000136754	.	Y	Y	0.0859	0.63911	2.0949	Y	.	.
ABI2	abl interactor 2	ENSG00000138443	.	Y	Y	0.0937	0.43122	2.2471	N	.	cerebral cortex
ABI3	ABI family member 3	ENSG00000108798	.	N	Y	0.6863	5.0089e-05	0.39596	N	.	dendritic cells|monocytes|T-cells
ABL1	ABL proto-oncogene 1, non-receptor tyrosine kinase	ENSG00000097007	.	Y	Y	0.031	0.99998	2.5581	Y	.	.
ABL2	ABL proto-oncogene 2, non-receptor tyrosine kinase	ENSG00000143322	.	Y	Y	0.2457	3.6365e-07	1.6853	N	.	.
ABLIM3	actin binding LIM protein family member 3	ENSG00000173210	.	N	Y	0.2109	1.0625e-07	0.69581	N	.	adipose tissue|parathyroid gland
ABRA	actin binding Rho activating protein	ENSG00000174429	.	N	Y	0.5414	6.1508e-06	-0.15154	N	.	heart muscle|skeletal muscle
ACAA1	acetyl-CoA acyltransferase 1	ENSG00000060971	.	N	Y	0.4257	3.5904e-09	1.2156	N	.	.
ACACA	acetyl-CoA carboxylase alpha	ENSG00000278540	.	Y	Y	0.0239	1	7.2382	Y	.	.
ACAN	aggrecan	ENSG00000157766	.	Y	Y	0.7558	1	0.20716	Y	.	seminal vesicle|testis
ACAP1	ArfGAP with coiled-coil, ankyrin repeat and PH domains 1	ENSG00000072818	.	N	Y	0.5389	0.067617	2.2959	N	.	lymph node
ACAT1	acetyl-CoA acetyltransferase 1	ENSG00000075239	.	Y	Y	0.4458	9.8525e-08	0.90559	N	.	.
ACAT2	acetyl-CoA acetyltransferase 2	ENSG00000120437	.	Y	Y	0.5312	5.5303e-07	0.69888	Y	.	.
ACD	ACD shelterin complex subunit and telomerase recruitment factor	ENSG00000102977	9	Y	Y	0.8112	1.1148e-12	-0.48611	Y	pending	.
ACE	angiotensin I converting enzyme	ENSG00000159640	.	Y	Y	0.0356	1.0344e-37	-0.69323	Y	.	duodenum|small intestine
ACE2	angiotensin converting enzyme 2	ENSG00000130234	.	N	Y	0.5057	0.99769	1.2455	N	updated	duodenum|gallbladder|kidney|small intestine|testis
ACKR1	atypical chemokine receptor 1 (Duffy blood group)	ENSG00000213088	.	Y	Y	0.8118	.	-0.49	N	.	.
ACKR3	atypical chemokine receptor 3	ENSG00000144476	.	Y	Y	0.413	0.39134	0.94571	Y	.	placenta
ACO1	aconitase 1	ENSG00000122729	.	Y	Y	0.2003	3.8322e-18	0.91861	Y	.	.
ACO2	aconitase 2	ENSG00000100412	.	Y	Y	0.098	0.20791	2.9201	N	updated	.
ACOT13	acyl-CoA thioesterase 13	ENSG00000112304	.	N	Y	0.6853	3.1271e-06	0.09541	N	.	.
ACOX1	acyl-CoA oxidase 1	ENSG00000161533	.	Y	Y	0.3886	0.062095	1.9819	N	.	.
ACP1	acid phosphatase 1	ENSG00000143727	.	N	Y	0.3231	1.7531e-08	-0.24852	N	.	.
ACP2	acid phosphatase 2, lysosomal	ENSG00000134575	.	Y	Y	0.3821	6.2383e-05	0.82592	N	.	.
ACP5	acid phosphatase 5, tartrate resistant	ENSG00000102575	7.1	Y	Y	0.6632	0.078651	0.40019	N	pending	lung
ACSL5	acyl-CoA synthetase long chain family member 5	ENSG00000197142	.	N	Y	0.5306	2.8888e-09	0.71717	N	.	.
ACSL6	acyl-CoA synthetase long chain family member 6	ENSG00000164398	.	N	Y	0.3199	0.0032201	1.7583	.	.	bone marrow|cerebral cortex|parathyroid gland|seminal vesicle|testis
ACTA1	actin alpha 1, skeletal muscle	ENSG00000143632	.	Y	Y	0.081	1.1385e-06	4.5292	Y	.	skeletal muscle
ACTA2	actin alpha 2, smooth muscle	ENSG00000107796	.	Y	Y	0.0261	0.93017	3.1995	N	.	.
ACTB	actin beta	ENSG00000075624	5.2	Y	Y	0.0103	0.98564	5.0206	Y	pending	.
ACTBL2	actin beta like 2	ENSG00000169067	.	Y	Y	0.4258	5.8166e-16	-0.35507	N	.	.
ACTC1	actin alpha cardiac muscle 1	ENSG00000159251	.	Y	Y	0.0959	0.73668	4.5244	Y	.	heart muscle
ACTG1	actin gamma 1	ENSG00000184009	.	Y	Y	0.0138	0.0047837	3.16	Y	.	.
ACTG2	actin gamma 2, smooth muscle	ENSG00000163017	.	N	Y	0.2267	0.071036	3.3487	N	.	seminal vesicle|smooth muscle
ACTL6A	actin like 6A	ENSG00000136518	.	Y	Y	0.0358	0.99665	2.9398	Y	.	.
ACTL6B	actin like 6B	ENSG00000077080	.	Y	Y	0.1591	0.00028347	3.2738	Y	.	cerebral cortex
ACTN1	actinin alpha 1	ENSG00000072110	.	Y	Y	0.1515	0.99997	3.3621	N	.	smooth muscle
ACTN2	actinin alpha 2	ENSG00000077522	.	Y	Y	0.1349	0.99968	1.2925	N	.	heart muscle|skeletal muscle
ACTN4	actinin alpha 4	ENSG00000130402	.	Y	Y	0.2158	1	4.1552	Y	.	.
ACTR2	actin related protein 2	ENSG00000138071	.	Y	Y	0.0879	0.99896	3.6696	N	.	.
ACTR3	actin related protein 3	ENSG00000115091	.	Y	Y	0.1688	0.99986	3.6093	Y	.	.
ACTR3B	actin related protein 3B	ENSG00000133627	.	Y	Y	0.5492	0.99911	2.9731	N	.	cerebral cortex
ACTR3C	actin related protein 3C	ENSG00000106526	.	Y	Y	0.847	7.2147e-06	-0.12835	N	.	parathyroid gland
ACTR5	actin related protein 5	ENSG00000101442	.	Y	Y	0.4744	1.1352e-09	0.40541	N	.	.
ACTR8	actin related protein 8	ENSG00000113812	.	Y	Y	0.2535	5.4097e-15	1.2321	Y	.	.
ACVR1	activin A receptor type 1	ENSG00000115170	.	N	Y	0.0327	0.3254	2.3371	Y	.	.
ACVR1B	activin A receptor type 1B	ENSG00000135503	.	N	Y	0.1126	0.99969	3.3735	Y	.	.
ACVR2B	activin A receptor type 2B	ENSG00000114739	.	Y	Y	0.1337	0.83412	2.0429	Y	.	.
ACVRL1	activin A receptor like type 1	ENSG00000139567	.	Y	Y	0.4942	0.00096719	2.4458	Y	.	placenta
ACY1	aminoacylase 1	ENSG00000243989	.	N	Y	0.5858	6.9169e-09	0.095076	N	.	duodenum|kidney|liver|small intestine
ACYP2	acylphosphatase 2	ENSG00000170634	.	N	Y	0.5808	6.5331e-05	-0.51232	N	.	.
ADA	adenosine deaminase	ENSG00000196839	1.2	Y	Y	0.1282	2.8825e-12	0.11775	Y	pending	dendritic cells|duodenum|monocytes
ADAL	adenosine deaminase like	ENSG00000168803	.	N	Y	0.2461	1.6257e-06	1.1761	N	.	.
ADAM10	ADAM metallopeptidase domain 10	ENSG00000137845	.	Y	Y	0.058	1	3.3058	Y	.	.
ADAM15	ADAM metallopeptidase domain 15	ENSG00000143537	.	N	Y	0.5585	2.4409e-16	1.0693	N	.	.
ADAM17	ADAM metallopeptidase domain 17	ENSG00000151694	7.3	Y	Y	0.2086	0.99528	2.451	Y	pending	.
ADAM19	ADAM metallopeptidase domain 19	ENSG00000135074	.	N	Y	0.4716	6.8e-05	1.8832	Y	.	granulocytes
ADAM33	ADAM metallopeptidase domain 33	ENSG00000149451	.	N	Y	0.734	2.1487e-15	0.68787	N	.	endometrium
ADAM9	ADAM metallopeptidase domain 9	ENSG00000168615	.	N	Y	0.5829	0.029431	1.9036	N	updated	.
ADAMTS1	ADAM metallopeptidase with thrombospondin type 1 motif 1	ENSG00000154734	.	Y	N	0.2734	0.71601	0.66702	Y	updated	ovary
ADAMTS10	ADAM metallopeptidase with thrombospondin type 1 motif 10	ENSG00000142303	.	Y	N	0.5123	0.84288	3.628	N	.	.
ADAMTS12	ADAM metallopeptidase with thrombospondin type 1 motif 12	ENSG00000151388	.	Y	N	0.534	2.4806e-17	0.97964	N	.	.
ADAMTS13	ADAM metallopeptidase with thrombospondin type 1 motif 13	ENSG00000160323	.	Y	Y	0.814	5.1409e-15	1.5614	N	.	.
ADAMTS14	ADAM metallopeptidase with thrombospondin type 1 motif 14	ENSG00000138316	.	Y	Y	0.6456	4.7565e-14	0.29483	N	.	gallbladder|placenta
ADAMTS15	ADAM metallopeptidase with thrombospondin type 1 motif 15	ENSG00000166106	.	Y	N	0.3846	1.6672e-06	0.50802	N	.	adipose tissue|placenta
ADAMTS16	ADAM metallopeptidase with thrombospondin type 1 motif 16	ENSG00000145536	.	Y	N	0.754	0.00044629	0.40755	N	.	gallbladder|ovary
ADAMTS17	ADAM metallopeptidase with thrombospondin type 1 motif 17	ENSG00000140470	.	Y	N	0.4461	2.802e-15	-1.3894	N	.	.
ADAMTS18	ADAM metallopeptidase with thrombospondin type 1 motif 18	ENSG00000140873	.	Y	N	0.4875	1.0716e-29	-3.5082	N	.	placenta
ADAMTS19	ADAM metallopeptidase with thrombospondin type 1 motif 19	ENSG00000145808	.	Y	N	0.537	5.9648e-08	2.1002	N	.	cervix, uterine|endometrium|placenta|smooth muscle
ADAMTS2	ADAM metallopeptidase with thrombospondin type 1 motif 2	ENSG00000087116	.	Y	Y	0.2576	0.9661	1.4291	N	.	.
ADAMTS20	ADAM metallopeptidase with thrombospondin type 1 motif 20	ENSG00000173157	.	Y	N	0.6804	4.4534e-38	-0.6856	N	.	.
ADAMTS3	ADAM metallopeptidase with thrombospondin type 1 motif 3	ENSG00000156140	.	Y	Y	0.2314	1.0278e-10	0.54521	N	.	parathyroid gland
ADAMTS4	ADAM metallopeptidase with thrombospondin type 1 motif 4	ENSG00000158859	.	Y	Y	0.346	1.9501e-06	1.1548	N	.	adipose tissue
ADAMTS5	ADAM metallopeptidase with thrombospondin type 1 motif 5	ENSG00000154736	.	Y	Y	0.258	8.0325e-07	0.76822	N	.	ovary|placenta
ADAMTS6	ADAM metallopeptidase with thrombospondin type 1 motif 6	ENSG00000049192	.	Y	N	0.0554	0.99998	3.088	N	.	gallbladder|placenta
ADAMTS7	ADAM metallopeptidase with thrombospondin type 1 motif 7	ENSG00000136378	.	Y	N	0.8023	2.2517e-14	0.71148	N	.	endometrium
ADAMTS8	ADAM metallopeptidase with thrombospondin type 1 motif 8	ENSG00000134917	.	Y	N	0.6507	1.1981e-10	0.51838	N	.	appendix|lung
ADAMTS9	ADAM metallopeptidase with thrombospondin type 1 motif 9	ENSG00000163638	.	Y	N	0.3158	1.0004e-06	0.95461	Y	.	placenta
ADAMTSL1	ADAMTS like 1	ENSG00000178031	.	Y	N	0.0924	3.1241e-12	-0.97016	N	.	endometrium|smooth muscle
ADAMTSL2	ADAMTS like 2	ENSG00000197859	.	Y	N	0.6246	0.0016001	1.2469	N	.	adrenal gland
ADAMTSL3	ADAMTS like 3	ENSG00000156218	.	Y	N	0.656	1.3662e-19	0.4755	N	.	.
ADAMTSL4	ADAMTS like 4	ENSG00000143382	.	Y	N	0.6768	2.6008e-28	0.079961	N	.	placenta
ADAMTSL5	ADAMTS like 5	ENSG00000185761	.	Y	N	0.8005	3.7025e-11	-0.45176	N	.	cervix, uterine
ADAP2	ArfGAP with dual PH domains 2	ENSG00000184060	.	N	Y	0.2653	4.2394e-10	0.80306	N	.	.
ADAR	adenosine deaminase RNA specific	ENSG00000160710	7.1	Y	Y	0.4306	0.026282	2.2714	Y	updated	.
ADARB2	adenosine deaminase RNA specific B2 (inactive)	ENSG00000185736	.	N	Y	0.4356	0.85603	1.7325	N	.	cerebral cortex
ADCY10	adenylate cyclase 10	ENSG00000143199	.	N	Y	0.7003	7.3834e-41	0.45524	N	.	testis
ADCY8	adenylate cyclase 8	ENSG00000155897	.	Y	Y	0.1301	1.7766e-06	1.5705	N	.	cerebral cortex|epididymis|fallopian tube
ADCYAP1	adenylate cyclase activating polypeptide 1	ENSG00000141433	.	N	Y	0.4332	0.52424	-0.43277	Y	.	appendix|cerebral cortex|gallbladder
ADH1A	alcohol dehydrogenase 1A (class I), alpha polypeptide	ENSG00000187758	.	N	Y	0.6612	1.7118e-11	0.006627	N	.	liver
ADI1	acireductone dioxygenase 1	ENSG00000182551	.	Y	Y	0.7662	3.1509e-05	0.19879	N	.	.
ADIPOQ	adiponectin, C1Q and collagen domain containing	ENSG00000181092	.	Y	Y	0.3249	4.6434e-09	-0.13118	N	.	adipose tissue
ADK	adenosine kinase	ENSG00000156110	.	Y	Y	0.0342	0.00031276	1.5049	Y	.	.
ADM	adrenomedullin	ENSG00000148926	.	Y	Y	0.233	0.040831	-0.10735	Y	.	granulocytes|placenta
ADM2	adrenomedullin 2	ENSG00000128165	.	N	Y	0.8434	0.020009	0.10976	N	.	thyroid gland
ADNP	activity dependent neuroprotector homeobox	ENSG00000101126	.	N	Y	0.0979	1	2.0722	Y	.	.
ADORA1	adenosine A1 receptor	ENSG00000163485	.	Y	Y	0.2293	0.015215	2.2679	N	.	cerebral cortex|testis
ADORA2A	adenosine A2a receptor	ENSG00000128271	.	Y	Y	0.3187	0.5971	1.5203	N	.	T-cells
ADORA2B	adenosine A2b receptor	ENSG00000170425	.	Y	Y	0.3453	1.7674e-05	-0.055228	N	.	granulocytes
ADORA3	adenosine A3 receptor	ENSG00000282608	.	Y	Y	0.7565	0.0001441	-0.20793	.	.	granulocytes
ADPGK	ADP dependent glucokinase	ENSG00000159322	.	Y	Y	0.4522	0.0052215	1.0156	N	.	.
ADRA1A	adrenoceptor alpha 1A	ENSG00000120907	.	Y	Y	0.4007	3.3722e-07	-0.013065	N	.	adipose tissue|liver|prostate|seminal vesicle
ADRA1B	adrenoceptor alpha 1B	ENSG00000170214	.	Y	Y	0.2852	0.13541	1.1798	N	.	cerebral cortex|spleen
ADRA1D	adrenoceptor alpha 1D	ENSG00000171873	.	Y	Y	0.4255	4.0117e-05	0.60095	N	.	cervix, uterine|prostate
ADRB2	adrenoceptor beta 2	ENSG00000169252	.	Y	Y	0.0671	0.52545	1.347	N	.	T-cells
ADRBK1	G protein-coupled receptor kinase 2	ENSG00000173020	.	Y	Y	0.1023	0.99998	3.2172	Y	.	.
ADRM1	ADRM1 26S proteasome ubiquitin receptor	ENSG00000130706	.	Y	Y	0.3419	0.99704	1.3783	Y	.	.
ADSL	adenylosuccinate lyase	ENSG00000239900	.	Y	Y	0.047	8.9207e-12	0.80287	Y	.	.
ADSS	adenylosuccinate synthase 2	ENSG00000035687	.	Y	Y	0.1088	0.32971	2.2227	N	.	.
AFG3L2	AFG3 like matrix AAA peptidase subunit 2	ENSG00000141385	.	Y	Y	0.3083	5.2511e-09	1.988	Y	.	.
AFM	afamin	ENSG00000079557	.	N	Y	0.8436	4.2654e-19	-0.57827	N	.	liver
AFP	alpha fetoprotein	ENSG00000081051	.	Y	Y	0.1258	1.1383e-11	0.18544	N	.	liver
AFTPH	aftiphilin	ENSG00000119844	.	Y	Y	0.2039	0.99997	0.69187	N	.	.
AGBL2	AGBL carboxypeptidase 2	ENSG00000165923	.	N	Y	0.6319	3.9622e-16	1.1714	N	.	fallopian tube|testis
AGBL3	AGBL carboxypeptidase 3	ENSG00000146856	.	Y	Y	0.6412	4.1796e-16	1.9232	N	.	.
AGBL4	AGBL carboxypeptidase 4	ENSG00000186094	.	N	Y	0.0356	2.4767e-06	1.3153	N	.	cerebral cortex|fallopian tube
AGER	advanced glycosylation end-product specific receptor	ENSG00000204305	.	Y	Y	0.2358	6.3528e-16	0.088287	N	.	lung
AGFG1	ArfGAP with FG repeats 1	ENSG00000173744	.	N	Y	0.1967	0.99276	1.6605	N	.	.
AGFG2	ArfGAP with FG repeats 2	ENSG00000106351	.	N	Y	0.4822	0.00025383	0.89017	N	.	salivary gland
AGGF1	angiogenic factor with G-patch and FHA domains 1	ENSG00000164252	.	N	Y	0.5325	2.7334e-05	0.16632	N	.	.
AGL	amylo-alpha-1, 6-glucosidase, 4-alpha-glucanotransferase	ENSG00000162688	.	Y	Y	0.1032	2.7564e-27	-0.46134	Y	.	skeletal muscle
AGO1	argonaute RISC component 1	ENSG00000092847	.	Y	Y	0.0294	1	5.6761	N	.	.
AGO2	argonaute RISC catalytic component 2	ENSG00000123908	.	Y	Y	0.0747	1	6.0576	Y	.	.
AGO3	argonaute RISC catalytic component 3	ENSG00000126070	.	Y	Y	0.0746	0.99997	5.2591	N	.	.
AGO4	argonaute RISC component 4	ENSG00000134698	.	Y	Y	0.1404	0.9999	3.7941	N	.	.
AGPAT1	1-acylglycerol-3-phosphate O-acyltransferase 1	ENSG00000204310	.	Y	Y	0.1678	0.97215	2.6081	N	.	.
AGPAT2	1-acylglycerol-3-phosphate O-acyltransferase 2	ENSG00000169692	.	Y	Y	0.748	1.236e-07	-0.72172	Y	.	.
AGPAT3	1-acylglycerol-3-phosphate O-acyltransferase 3	ENSG00000160216	.	Y	Y	0.6101	0.99933	2.5373	Y	.	.
AGPAT4	1-acylglycerol-3-phosphate O-acyltransferase 4	ENSG00000026652	.	Y	Y	0.6198	0.1021	2.2277	N	.	cerebral cortex
AGPAT5	1-acylglycerol-3-phosphate O-acyltransferase 5	ENSG00000155189	.	Y	Y	0.5443	7.0782e-06	-1.6638	N	.	.
AGRP	agouti related neuropeptide	ENSG00000159723	.	N	Y	0.2708	0.00069912	0.44936	N	.	adrenal gland|epididymis
AGT	angiotensinogen	ENSG00000135744	.	Y	Y	0.5954	4.9706e-08	-0.19921	Y	updated	cerebral cortex|liver
AGTR1	angiotensin II receptor type 1	ENSG00000144891	.	Y	Y	0.0465	0.00053161	0.43479	N	updated	placenta
AGTR2	angiotensin II receptor type 2	ENSG00000180772	.	Y	Y	0.2502	0.0082345	-0.072329	N	updated	cervix, uterine|endometrium|fallopian tube|lung|smooth muscle
AGXT	alanine--glyoxylate aminotransferase	ENSG00000172482	.	Y	Y	0.7008	1.2332e-07	-0.26789	N	.	liver
AGXT2	alanine--glyoxylate aminotransferase 2	ENSG00000113492	.	Y	Y	0.5019	3.7108e-28	-0.6613	N	.	kidney|liver
AHCY	adenosylhomocysteinase	ENSG00000101444	.	Y	Y	0.1888	0.035922	1.5521	Y	.	.
AHCYL1	adenosylhomocysteinase like 1	ENSG00000168710	.	Y	Y	0.0843	0.99429	4.0174	N	.	.
AHCYL2	adenosylhomocysteinase like 2	ENSG00000158467	.	Y	Y	0.1212	0.99127	2.7392	N	.	colon|rectum
AHR	aryl hydrocarbon receptor	ENSG00000106546	.	Y	Y	0.3382	0.99999	0.73492	Y	.	.
AHSA1	activator of HSP90 ATPase activity 1	ENSG00000100591	.	Y	Y	0.1598	0.99896	1.6949	N	.	.
AHSG	alpha 2-HS glycoprotein	ENSG00000145192	.	Y	Y	0.641	3.209e-10	-0.3645	N	.	liver
AICDA	activation induced cytidine deaminase	ENSG00000111732	3.3	N	Y	0.2445	9.2098e-06	1.3381	N	pending	lymph node|tonsil
AIF1	allograft inflammatory factor 1	ENSG00000204472	.	N	Y	0.3801	1.8793e-06	0.2161	N	.	dendritic cells|granulocytes|monocytes
AIFM2	apoptosis inducing factor mitochondria associated 2	ENSG00000042286	.	N	Y	0.441	1.1064e-05	0.32029	N	.	adipose tissue
AIM2	absent in melanoma 2	ENSG00000163568	.	Y	Y	0.9479	2.1942e-09	0.60074	N	pending	B-cells|lymph node|tonsil
AIPL1	aryl hydrocarbon receptor interacting protein like 1	ENSG00000129221	.	N	Y	0.5869	1.222e-05	0.079361	N	.	.
AIRE	autoimmune regulator	ENSG00000160224	4.4	Y	Y	0.8392	4.0468e-12	-0.0020562	N	pending	.
AK1	adenylate kinase 1	ENSG00000106992	.	N	Y	0.3067	0.027319	0.64892	N	.	fallopian tube|skeletal muscle
AK2	adenylate kinase 2	ENSG00000004455	1.2	Y	Y	0.1501	6.2706e-05	0.071844	N	pending	.
AK3	adenylate kinase 3	ENSG00000147853	.	N	Y	0.4046	0.0001135	-1.9661	N	.	.
AK6	adenylate kinase 6	ENSG00000085231	.	Y	Y	.	.	.	N	.	.
AK9	adenylate kinase 9	ENSG00000155085	.	Y	Y	0.683	3.687e-26	2.1941	N	.	.
AKAP13	A-kinase anchoring protein 13	ENSG00000170776	.	Y	Y	0.6504	0.92909	-1.6419	Y	.	.
AKAP5	A-kinase anchoring protein 5	ENSG00000179841	.	Y	Y	0.7	0.65191	1.1724	N	.	cerebral cortex
AKAP8L	A-kinase anchoring protein 8 like	ENSG00000011243	.	N	Y	0.4433	0.028839	1.0339	N	updated	.
AKIRIN2	akirin 2	ENSG00000135334	.	N	Y	0.1781	0.92355	1.3047	Y	.	.
AKR1B1	aldo-keto reductase family 1 member B	ENSG00000085662	.	Y	Y	0.2564	2.0216e-05	0.40479	N	.	adrenal gland
AKR1B10	aldo-keto reductase family 1 member B10	ENSG00000198074	.	Y	Y	0.7715	7.5723e-09	-0.19299	N	.	duodenum|gallbladder|small intestine|stomach
AKR7A2	aldo-keto reductase family 7 member A2	ENSG00000053371	.	Y	Y	0.6613	1.9938e-10	-0.41709	N	.	.
AKT1	AKT serine/threonine kinase 1	ENSG00000142208	.	Y	Y	0.0005	0.9759	3.4778	Y	.	.
AKT2	AKT serine/threonine kinase 2	ENSG00000105221	.	Y	Y	0.0488	0.64432	2.4133	N	.	.
AKT3	AKT serine/threonine kinase 3	ENSG00000117020	.	Y	Y	0.0271	0.99958	3.946	N	.	.
AKTIP	AKT interacting protein	ENSG00000166971	.	N	Y	0.2556	0.40379	1.7392	N	.	.
ALAD	aminolevulinate dehydratase	ENSG00000148218	.	N	Y	0.3228	5.6185e-05	1.231	N	.	.
ALB	albumin	ENSG00000163631	.	Y	Y	0.0004	0.64329	0.65574	N	.	liver
ALDH18A1	aldehyde dehydrogenase 18 family member A1	ENSG00000059573	.	N	Y	0.1774	0.00081212	1.9663	Y	.	.
ALDH1A2	aldehyde dehydrogenase 1 family member A2	ENSG00000128918	.	N	Y	0.0439	0.36331	1.4383	Y	.	endometrium|fallopian tube|testis
ALDH1L1	aldehyde dehydrogenase 1 family member L1	ENSG00000144908	.	Y	Y	0.6593	1.4114e-11	0.60492	N	.	kidney|liver
ALDH1L2	aldehyde dehydrogenase 1 family member L2	ENSG00000136010	.	Y	Y	0.4219	1.7337e-17	1.3707	N	.	.
ALDH2	aldehyde dehydrogenase 2 family member	ENSG00000111275	.	Y	Y	0.3474	3.3959e-10	1.3212	N	.	liver
ALDH3A2	aldehyde dehydrogenase 3 family member A2	ENSG00000072210	.	Y	N	0.5341	9.4055e-06	0.6824	N	.	.
ALDH6A1	aldehyde dehydrogenase 6 family member A1	ENSG00000119711	.	Y	Y	0.203	7.5619e-10	1.045	N	.	.
ALDH7A1	aldehyde dehydrogenase 7 family member A1	ENSG00000164904	.	Y	Y	0.5447	1.3923e-22	0.36846	N	.	.
ALDH8A1	aldehyde dehydrogenase 8 family member A1	ENSG00000118514	.	N	Y	0.5043	2.4846e-12	0.49472	N	.	kidney|liver
ALDOA	aldolase, fructose-bisphosphate A	ENSG00000149925	.	Y	Y	.	.	.	.	.	.
ALDOB	aldolase, fructose-bisphosphate B	ENSG00000136872	.	Y	Y	0.1609	7.8786e-07	-1.4212	N	.	duodenum|kidney|liver|small intestine
ALDOC	aldolase, fructose-bisphosphate C	ENSG00000109107	.	Y	Y	0.124	0.092245	1.1225	N	.	cerebral cortex
ALG10	ALG10 alpha-1,2-glucosyltransferase	ENSG00000139133	.	Y	Y	0.7843	1.3151e-06	-0.028305	Y	.	.
ALG10B	ALG10 alpha-1,2-glucosyltransferase B	ENSG00000175548	.	Y	Y	0.6523	2.0263e-08	-1.5708	N	.	.
ALG12	ALG12 alpha-1,6-mannosyltransferase	ENSG00000182858	.	Y	Y	0.8541	1.1758e-07	-0.193	N	.	.
ALG2	ALG2 alpha-1,3/1,6-mannosyltransferase	ENSG00000119523	.	N	Y	0.5465	8.0497e-05	-0.079009	Y	.	.
ALG3	ALG3 alpha-1,3- mannosyltransferase	ENSG00000214160	.	Y	Y	0.2498	3.6777e-10	-0.31675	N	.	.
ALG5	ALG5 dolichyl-phosphate beta-glucosyltransferase	ENSG00000120697	.	Y	Y	0.2212	0.46347	1.0063	Y	updated	.
ALG6	ALG6 alpha-1,3-glucosyltransferase	ENSG00000088035	.	Y	Y	0.3538	0.00030541	1.5266	N	.	.
ALG8	ALG8 alpha-1,3-glucosyltransferase	ENSG00000159063	.	Y	Y	0.2977	1.1804e-08	0.60409	N	updated	.
ALKBH1	alkB homolog 1, histone H2A dioxygenase	ENSG00000100601	.	N	Y	0.4595	4.8961e-06	0.053489	N	.	.
ALOX12B	arachidonate 12-lipoxygenase, 12R type	ENSG00000179477	.	N	Y	0.6225	0.00075626	1.4041	Y	.	skin|tonsil
ALOXE3	arachidonate lipoxygenase 3	ENSG00000179148	.	N	Y	0.5677	5.1284e-20	0.14909	Y	.	skin
ALPI	alkaline phosphatase, intestinal	ENSG00000163295	7.3	Y	Y	0.726	2.4527e-18	0.40325	N	pending	duodenum|small intestine
ALPP	alkaline phosphatase, placental	ENSG00000163283	.	Y	Y	0.0037	1.8144e-13	-0.44758	Y	.	cervix, uterine|placenta
ALPPL2	alkaline phosphatase, germ cell	ENSG00000163286	.	Y	Y	0.004	1.4933e-11	0.015978	N	.	fallopian tube
ALX3	ALX homeobox 3	ENSG00000156150	.	N	Y	0.3814	0.019117	0.44635	Y	.	skin
ALYREF	Aly/REF export factor	ENSG00000183684	.	N	Y	0.2794	0.92567	2.3107	N	.	.
AMBP	alpha-1-microglobulin/bikunin precursor	ENSG00000106927	.	Y	Y	0.5796	2.7886e-13	-0.16203	N	.	liver
AMD1	adenosylmethionine decarboxylase 1	ENSG00000123505	.	Y	Y	0.0577	0.98227	2.2444	Y	.	.
AMN	amnion associated transmembrane protein	ENSG00000166126	.	Y	Y	0.8383	0.00026529	0.60643	Y	.	colon|duodenum|kidney|small intestine
AMOT	angiomotin	ENSG00000126016	.	Y	Y	0.2415	0.99666	1.09	Y	.	epididymis
AMOTL1	angiomotin like 1	ENSG00000166025	.	Y	Y	0.5293	0.0018316	1.2216	N	.	.
AMOTL2	angiomotin like 2	ENSG00000114019	.	Y	Y	0.5526	0.15515	0.075354	N	.	.
AMPD1	adenosine monophosphate deaminase 1	ENSG00000116748	.	Y	Y	0.3475	1.9099e-21	-0.45701	Y	.	skeletal muscle
AMPD2	adenosine monophosphate deaminase 2	ENSG00000116337	.	Y	Y	0.386	4.5084e-07	2.8298	N	.	.
AMPD3	adenosine monophosphate deaminase 3	ENSG00000133805	.	Y	Y	0.1558	1.1323e-12	0.66723	N	.	parathyroid gland
AMPH	amphiphysin	ENSG00000078053	.	Y	Y	0.4054	1.7006e-05	1.4925	N	.	cerebral cortex
AMT	aminomethyltransferase	ENSG00000145020	.	Y	Y	0.4717	0.0027214	-0.10117	Y	.	.
AMY1A	amylase alpha 1A	ENSG00000237763	.	N	Y	0.8221	0.00032325	-0.052245	N	.	salivary gland
AMY2A	amylase alpha 2A	ENSG00000243480	.	Y	Y	0.8036	8.5411e-12	-1.0244	N	.	pancreas
AMY2B	amylase alpha 2B	ENSG00000240038	.	Y	Y	0.6154	5.8844e-30	-2.5174	N	.	pancreas
ANAPC15	anaphase promoting complex subunit 15	ENSG00000110200	.	N	Y	0.3646	0.29581	1.2218	Y	.	.
ANAPC5	anaphase promoting complex subunit 5	ENSG00000089053	.	Y	Y	0.1209	1.6499e-09	2.2973	N	.	.
ANGPTL3	angiopoietin like 3	ENSG00000132855	.	N	Y	0.488	1.6455e-13	-0.094195	N	.	liver
ANK1	ankyrin 1	ENSG00000029534	.	Y	Y	0.0207	1	2.0781	Y	.	skeletal muscle
ANK3	ankyrin 3	ENSG00000151150	.	Y	Y	0.03	1	2.7937	Y	.	parathyroid gland
ANKFY1	ankyrin repeat and FYVE domain containing 1	ENSG00000185722	.	N	Y	0.4016	0.95629	2.4638	N	.	.
ANKLE2	ankyrin repeat and LEM domain containing 2	ENSG00000176915	.	N	Y	0.8011	1.0099e-10	0.34259	N	.	.
ANKMY1	ankyrin repeat and MYND domain containing 1	ENSG00000144504	.	N	Y	0.9037	2.6293e-24	-0.25719	N	.	fallopian tube|testis
ANKMY2	ankyrin repeat and MYND domain containing 2	ENSG00000106524	.	N	Y	0.4594	3.5166e-06	0.15127	N	.	.
ANKRA2	ankyrin repeat family A member 2	ENSG00000164331	.	Y	Y	0.2795	3.5443e-06	0.8247	N	.	.
ANKRD10	ankyrin repeat domain 10	ENSG00000088448	.	N	Y	0.5775	0.1645	1.3506	N	.	.
ANKRD13A	ankyrin repeat domain 13A	ENSG00000076513	.	N	Y	0.3994	0.00020646	1.466	N	.	.
ANKRD13C	ankyrin repeat domain 13C	ENSG00000118454	.	N	Y	0.2304	0.99793	2.3672	N	.	.
ANKRD16	ankyrin repeat domain 16	ENSG00000134461	.	N	Y	0.7325	7.4267e-10	0.040598	N	.	.
ANKRD22	ankyrin repeat domain 22	ENSG00000152766	.	N	Y	0.5417	1.1192e-09	-0.20654	N	.	skin|stomach
ANKRD26	ankyrin repeat domain containing 26	ENSG00000107890	.	N	Y	0.8832	3.5745e-24	-0.39567	N	.	.
ANKRD28	ankyrin repeat domain 28	ENSG00000206560	.	Y	Y	0.1904	1	2.3872	N	.	.
ANKRD32	SMC5-SMC6 complex localization factor 1	ENSG00000133302	.	Y	Y	0.0817	5.8495e-10	0.45254	N	.	testis
ANKRD45	ankyrin repeat domain 45	ENSG00000183831	.	Y	Y	0.6986	0.00058172	0.59537	N	.	fallopian tube|parathyroid gland|testis
ANKRD46	ankyrin repeat domain 46	ENSG00000186106	.	N	Y	0.2667	0.51507	1.9068	N	.	.
ANKRD49	ankyrin repeat domain 49	ENSG00000168876	.	N	Y	0.5704	0.00053732	0.88669	N	.	.
ANKRD52	ankyrin repeat domain 52	ENSG00000139645	.	N	Y	0.3209	1	4.4928	N	.	.
ANKS1A	ankyrin repeat and sterile alpha motif domain containing 1A	ENSG00000064999	.	N	Y	0.1802	0.80916	2.8133	N	.	.
ANKS1B	ankyrin repeat and sterile alpha motif domain containing 1B	ENSG00000185046	.	N	Y	0.031	0.99998	2.9457	N	.	cerebral cortex
ANKZF1	ankyrin repeat and zinc finger peptidyl tRNA hydrolase 1	ENSG00000163516	.	N	Y	0.5745	5.8245e-26	-0.24265	N	.	.
ANLN	anillin, actin binding protein	ENSG00000011426	.	Y	Y	0.3904	0.14261	0.89692	N	.	cerebral cortex
ANO1	anoctamin 1	ENSG00000131620	.	Y	Y	0.4595	0.87426	2.77	Y	.	epididymis|seminal vesicle
ANP32A	acidic nuclear phosphoprotein 32 family member A	ENSG00000140350	.	Y	Y	0.2094	0.98961	2.5283	N	.	.
ANP32E	acidic nuclear phosphoprotein 32 family member E	ENSG00000143401	.	Y	Y	0.1749	0.84376	2.0525	N	.	.
ANPEP	alanyl aminopeptidase, membrane	ENSG00000166825	.	N	Y	0.8103	3.7492e-09	1.4312	N	updated	duodenum|small intestine
ANXA1	annexin A1	ENSG00000135046	.	Y	Y	0.1864	1.2009e-07	0.049026	N	.	.
ANXA10	annexin A10	ENSG00000109511	.	N	Y	0.5114	9.5506e-14	0.3981	N	.	stomach
ANXA11	annexin A11	ENSG00000122359	.	N	Y	0.5515	4.7001e-10	-0.24859	N	.	.
ANXA13	annexin A13	ENSG00000104537	.	N	Y	0.3414	4.2441e-10	-0.43136	N	.	duodenum|fallopian tube|gallbladder|small intestine
ANXA2	annexin A2	ENSG00000182718	.	Y	Y	0.0529	9.7728e-05	0.28399	N	updated	.
ANXA3	annexin A3	ENSG00000138772	.	N	Y	0.4652	6.5152e-12	0.10861	N	.	bone marrow|lung
ANXA4	annexin A4	ENSG00000196975	.	N	Y	0.3641	1.1858e-08	0.85529	N	.	.
ANXA5	annexin A5	ENSG00000164111	.	Y	Y	0.0982	3.7978e-15	0.55123	N	.	.
ANXA6	annexin A6	ENSG00000197043	.	N	Y	0.2878	1.0804e-08	0.63574	N	.	.
ANXA7	annexin A7	ENSG00000138279	.	N	Y	0.2351	8.5846e-10	0.40209	Y	.	.
ANXA8L1	annexin A8 like 1	ENSG00000264230	.	N	Y	0.7566	0.33439	0.45119	N	.	esophagus|skin
ANXA9	annexin A9	ENSG00000143412	.	N	Y	0.6229	2.9752e-17	0.34398	N	.	.
AOX1	aldehyde oxidase 1	ENSG00000138356	.	N	Y	0.6327	1.171e-31	0.1801	N	.	adrenal gland|kidney|liver
AP1B1	adaptor related protein complex 1 subunit beta 1	ENSG00000100280	.	Y	Y	0.2503	0.99828	3.1177	N	.	.
AP1G1	adaptor related protein complex 1 subunit gamma 1	ENSG00000166747	.	Y	Y	0.0926	0.99998	2.9839	Y	.	.
AP1G2	adaptor related protein complex 1 subunit gamma 2	ENSG00000213983	.	Y	Y	0.4055	5.0978e-28	0.39097	N	.	.
AP1M1	adaptor related protein complex 1 subunit mu 1	ENSG00000072958	.	Y	Y	0.6039	0.71251	3.6976	Y	.	.
AP1M2	adaptor related protein complex 1 subunit mu 2	ENSG00000129354	.	Y	Y	0.5565	2.1436e-08	0.67607	N	.	.
AP1S1	adaptor related protein complex 1 subunit sigma 1	ENSG00000106367	.	Y	Y	0.3667	0.099959	1.7441	N	.	cerebral cortex
AP1S2	adaptor related protein complex 1 subunit sigma 2	ENSG00000182287	.	Y	Y	0.1013	0.86702	2.012	N	.	.
AP1S3	adaptor related protein complex 1 subunit sigma 3	ENSG00000152056	7.3	Y	Y	0.2901	0.016298	0.50748	N	pending	epididymis
AP2A1	adaptor related protein complex 2 subunit alpha 1	ENSG00000196961	.	Y	Y	0.3479	1	4.3968	N	.	.
AP2A2	adaptor related protein complex 2 subunit alpha 2	ENSG00000183020	.	Y	Y	0.7244	1	3.1324	N	updated	.
AP2B1	adaptor related protein complex 2 subunit beta 1	ENSG00000006125	.	Y	Y	0.0687	0.9983	5.1667	N	.	.
AP2M1	adaptor related protein complex 2 subunit mu 1	ENSG00000161203	.	Y	Y	0.0813	0.99919	4.8818	Y	updated	.
AP2S1	adaptor related protein complex 2 subunit sigma 1	ENSG00000042753	.	Y	Y	0.3741	0.78518	2.8609	N	.	.
AP3B1	adaptor related protein complex 3 subunit beta 1	ENSG00000132842	4.2	Y	Y	0.105	0.61532	0.88997	Y	updated	.
AP3B2	adaptor related protein complex 3 subunit beta 2	ENSG00000103723	.	Y	Y	0.4733	0.77198	2.9221	N	.	cerebral cortex|parathyroid gland
AP3D1	adaptor related protein complex 3 subunit delta 1	ENSG00000065000	4.2	Y	Y	0.6117	0.98648	1.9444	Y	pending	.
AP3M1	adaptor related protein complex 3 subunit mu 1	ENSG00000185009	.	Y	Y	0.1175	0.026524	1.2314	N	.	.
AP3M2	adaptor related protein complex 3 subunit mu 2	ENSG00000070718	.	Y	Y	0.3308	1.972e-07	1.39	N	.	.
AP3S1	adaptor related protein complex 3 subunit sigma 1	ENSG00000177879	.	Y	Y	0.1168	1.0159e-05	1.3609	N	.	.
AP3S2	adaptor related protein complex 3 subunit sigma 2	ENSG00000157823	.	Y	Y	0.3295	2.3273e-05	0.091024	N	.	.
AP4B1	adaptor related protein complex 4 subunit beta 1	ENSG00000134262	.	Y	Y	0.4121	1.335e-09	0.1307	N	.	.
AP4E1	adaptor related protein complex 4 subunit epsilon 1	ENSG00000081014	.	Y	Y	0.4326	0.0027529	0.52144	N	.	.
AP4M1	adaptor related protein complex 4 subunit mu 1	ENSG00000221838	.	Y	Y	0.4504	4.4873e-17	-1.2108	N	.	.
AP4S1	adaptor related protein complex 4 subunit sigma 1	ENSG00000100478	.	Y	Y	0.191	1.7275e-06	-0.010135	N	.	.
AP5M1	adaptor related protein complex 5 subunit mu 1	ENSG00000053770	.	Y	Y	0.2208	1.3325e-09	0.12701	N	.	.
APAF1	apoptotic peptidase activating factor 1	ENSG00000120868	.	Y	Y	0.0312	9.6242e-06	1.4322	Y	.	granulocytes
APBA2	amyloid beta precursor protein binding family A member 2	ENSG00000034053	.	N	Y	0.5898	0.74272	1.4594	N	.	cerebral cortex|T-cells
APBB1IP	amyloid beta precursor protein binding family B member 1 interacting protein	ENSG00000077420	.	Y	Y	0.6931	0.85443	1.2852	N	.	granulocytes
APCS	amyloid P component, serum	ENSG00000132703	.	N	Y	0.8565	0.031714	-0.23267	N	.	liver
APEX1	apurinic/apyrimidinic endodeoxyribonuclease 1	ENSG00000100823	.	Y	Y	0.0694	1.9191e-07	0.12057	Y	.	.
APEX2	apurinic/apyrimidinic endodeoxyribonuclease 2	ENSG00000169188	.	Y	Y	0.6669	0.97302	0.56394	N	.	.
APH1A	aph-1 homolog A, gamma-secretase subunit	ENSG00000117362	.	Y	Y	0.0908	0.79479	2.0322	Y	.	.
APH1B	aph-1 homolog B, gamma-secretase subunit	ENSG00000138613	.	Y	Y	0.5464	2.8377e-11	-0.17992	N	.	monocytes|testis
APITD1	centromere protein S	ENSG00000175279	.	Y	Y	0.7072	5.75e-06	-1.1083	N	.	testis
APLF	aprataxin and PNKP like factor	ENSG00000169621	.	Y	Y	0.7016	1.3266e-18	0.10222	N	.	.
APLNR	apelin receptor	ENSG00000134817	.	N	Y	0.2099	0.78907	0.80193	Y	.	cerebral cortex|placenta|spleen
APLP2	amyloid beta precursor like protein 2	ENSG00000084234	.	N	Y	0.2789	0.37966	-0.0041679	N	.	.
APMAP	adipocyte plasma membrane associated protein	ENSG00000101474	.	N	Y	0.6128	9.3261e-11	0.77489	N	.	.
APOA1	apolipoprotein A1	ENSG00000118137	.	Y	Y	0.2925	0.00054909	0.50968	N	.	liver|small intestine
APOA2	apolipoprotein A2	ENSG00000158874	.	Y	Y	0.5486	0.0448	0.31347	N	.	liver
APOA4	apolipoprotein A4	ENSG00000110244	.	Y	Y	0.7118	5.4536e-06	-1.2066	N	.	duodenum|small intestine
APOA5	apolipoprotein A5	ENSG00000110243	.	Y	Y	0.6444	5.5765e-10	0.86078	N	.	liver
APOB	apolipoprotein B	ENSG00000084674	.	Y	Y	0.1278	1.9234e-16	-1.7037	Y	.	duodenum|liver|small intestine
APOBEC1	apolipoprotein B mRNA editing enzyme catalytic subunit 1	ENSG00000111701	.	Y	Y	0.853	1.6791e-08	0.77166	N	.	duodenum|small intestine
APOBEC3A	apolipoprotein B mRNA editing enzyme catalytic subunit 3A	ENSG00000128383	.	Y	Y	0.9957	0.0010454	-0.36258	N	.	monocytes
APOBEC3B	apolipoprotein B mRNA editing enzyme catalytic subunit 3B	ENSG00000179750	.	Y	Y	0.9932	5.2144e-16	0.52179	N	.	bone marrow
APOBEC3G	apolipoprotein B mRNA editing enzyme catalytic subunit 3G	ENSG00000239713	.	N	Y	0.9825	5.672e-21	0.15078	N	.	NK-cells|T-cells
APOBEC4	apolipoprotein B mRNA editing enzyme catalytic polypeptide like 4	ENSG00000173627	.	N	Y	0.7237	8.1741e-05	0.5569	N	.	fallopian tube|testis
APOBR	apolipoprotein B receptor	ENSG00000184730	.	N	Y	0.9671	9.3975e-08	0.41959	N	.	spleen
APOC1	apolipoprotein C1	ENSG00000130208	.	Y	Y	0.9511	0.21685	0.085834	N	.	liver
APOC2	apolipoprotein C2	ENSG00000234906	.	Y	Y	0.889	0.40164	0.32905	N	.	liver
APOC3	apolipoprotein C3	ENSG00000110245	.	Y	Y	0.7125	0.010024	-0.057647	N	.	liver
APOC4	apolipoprotein C4	ENSG00000267467	.	Y	Y	0.9407	8.893e-08	0.25268	N	.	liver
APOD	apolipoprotein D	ENSG00000189058	.	Y	Y	0.5079	0.00054449	0.17623	N	.	breast
APOE	apolipoprotein E	ENSG00000130203	.	Y	Y	0.0286	0.0018685	0.74028	N	.	adrenal gland|cerebral cortex|liver
APOF	apolipoprotein F	ENSG00000175336	.	Y	Y	0.7504	0.010295	0.3549	N	.	liver
APOH	apolipoprotein H	ENSG00000091583	.	Y	Y	0.5602	1.5614e-15	0.27608	Y	.	liver
APOL1	apolipoprotein L1	ENSG00000100342	6.8	Y	Y	0.9931	5.1357e-06	-0.58285	N	pending	.
APOM	apolipoprotein M	ENSG00000204444	.	Y	Y	0.4128	0.00095567	0.93513	N	.	.
APOO	apolipoprotein O	ENSG00000184831	.	N	Y	0.4036	0.60201	-0.040572	N	.	.
APP	amyloid beta precursor protein	ENSG00000142192	.	Y	Y	0.0094	0.046544	1.3931	N	.	.
APRT	adenine phosphoribosyltransferase	ENSG00000198931	.	Y	Y	0.3966	5.4539e-13	-0.23784	Y	.	.
APTX	aprataxin	ENSG00000137074	.	Y	Y	0.3243	3.9924e-10	-0.36689	N	.	.
AQP2	aquaporin 2	ENSG00000167580	.	Y	Y	0.4224	2.4855e-06	1.0598	Y	.	kidney|seminal vesicle
AQP3	aquaporin 3 (Gill blood group)	ENSG00000165272	.	N	Y	0.1596	0.13398	1.5845	N	.	esophagus|skin
AQP8	aquaporin 8	ENSG00000103375	.	N	Y	0.7417	0.00036707	0.56702	N	.	colon|pancreas|rectum
AQP9	aquaporin 9	ENSG00000103569	.	N	Y	0.6154	0.24027	-1.2091	N	.	granulocytes|liver
AQPEP	laeverin	ENSG00000172901	.	N	Y	.	.	.	N	.	adipose tissue|placenta
AQR	aquarius intron-binding spliceosomal factor	ENSG00000021776	.	Y	Y	0.4159	1	3.5509	N	.	.
AR	androgen receptor	ENSG00000169083	.	Y	Y	0.0035	0.98837	1.2272	N	.	cervix, uterine|fallopian tube
ARAF	A-Raf proto-oncogene, serine/threonine kinase	ENSG00000078061	.	Y	Y	0.1717	0.96322	2.4483	Y	.	.
ARAP1	ArfGAP with RhoGAP domain, ankyrin repeat and PH domain 1	ENSG00000186635	.	Y	Y	0.3751	0.12294	2.1365	N	.	.
ARAP2	ArfGAP with RhoGAP domain, ankyrin repeat and PH domain 2	ENSG00000047365	.	Y	N	0.4792	8.7668e-14	-0.81968	N	.	.
ARAP3	ArfGAP with RhoGAP domain, ankyrin repeat and PH domain 3	ENSG00000120318	.	N	Y	0.418	1.647e-05	1.818	Y	.	.
ARCN1	archain 1	ENSG00000095139	.	Y	Y	0.0921	0.99997	2.0819	N	.	.
AREG	amphiregulin	ENSG00000109321	.	Y	Y	0.3832	0.47061	0.80644	N	.	placenta
ARF1	ADP ribosylation factor 1	ENSG00000143761	.	Y	Y	0.1712	0.89967	3.3871	N	.	.
ARF3	ADP ribosylation factor 3	ENSG00000134287	.	Y	Y	0.0796	0.35273	2.8247	N	.	.
ARF4	ADP ribosylation factor 4	ENSG00000168374	.	Y	Y	0.0712	0.95992	2.1058	Y	.	.
ARF5	ADP ribosylation factor 5	ENSG00000004059	.	Y	Y	0.2862	0.94298	2.2772	N	.	.
ARF6	ADP ribosylation factor 6	ENSG00000165527	.	Y	Y	0.1614	0.71536	2.7765	Y	updated	.
ARFGAP1	ADP ribosylation factor GTPase activating protein 1	ENSG00000101199	.	Y	Y	0.6643	0.0015429	0.42287	N	.	.
ARFGAP2	ADP ribosylation factor GTPase activating protein 2	ENSG00000149182	.	Y	Y	0.235	0.0048866	0.69655	N	.	.
ARFGAP3	ADP ribosylation factor GTPase activating protein 3	ENSG00000242247	.	Y	Y	0.7232	7.0246e-11	0.46821	N	.	.
ARFGEF2	ADP ribosylation factor guanine nucleotide exchange factor 2	ENSG00000124198	.	N	Y	0.2735	0.99993	2.5971	Y	.	parathyroid gland
ARFIP1	ADP ribosylation factor interacting protein 1	ENSG00000164144	.	N	Y	0.1324	3.079e-05	1.0836	N	.	.
ARG1	arginase 1	ENSG00000118520	.	Y	Y	0.3351	0.00035944	0.05598	Y	.	bone marrow|liver
ARG2	arginase 2	ENSG00000081181	.	Y	Y	0.3103	0.00018207	0.34431	N	.	parathyroid gland|prostate|thyroid gland
ARHGAP1	Rho GTPase activating protein 1	ENSG00000175220	.	Y	Y	0.2373	0.76774	1.252	Y	.	.
ARHGAP15	Rho GTPase activating protein 15	ENSG00000075884	.	N	Y	0.0039	1.372e-08	0.13637	N	.	granulocytes|NK-cells|T-cells
ARHGAP17	Rho GTPase activating protein 17	ENSG00000140750	.	Y	Y	0.5153	0.019749	1.5717	N	.	.
ARHGAP21	Rho GTPase activating protein 21	ENSG00000107863	.	N	Y	0.5674	1	0.95534	N	.	.
ARHGAP27	Rho GTPase activating protein 27	ENSG00000159314	.	Y	Y	0.6539	0.0012114	1.6471	N	.	.
ARHGAP30	Rho GTPase activating protein 30	ENSG00000186517	.	N	Y	0.6197	0.9999	-0.1023	N	.	lymph node
ARHGAP35	Rho GTPase activating protein 35	ENSG00000160007	.	Y	Y	0.216	1	4.1633	Y	.	.
ARHGAP4	Rho GTPase activating protein 4	ENSG00000089820	.	Y	Y	0.7027	0.97693	0.68696	N	.	spleen
ARHGAP42	Rho GTPase activating protein 42	ENSG00000165895	.	N	Y	0.9483	.	2.9649	N	.	.
ARHGAP5	Rho GTPase activating protein 5	ENSG00000100852	.	Y	Y	0.0815	0.99862	2.2104	Y	.	.
ARHGAP6	Rho GTPase activating protein 6	ENSG00000047648	.	Y	N	0.2602	0.99845	1.8229	N	.	prostate|seminal vesicle|thyroid gland
ARHGAP9	Rho GTPase activating protein 9	ENSG00000123329	.	Y	Y	0.6322	3.9385e-11	0.41428	N	.	granulocytes
ARHGDIA	Rho GDP dissociation inhibitor alpha	ENSG00000141522	.	Y	Y	0.3045	0.03642	1.2041	N	.	.
ARHGDIB	Rho GDP dissociation inhibitor beta	ENSG00000111348	.	Y	Y	0.4566	0.0006377	0.043754	N	.	.
ARHGDIG	Rho GDP dissociation inhibitor gamma	ENSG00000242173	.	Y	Y	0.7785	0.92154	0.0034914	N	.	cerebral cortex|duodenum
ARHGEF1	Rho guanine nucleotide exchange factor 1	ENSG00000076928	3.2	Y	Y	0.4707	0.76754	2.8274	N	pending	.
ARHGEF11	Rho guanine nucleotide exchange factor 11	ENSG00000132694	.	Y	Y	0.4978	1	1.6298	N	.	.
ARHGEF12	Rho guanine nucleotide exchange factor 12	ENSG00000196914	.	Y	Y	0.2214	1	3.2476	Y	.	.
ARHGEF16	Rho guanine nucleotide exchange factor 16	ENSG00000130762	.	N	Y	0.7101	4.7056e-13	0.45611	N	.	duodenum|small intestine
ARHGEF25	Rho guanine nucleotide exchange factor 25	ENSG00000240771	.	Y	Y	0.4998	2.9481e-10	0.93258	N	.	.
ARHGEF26	Rho guanine nucleotide exchange factor 26	ENSG00000114790	.	Y	Y	0.5947	1.8567e-14	-1.0188	N	.	.
ARHGEF28	Rho guanine nucleotide exchange factor 28	ENSG00000214944	.	Y	Y	0.4174	8.1044e-21	0.73419	N	.	kidney
ARHGEF4	Rho guanine nucleotide exchange factor 4	ENSG00000136002	.	Y	Y	0.6532	0.0007357	1.3259	N	.	cerebral cortex|skin
ARHGEF6	Rac/Cdc42 guanine nucleotide exchange factor 6	ENSG00000129675	.	Y	Y	0.1442	0.99998	1.3479	N	.	.
ARHGEF7	Rho guanine nucleotide exchange factor 7	ENSG00000102606	.	Y	Y	0.252	0.99995	2.5727	Y	.	.
ARHGEF9	Cdc42 guanine nucleotide exchange factor 9	ENSG00000131089	.	Y	Y	0.1055	0.9989	3.0427	N	.	.
ARID1A	AT-rich interaction domain 1A	ENSG00000117713	.	Y	Y	0.0963	1	3.6582	Y	.	.
ARID1B	AT-rich interaction domain 1B	ENSG00000049618	.	Y	Y	0.1417	1	2.5854	N	.	.
ARID2	AT-rich interaction domain 2	ENSG00000189079	.	Y	Y	0.1102	1	2.7332	Y	.	testis
ARID3A	AT-rich interaction domain 3A	ENSG00000116017	.	N	Y	0.661	0.99065	1.2683	Y	.	placenta
ARID5B	AT-rich interaction domain 5B	ENSG00000150347	.	N	Y	0.033	1	2.5999	Y	.	.
ARIH1	ariadne RBR E3 ubiquitin protein ligase 1	ENSG00000166233	.	Y	Y	0.1449	0.99997	4.5919	N	.	testis
ARL15	ADP ribosylation factor like GTPase 15	ENSG00000185305	.	N	Y	0.0572	0.00093584	0.71498	N	.	.
ARL3	ADP ribosylation factor like GTPase 3	ENSG00000138175	.	N	Y	0.1286	0.0014071	1.1563	Y	.	.
ARL5B	ADP ribosylation factor like GTPase 5B	ENSG00000165997	.	N	Y	0.2086	0.0017521	1.4584	N	.	.
ARL8A	ADP ribosylation factor like GTPase 8A	ENSG00000143862	.	N	Y	0.4137	0.94173	2.9159	N	.	.
ARL8B	ADP ribosylation factor like GTPase 8B	ENSG00000134108	.	N	Y	0.2006	0.12959	2.5008	Y	.	.
ARL9	ADP ribosylation factor like GTPase 9	ENSG00000196503	.	N	Y	0.5626	0.44485	0.074151	N	.	testis
ARMC8	armadillo repeat containing 8	ENSG00000114098	.	N	Y	0.1075	0.99999	2.8797	N	.	.
ARMS2	age-related maculopathy susceptibility 2	ENSG00000254636	.	Y	Y	0.9748	0.00051801	0.67846	N	.	placenta|testis
ARNT	aryl hydrocarbon receptor nuclear translocator	ENSG00000143437	.	Y	Y	0.0681	0.99581	2.2412	Y	.	.
ARNTL	basic helix-loop-helix ARNT like 1	ENSG00000133794	.	Y	Y	0.1445	0.99444	2.9244	N	.	.
ARPC1A	actin related protein 2/3 complex subunit 1A	ENSG00000241685	.	Y	Y	0.1957	0.73997	2.6525	N	.	.
ARPC1B	actin related protein 2/3 complex subunit 1B	ENSG00000130429	2.1	Y	Y	0.4388	0.010999	1.1799	N	pending	B-cells|dendritic cells|granulocytes|monocytes|NK-cells|T-cells
ARPC2	actin related protein 2/3 complex subunit 2	ENSG00000163466	.	Y	Y	0.0672	0.99769	2.7043	Y	.	.
ARPC3	actin related protein 2/3 complex subunit 3	ENSG00000111229	.	Y	Y	0.0737	0.21578	0.39467	Y	.	.
ARPC4	actin related protein 2/3 complex subunit 4	ENSG00000241553	.	Y	Y	0.1382	0.97453	2.2098	Y	.	.
ARPC4-TTLL3	ARPC4-TTLL3 readthrough	ENSG00000250151	.	Y	Y	0.2286	1.3565e-13	0.99825	N	.	.
ARPC5	actin related protein 2/3 complex subunit 5	ENSG00000162704	.	Y	Y	0.2975	0.8215	1.6256	N	.	.
ARPC5L	actin related protein 2/3 complex subunit 5 like	ENSG00000136950	.	Y	Y	0.2293	0.55377	1.2409	N	.	.
ARRB1	arrestin beta 1	ENSG00000137486	.	Y	Y	0.1076	0.99394	2.3563	N	.	.
ARRB2	arrestin beta 2	ENSG00000141480	.	Y	Y	0.078	0.50658	2.3847	N	.	.
ARV1	ARV1 homolog, fatty acid homeostasis modulator	ENSG00000173409	.	N	Y	0.5921	3.5867e-06	0.19244	N	.	.
ARVCF	ARVCF delta catenin family member	ENSG00000099889	.	Y	Y	0.5456	5.0422e-11	-0.26979	N	.	.
ARX	aristaless related homeobox	ENSG00000004848	.	N	Y	0.2025	0.90814	2.0538	Y	.	ovary
AS3MT	arsenite methyltransferase	ENSG00000214435	.	N	Y	0.6682	7.9768e-11	0.96206	N	.	adrenal gland|parathyroid gland
ASAP1	ArfGAP with SH3 domain, ankyrin repeat and PH domain 1	ENSG00000153317	.	Y	Y	0.1875	1	3.3052	N	.	.
ASAP2	ArfGAP with SH3 domain, ankyrin repeat and PH domain 2	ENSG00000151693	.	Y	Y	0.4503	0.99996	2.3661	N	.	testis
ASB13	ankyrin repeat and SOCS box containing 13	ENSG00000196372	.	N	Y	0.5774	6.5212e-10	0.15085	N	.	.
ASB16	ankyrin repeat and SOCS box containing 16	ENSG00000161664	.	N	Y	0.5296	1.0959e-16	-0.11317	N	.	skeletal muscle
ASB5	ankyrin repeat and SOCS box containing 5	ENSG00000164122	.	N	Y	0.5471	3.0711e-13	-0.21914	N	.	prostate|skeletal muscle
ASB9	ankyrin repeat and SOCS box containing 9	ENSG00000102048	.	N	Y	0.7606	0.69649	0.98518	N	.	testis
ASCL1	achaete-scute family bHLH transcription factor 1	ENSG00000139352	.	Y	Y	0.0346	0.67692	1.5819	Y	.	cerebral cortex|liver
ASF1B	anti-silencing function 1B histone chaperone	ENSG00000105011	.	Y	Y	0.3149	6.3325e-05	0.45706	N	.	granulocytes|testis
ASGR1	asialoglycoprotein receptor 1	ENSG00000141505	.	N	Y	0.7282	3.8718e-15	0.13012	N	.	liver|monocytes
ASH2L	ASH2 like, histone lysine methyltransferase complex subunit	ENSG00000129691	.	Y	Y	0.1921	0.99968	2.7751	Y	.	.
ASL	argininosuccinate lyase	ENSG00000126522	.	Y	Y	0.1856	8.5727e-10	0.7488	Y	.	.
ASNS	asparagine synthetase (glutamine-hydrolyzing)	ENSG00000070669	.	Y	Y	0.4374	9.3611e-06	1.8574	N	.	.
ASPA	aspartoacylase	ENSG00000108381	.	N	Y	0.3765	0.00041128	0.47868	Y	.	kidney
ASPH	aspartate beta-hydroxylase	ENSG00000198363	.	Y	Y	0.4675	6.6268e-15	0.20655	N	.	.
ASPHD1	aspartate beta-hydroxylase domain containing 1	ENSG00000174939	.	Y	Y	0.3055	0.0022416	1.2949	N	.	cerebral cortex|gallbladder
ASPM	assembly factor for spindle microtubules	ENSG00000066279	.	Y	Y	0.4131	3.3502e-49	-0.73627	N	.	bone marrow|lymph node
ASS1	argininosuccinate synthase 1	ENSG00000130707	.	Y	Y	0.1747	1.5095e-09	0.75759	Y	.	kidney|liver
ASXL1	ASXL transcriptional regulator 1	ENSG00000171456	.	Y	Y	0.2078	1.2511e-14	0.63581	Y	.	.
ATAD2B	ATPase family AAA domain containing 2B	ENSG00000119778	.	Y	Y	0.2129	1	3.9649	N	.	.
ATAD3A	ATPase family AAA domain containing 3A	ENSG00000197785	7.1	N	Y	0.6543	4.0861e-09	0.012557	Y	.	.
ATAD3B	ATPase family AAA domain containing 3B	ENSG00000160072	.	N	Y	0.8429	1.0032e-22	-2.7926	N	.	.
ATAD3C	ATPase family AAA domain containing 3C	ENSG00000215915	.	N	Y	0.8302	7.2718e-09	-0.81577	N	.	.
ATE1	arginyltransferase 1	ENSG00000107669	.	N	Y	0.459	0.040639	0.63405	Y	updated	.
ATF2	activating transcription factor 2	ENSG00000115966	.	Y	Y	0.0201	0.99131	2.3537	Y	.	.
ATF3	activating transcription factor 3	ENSG00000162772	.	Y	Y	0.0399	0.089296	0.70211	N	.	smooth muscle
ATF4	activating transcription factor 4	ENSG00000128272	.	Y	Y	0.2101	0.015659	-3.5385	Y	updated	.
ATF5	activating transcription factor 5	ENSG00000169136	.	Y	Y	0.6696	0.29163	-0.33922	Y	updated	liver|thyroid gland
ATF7IP	activating transcription factor 7 interacting protein	ENSG00000171681	.	N	Y	0.4834	0.99993	1.7776	N	.	.
ATG10	autophagy related 10	ENSG00000152348	.	Y	Y	0.4545	2.1789e-08	0.48079	N	.	.
ATG101	autophagy related 101	ENSG00000123395	.	Y	Y	0.3166	.	1.04	N	.	dendritic cells
ATG12	autophagy related 12	ENSG00000145782	.	Y	Y	0.6009	4.6926e-06	-1.3651	N	.	.
ATG13	autophagy related 13	ENSG00000175224	.	Y	Y	0.1794	0.96359	1.5173	N	.	.
ATG14	autophagy related 14	ENSG00000126775	.	Y	Y	0.4219	0.17435	0.54615	N	.	.
ATG16L1	autophagy related 16 like 1	ENSG00000085978	.	Y	Y	0.3474	0.96452	2.6338	Y	.	.
ATG16L2	autophagy related 16 like 2	ENSG00000168010	.	Y	Y	0.5821	4.6874e-16	1.0608	N	.	.
ATG2A	autophagy related 2A	ENSG00000110046	.	Y	Y	0.6454	0.053526	1.8142	N	.	bone marrow
ATG2B	autophagy related 2B	ENSG00000066739	.	Y	Y	0.4947	1.0208e-08	1.1249	N	.	.
ATG3	autophagy related 3	ENSG00000144848	.	Y	Y	0.1559	0.00071299	1.7619	Y	.	.
ATG4A	autophagy related 4A cysteine peptidase	ENSG00000101844	6.4	Y	Y	0.1769	0.98953	1.3515	N	.	.
ATG4B	autophagy related 4B cysteine peptidase	ENSG00000168397	.	Y	Y	0.5412	0.95648	1.4141	Y	.	.
ATG4C	autophagy related 4C cysteine peptidase	ENSG00000125703	.	Y	Y	0.0459	4.674e-17	-0.43731	N	.	.
ATG4D	autophagy related 4D cysteine peptidase	ENSG00000130734	.	Y	Y	0.6487	0.00026752	0.804	N	.	.
ATG5	autophagy related 5	ENSG00000057663	.	Y	Y	0.0353	0.97758	1.819	Y	.	.
ATG7	autophagy related 7	ENSG00000197548	.	Y	Y	0.1617	7.3758e-12	1.3676	Y	.	.
ATG9A	autophagy related 9A	ENSG00000198925	.	Y	Y	0.1839	0.97081	2.599	Y	.	.
ATIC	5-aminoimidazole-4-carboxamide ribonucleotide formyltransferase/IMP cyclohydrolase	ENSG00000138363	.	Y	Y	0.0229	3.0109e-19	-0.48238	N	.	.
ATM	ATM serine/threonine kinase	ENSG00000149311	2.2	Y	Y	0.0097	5.5884e-47	1.1046	Y	pending	.
ATN1	atrophin 1	ENSG00000111676	.	Y	Y	0.0841	0.99992	1.7621	N	.	.
ATOH1	atonal bHLH transcription factor 1	ENSG00000172238	.	Y	Y	0.1078	0.017833	-0.13443	Y	.	colon|duodenum|rectum|small intestine
ATOH7	atonal bHLH transcription factor 7	ENSG00000179774	.	N	Y	0.2764	0.050896	0.30531	N	.	cerebral cortex
ATP12A	ATPase H+/K+ transporting non-gastric alpha2 subunit	ENSG00000075673	.	N	Y	0.3726	7.1254e-14	0.83382	N	.	esophagus|kidney|placenta|skin|tonsil
ATP1A1	ATPase Na+/K+ transporting subunit alpha 1	ENSG00000163399	.	N	Y	0.3372	1	6.2154	Y	.	.
ATP1B2	ATPase Na+/K+ transporting subunit beta 2	ENSG00000129244	.	N	Y	0.3469	0.073684	0.81703	Y	.	cerebral cortex
ATP2A1	ATPase sarcoplasmic/endoplasmic reticulum Ca2+ transporting 1	ENSG00000196296	.	Y	Y	0.247	1.5354e-14	1.5388	Y	.	skeletal muscle
ATP2A2	ATPase sarcoplasmic/endoplasmic reticulum Ca2+ transporting 2	ENSG00000174437	.	N	Y	0.2618	0.99945	4.8777	Y	.	heart muscle|skeletal muscle
ATP2A3	ATPase sarcoplasmic/endoplasmic reticulum Ca2+ transporting 3	ENSG00000074370	.	N	Y	0.5944	2.247e-09	1.8326	N	.	.
ATP2B2	ATPase plasma membrane Ca2+ transporting 2	ENSG00000157087	.	N	Y	0.2116	1	4.5484	N	.	cerebral cortex
ATP2B3	ATPase plasma membrane Ca2+ transporting 3	ENSG00000067842	.	N	Y	0.3625	0.99945	2.7453	N	.	adrenal gland|cerebral cortex
ATP2B4	ATPase plasma membrane Ca2+ transporting 4	ENSG00000058668	.	N	Y	0.4598	0.0015112	2.2484	N	.	smooth muscle
ATP2C1	ATPase secretory pathway Ca2+ transporting 1	ENSG00000017260	.	N	Y	0.1083	1	3.6736	Y	.	.
ATP2C2	ATPase secretory pathway Ca2+ transporting 2	ENSG00000064270	.	N	Y	0.7021	5.0246e-60	-5.5901	N	.	rectum
ATP4A	ATPase H+/K+ transporting subunit alpha	ENSG00000105675	.	N	Y	0.3094	9.4424e-12	2.8726	N	.	stomach
ATP5A1	ATP synthase F1 subunit alpha	ENSG00000152234	.	Y	Y	0.1338	0.99945	2.437	Y	.	.
ATP5B	ATP synthase F1 subunit beta	ENSG00000110955	.	Y	Y	0.0847	0.97679	3.1686	Y	.	.
ATP5C1	ATP synthase F1 subunit gamma	ENSG00000165629	.	Y	Y	0.1876	0.00079192	0.79968	N	.	.
ATP5D	ATP synthase F1 subunit delta	ENSG00000099624	.	Y	Y	0.6869	0.073813	0.41998	N	.	.
ATP5E	ATP synthase F1 subunit epsilon	ENSG00000124172	.	Y	Y	0.3584	0.0088748	-0.17314	Y	.	.
ATP5F1	ATP synthase peripheral stalk-membrane subunit b	ENSG00000116459	.	Y	Y	0.3637	0.0015286	-0.0050212	N	.	.
ATP5G1	ATP synthase membrane subunit c locus 1	ENSG00000159199	.	Y	Y	0.2663	0.42691	1.2685	N	.	.
ATP5G2	ATP synthase membrane subunit c locus 2	ENSG00000135390	.	Y	Y	0.3181	7.4577e-06	0.23092	Y	.	.
ATP5G3	ATP synthase membrane subunit c locus 3	ENSG00000154518	.	Y	Y	0.0575	0.25722	1.0187	N	.	.
ATP5H	ATP synthase peripheral stalk subunit d	ENSG00000167863	.	Y	Y	0.4267	0.00045999	0.74338	N	.	.
ATP5I	ATP synthase membrane subunit e	ENSG00000169020	.	Y	Y	0.7258	0.085765	-0.58503	N	.	.
ATP5J	ATP synthase peripheral stalk subunit F6	ENSG00000154723	.	Y	Y	0.3847	0.006131	0.42817	N	.	.
ATP5J2	ATP synthase membrane subunit f	ENSG00000241468	.	Y	Y	0.7057	0.01917	-0.63519	N	.	.
ATP5L	ATP synthase membrane subunit g	ENSG00000167283	.	Y	Y	0.1276	0.0044259	0.21252	Y	.	.
ATP5MF-PTCD1	ATP5MF-PTCD1 readthrough	ENSG00000248919	.	N	Y	0.6818	2.9087e-14	-0.5599	N	.	.
ATP5O	ATP synthase peripheral stalk subunit OSCP	ENSG00000241837	.	Y	Y	0.6093	0.058145	0.026905	N	.	.
ATP5S	distal membrane arm assembly component 2 like	ENSG00000125375	.	N	Y	0.5743	6.451e-06	0.34537	N	.	.
ATP6AP1	ATPase H+ transporting accessory protein 1	ENSG00000071553	3.2	Y	Y	0.5798	0.99079	1.5308	Y	updated	.
ATP6AP1L	ATPase H+ transporting accessory protein 1 like (pseudogene)	ENSG00000205464	.	N	Y	0.7472	0.029928	0.33785	N	.	testis
ATP6AP2	ATPase H+ transporting accessory protein 2	ENSG00000182220	.	Y	Y	0.3515	0.87089	1.6643	N	.	.
ATP6V0A1	ATPase H+ transporting V0 subunit a1	ENSG00000033627	.	Y	Y	0.2007	0.99797	3.7439	Y	.	cerebral cortex|parathyroid gland
ATP6V0A2	ATPase H+ transporting V0 subunit a2	ENSG00000185344	.	Y	Y	0.4677	2.6314e-11	0.94508	N	.	.
ATP6V0A4	ATPase H+ transporting V0 subunit a4	ENSG00000105929	.	Y	Y	0.5441	2.1504e-20	0.85465	Y	.	kidney|salivary gland
ATP6V0B	ATPase H+ transporting V0 subunit b	ENSG00000117410	.	Y	Y	0.1863	0.96895	1.8134	N	.	.
ATP6V0C	ATPase H+ transporting V0 subunit c	ENSG00000185883	.	Y	Y	0.5176	0.74232	2.9856	Y	.	.
ATP6V0D1	ATPase H+ transporting V0 subunit d1	ENSG00000159720	.	Y	Y	0.2173	0.98763	2.9297	N	.	.
ATP6V0D2	ATPase H+ transporting V0 subunit d2	ENSG00000147614	.	Y	Y	0.43	2.4683e-11	-0.76949	N	.	kidney
ATP6V0E1	ATPase H+ transporting V0 subunit e1	ENSG00000113732	.	Y	Y	0.3108	0.39774	0.14282	N	.	.
ATP6V0E2	ATPase H+ transporting V0 subunit e2	ENSG00000171130	.	Y	Y	0.774	0.29517	0.56234	N	.	.
ATP6V1A	ATPase H+ transporting V1 subunit A	ENSG00000114573	.	Y	Y	0.1197	0.86801	3.3731	N	pending	.
ATP6V1B1	ATPase H+ transporting V1 subunit B1	ENSG00000116039	.	Y	Y	0.4696	2.3997e-09	0.23189	N	.	breast|cervix, uterine|fallopian tube|kidney|placenta|salivary gland
ATP6V1B2	ATPase H+ transporting V1 subunit B2	ENSG00000147416	.	Y	Y	0.2868	0.99154	2.4855	Y	.	.
ATP6V1C1	ATPase H+ transporting V1 subunit C1	ENSG00000155097	.	Y	Y	0.2015	0.00015353	1.7124	N	.	.
ATP6V1C2	ATPase H+ transporting V1 subunit C2	ENSG00000143882	.	Y	Y	0.4359	2.8499e-08	0.82731	N	.	cervix, uterine|epididymis|skin
ATP6V1D	ATPase H+ transporting V1 subunit D	ENSG00000100554	.	Y	Y	0.141	4.5061e-05	1.132	Y	.	.
ATP6V1E1	ATPase H+ transporting V1 subunit E1	ENSG00000131100	.	Y	Y	0.3936	0.528	1.5898	N	.	.
ATP6V1E2	ATPase H+ transporting V1 subunit E2	ENSG00000250565	.	Y	Y	0.6995	0.0029486	-0.54963	N	.	epididymis|testis
ATP6V1F	ATPase H+ transporting V1 subunit F	ENSG00000128524	.	Y	Y	0.3198	0.014736	0.66473	N	.	.
ATP6V1G1	ATPase H+ transporting V1 subunit G1	ENSG00000136888	.	Y	Y	0.2125	0.10407	0.61951	N	updated	.
ATP6V1G2	ATPase H+ transporting V1 subunit G2	ENSG00000213760	.	Y	Y	0.4208	0.0028604	0.84136	N	.	cerebral cortex
ATP6V1G3	ATPase H+ transporting V1 subunit G3	ENSG00000151418	.	Y	Y	0.7285	0.10745	0.254	N	.	kidney
ATP6V1H	ATPase H+ transporting V1 subunit H	ENSG00000047249	.	Y	Y	0.2078	0.00014523	1.2839	N	.	.
ATR	ATR serine/threonine kinase	ENSG00000175054	.	Y	Y	0.0861	3.5177e-09	4.3648	Y	.	.
ATRAID	all-trans retinoic acid induced differentiation factor	ENSG00000138085	.	N	Y	0.5317	0.00010516	-1.0196	N	.	.
ATRIP	ATR interacting protein	ENSG00000164053	.	Y	Y	0.4456	1.9918e-05	1.0546	Y	.	testis
ATRN	attractin	ENSG00000088812	.	N	Y	0.2422	1	2.6863	N	.	.
ATRX	ATRX chromatin remodeler	ENSG00000085224	.	Y	Y	0.0665	1	3.1025	Y	.	.
ATXN1	ataxin 1	ENSG00000124788	.	N	Y	0.0505	0.97498	1.2511	N	.	.
ATXN7L1	ataxin 7 like 1	ENSG00000146776	.	N	Y	0.143	0.99884	2.2981	N	.	.
AURKA	aurora kinase A	ENSG00000087586	.	Y	Y	0.377	0.8676	1.595	Y	.	testis
AURKB	aurora kinase B	ENSG00000178999	.	Y	Y	0.1476	0.0044521	0.73873	Y	.	lymph node|tonsil
AUTS2	activator of transcription and developmental regulator AUTS2	ENSG00000158321	.	N	Y	0.0051	0.99934	2.2242	N	.	.
AVIL	advillin	ENSG00000135407	.	N	Y	0.4904	1.6972e-13	0.46873	Y	.	.
AVL9	AVL9 cell migration associated	ENSG00000105778	.	N	Y	0.3583	0.0026324	1.2741	N	.	.
AVP	arginine vasopressin	ENSG00000101200	.	Y	Y	0.334	0.074413	1.0546	Y	.	granulocytes
AVPR2	arginine vasopressin receptor 2	ENSG00000126895	.	Y	Y	0.127	0.55589	1.0114	Y	.	adipose tissue
AXIN1	axin 1	ENSG00000103126	.	Y	Y	0.0455	0.40765	1.0133	Y	.	.
AXL	AXL receptor tyrosine kinase	ENSG00000167601	.	Y	Y	0.4708	0.012951	1.4386	N	.	.
AZI2	5-azacytidine induced 2	ENSG00000163512	.	Y	Y	0.2796	0.0069113	0.70041	N	.	.
AZIN2	antizyme inhibitor 2	ENSG00000142920	.	Y	Y	0.567	.	0.47	N	.	dendritic cells|testis
AZU1	azurocidin 1	ENSG00000172232	.	Y	Y	0.897	3.9068e-05	0.13203	N	.	bone marrow
B2M	beta-2-microglobulin	ENSG00000166710	1.3	Y	Y	0.7792	0.56167	0.81229	N	pending	.
B3GALT4	beta-1,3-galactosyltransferase 4	ENSG00000235863	.	N	Y	0.7627	0.029753	1.4452	N	.	.
B3GALT6	beta-1,3-galactosyltransferase 6	ENSG00000176022	.	Y	Y	0.732	0.022667	1.2608	N	.	.
B3GALTL	beta 3-glucosyltransferase	ENSG00000187676	.	Y	Y	0.4906	7.1449e-17	0.39222	N	.	.
B3GAT1	beta-1,3-glucuronyltransferase 1	ENSG00000109956	.	Y	Y	0.2189	0.13521	2.4156	N	.	cerebral cortex
B3GAT3	beta-1,3-glucuronyltransferase 3	ENSG00000149541	.	Y	Y	0.347	2.7099e-08	0.69161	N	.	.
B4GALT1	beta-1,4-galactosyltransferase 1	ENSG00000086062	.	Y	Y	0.5879	0.037435	0.97573	Y	.	.
B4GALT7	beta-1,4-galactosyltransferase 7	ENSG00000027847	.	Y	Y	0.4146	0.00011304	-0.31138	N	.	.
B7RP1	inducible T cell costimulator ligand	ENSG00000160223	1.3	Y	Y	0.9237	0.00035482	1.129	N	.	.
BAAT	bile acid-CoA:amino acid N-acyltransferase	ENSG00000136881	.	N	Y	0.8349	7.8651e-08	0.013393	N	.	liver
BABAM1	BRISC and BRCA1 A complex member 1	ENSG00000105393	.	Y	Y	0.5484	0.96269	1.1667	N	.	.
BACE1	beta-secretase 1	ENSG00000186318	.	Y	Y	0.0328	0.87888	2.243	Y	updated	.
BACE2	beta-secretase 2	ENSG00000182240	.	N	Y	0.6894	0.0067632	1.6017	N	.	stomach
BACH2	BTB domain and CNC homolog 2	ENSG00000112182	4.3	Y	Y	0.0784	0.99803	2.2959	N	pending	lymph node
BAD	BCL2 associated agonist of cell death	ENSG00000002330	.	Y	Y	0.2336	0.0046237	-0.55249	N	.	.
BAG3	BAG cochaperone 3	ENSG00000151929	.	Y	Y	0.5547	0.61738	-0.73559	Y	.	.
BAG4	BAG cochaperone 4	ENSG00000156735	.	Y	Y	0.4995	0.00018708	-0.10539	N	.	.
BAG6	BAG cochaperone 6	ENSG00000204463	.	Y	Y	0.3626	1	2.7197	Y	updated	.
BAIAP2	BAR/IMD domain containing adaptor protein 2	ENSG00000175866	.	Y	Y	0.3848	0.46155	2.0605	Y	.	.
BAK1	BCL2 antagonist/killer 1	ENSG00000030110	.	Y	Y	0.5913	7.4028e-06	0.99068	N	.	.
BAMBI	BMP and activin membrane bound inhibitor	ENSG00000095739	.	Y	Y	0.2709	0.00021381	-0.10422	N	.	ovary
BANF1	BAF nuclear assembly factor 1	ENSG00000175334	.	Y	Y	0.0258	0.6518	1.4299	N	.	.
BANF2	BANF family member 2	ENSG00000125888	.	N	Y	0.6107	0.014314	0.41925	N	.	testis
BAP1	BRCA1 associated protein 1	ENSG00000163930	.	Y	Y	0.1849	0.99443	2.6442	Y	.	.
BARD1	BRCA1 associated RING domain 1	ENSG00000138376	.	Y	Y	0.3335	1.3777e-24	-0.54844	Y	.	.
BATF	basic leucine zipper ATF-like transcription factor	ENSG00000156127	.	Y	Y	0.4622	0.85462	1.6102	N	.	T-cells
BATF3	basic leucine zipper ATF-like transcription factor 3	ENSG00000123685	.	Y	Y	0.5226	0.03171	1.033	N	.	dendritic cells|monocytes
BAX	BCL2 associated X, apoptosis regulator	ENSG00000087088	.	Y	Y	0.026	0.31746	0.29923	N	.	.
BAZ1B	bromodomain adjacent to zinc finger domain 1B	ENSG00000009954	.	Y	Y	0.2374	1	3.723	Y	.	.
BBOX1	gamma-butyrobetaine hydroxylase 1	ENSG00000129151	.	Y	Y	0.2269	2.094e-12	0.59403	Y	.	kidney
BBS2	Bardet-Biedl syndrome 2	ENSG00000125124	.	N	Y	0.1538	1.0328e-17	0.87045	N	.	.
BCAP31	B cell receptor associated protein 31	ENSG00000185825	.	Y	Y	0.3187	0.43366	1.3006	N	.	.
BCAR1	BCAR1 scaffold protein, Cas family member	ENSG00000050820	.	Y	Y	0.4134	0.99808	-0.59449	Y	.	.
BCAS2	BCAS2 pre-mRNA processing factor	ENSG00000116752	.	Y	Y	0.126	2.7764e-08	0.51526	N	.	.
BCCIP	BRCA2 and CDKN1A interacting protein	ENSG00000107949	.	Y	Y	0.6382	0.0078502	-0.098902	N	.	.
BCL10	BCL10 immune signaling adaptor	ENSG00000142867	1.3	Y	Y	0.3303	0.33709	1.3912	Y	pending	.
BCL11B	BCL11 transcription factor B	ENSG00000127152	2.9	Y	Y	0.1244	0.98881	4.7118	Y	pending	lymph node|skin
BCL2	BCL2 apoptosis regulator	ENSG00000171791	.	Y	Y	0.0254	0.55903	1.3975	Y	updated	thyroid gland
BCL2L1	BCL2 like 1	ENSG00000171552	.	Y	Y	0.013	0.93667	1.62	Y	updated	.
BCL2L11	BCL2 like 11	ENSG00000153094	.	Y	Y	0.3811	0.88857	0.12116	Y	.	.
BCL3	BCL3 transcription coactivator	ENSG00000069399	.	Y	Y	0.5398	0.98871	2.2716	N	.	.
BCL6	BCL6 transcription repressor	ENSG00000113916	.	Y	Y	0.0315	0.96038	2.2454	Y	.	.
BCL7A	BAF chromatin remodeling complex subunit BCL7A	ENSG00000110987	.	Y	Y	0.4051	0.07823	0.89788	N	.	.
BCL7B	BAF chromatin remodeling complex subunit BCL7B	ENSG00000106635	.	Y	Y	0.2863	0.18519	1.2182	N	.	.
BCL7C	BAF chromatin remodeling complex subunit BCL7C	ENSG00000099385	.	Y	Y	0.4326	0.079509	0.9771	N	.	.
BCL9L	BCL9 like	ENSG00000186174	.	Y	Y	0.1651	0.99939	1.098	N	.	.
BCOR	BCL6 corepressor	ENSG00000183337	.	N	Y	0.1671	1	1.8797	Y	.	.
BCORL1	BCL6 corepressor like 1	ENSG00000085185	.	N	Y	0.3648	0.99999	2.0631	N	.	.
BCR	BCR activator of RhoGEF and GTPase	ENSG00000186716	.	Y	Y	0.0565	0.98761	0.88811	N	.	.
BDKRB2	bradykinin receptor B2	ENSG00000168398	.	Y	Y	0.5958	0.11863	0.98091	Y	.	gallbladder
BDNF	brain derived neurotrophic factor	ENSG00000176697	.	Y	Y	0.0018	0.65626	1.9367	Y	.	cerebral cortex
BDP1	B double prime 1, subunit of RNA polymerase III transcription initiation factor IIIB	ENSG00000145734	.	Y	Y	0.7391	1.3294e-21	-0.12441	N	.	.
BECN1	beclin 1	ENSG00000126581	.	Y	Y	0.0414	0.93717	1.8763	Y	.	.
BEND3	BEN domain containing 3	ENSG00000178409	.	N	Y	0.3449	0.93555	2.3139	N	.	.
BET1	Bet1 golgi vesicular membrane trafficking protein	ENSG00000105829	.	Y	Y	0.3595	0.0038328	0.21636	N	.	.
BET1L	Bet1 golgi vesicular membrane trafficking protein like	ENSG00000177951	.	Y	Y	0.647	0.0044178	0.14275	N	.	.
BFSP2	beaded filament structural protein 2	ENSG00000170819	.	N	Y	0.5053	3.2152e-08	0.29186	N	.	T-cells
BGLAP	bone gamma-carboxyglutamate protein	ENSG00000242252	.	Y	Y	0.1378	4.6155e-08	0.33382	N	.	.
BGN	biglycan	ENSG00000182492	.	Y	Y	0.1351	0.45229	0.71353	N	.	.
BHLHE40	basic helix-loop-helix family member e40	ENSG00000134107	.	Y	Y	0.7897	0.11069	0.78743	N	.	.
BHLHE41	basic helix-loop-helix family member e41	ENSG00000123095	.	Y	Y	0.6855	0.99212	0.82297	N	.	thyroid gland
BHMT	betaine--homocysteine S-methyltransferase	ENSG00000145692	.	Y	Y	0.4984	3.739e-14	0.14661	N	.	kidney|liver
BHMT2	betaine--homocysteine S-methyltransferase 2	ENSG00000132840	.	Y	Y	0.6304	1.9621e-15	0.67966	N	.	kidney|liver
BICD2	BICD cargo adaptor 2	ENSG00000185963	.	Y	Y	0.5	0.98272	2.205	N	.	.
BID	BH3 interacting domain death agonist	ENSG00000015475	.	Y	Y	0.8862	1.5646e-11	0.1017	N	.	.
BIRC2	baculoviral IAP repeat containing 2	ENSG00000110330	.	Y	Y	0.1293	0.42708	0.17726	N	.	.
BIRC3	baculoviral IAP repeat containing 3	ENSG00000023445	.	Y	Y	0.5161	0.065597	1.1498	N	.	lymph node
BIRC5	baculoviral IAP repeat containing 5	ENSG00000089685	.	Y	Y	0.0264	0.055854	0.47276	Y	.	testis
BIRC6	baculoviral IAP repeat containing 6	ENSG00000115760	.	N	Y	0.1358	1	3.2081	Y	.	.
BIVM-ERCC5	BIVM-ERCC5 readthrough	ENSG00000270181	.	N	Y	0.5772	1.2783e-15	0.60213	N	.	.
BLK	BLK proto-oncogene, Src family tyrosine kinase	ENSG00000136573	.	Y	Y	0.5198	8.348e-14	-1.8765	N	pending	B-cells|lymph node|T-cells
BLM	BLM RecQ like helicase	ENSG00000197299	2.2	Y	Y	0.3781	1.5376e-15	0.8867	Y	pending	.
BLMH	bleomycin hydrolase	ENSG00000108578	.	N	Y	0.0644	0.12878	1.6335	Y	.	.
BLNK	B cell linker	ENSG00000095585	3.1	Y	Y	0.357	0.61083	1.5024	N	pending	dendritic cells
BLOC1S3	biogenesis of lysosomal organelles complex 1 subunit 3	ENSG00000189114	.	Y	Y	0.796	0.004077	-0.3344	N	.	.
BLOC1S5	biogenesis of lysosomal organelles complex 1 subunit 5	ENSG00000188428	.	N	Y	0.5189	2.8546e-09	-0.25009	N	.	.
BLOC1S6	biogenesis of lysosomal organelles complex 1 subunit 6	ENSG00000104164	.	Y	Y	0.2349	8.0385e-09	0.85866	N	.	.
BLVRA	biliverdin reductase A	ENSG00000106605	.	Y	Y	0.6091	0.00034786	0.34634	N	.	.
BLVRB	biliverdin reductase B	ENSG00000090013	.	Y	Y	0.4358	4.1869e-06	0.45208	N	.	.
BMF	Bcl2 modifying factor	ENSG00000104081	.	N	Y	0.2137	0.006758	0.54083	N	.	.
BMP1	bone morphogenetic protein 1	ENSG00000168487	.	N	Y	0.1073	0.00088564	1.9858	Y	.	placenta
BMP2	bone morphogenetic protein 2	ENSG00000125845	.	Y	Y	0.0064	0.98799	1.1385	Y	.	.
BMP2K	BMP2 inducible kinase	ENSG00000138756	.	N	Y	0.4687	0.21901	0.40153	N	.	.
BMP4	bone morphogenetic protein 4	ENSG00000125378	.	Y	Y	0.0022	0.9564	1.0071	Y	.	.
BMPR1A	bone morphogenetic protein receptor type 1A	ENSG00000107779	.	Y	Y	0.3017	0.90333	1.9176	Y	.	.
BMPR1B	bone morphogenetic protein receptor type 1B	ENSG00000138696	.	Y	Y	0.0174	0.99863	0.27016	N	.	cervix, uterine|prostate
BMPR2	bone morphogenetic protein receptor type 2	ENSG00000204217	.	Y	Y	0.0148	0.99998	2.0624	Y	.	.
BMS1	BMS1 ribosome biogenesis factor	ENSG00000165733	.	Y	Y	0.4291	0.0001753	0.26	Y	.	.
BNIP1	BCL2 interacting protein 1	ENSG00000113734	.	Y	Y	0.4796	9.678e-07	0.46743	N	.	.
BNIP3L	BCL2 interacting protein 3 like	ENSG00000104765	.	N	Y	0.1146	0.15274	1.1751	N	.	.
BOD1L1	biorientation of chromosomes in cell division 1 like 1	ENSG00000038219	.	N	Y	0.743	0.99985	0.66628	N	.	.
BOP1	BOP1 ribosomal biogenesis factor	ENSG00000261236	.	Y	Y	0.7145	0.092793	-0.26465	N	.	.
BORCS8-MEF2B	BORCS8-MEF2B readthrough	ENSG00000064489	.	Y	Y	0.7408	0.0039873	1.1918	N	.	.
BPGM	bisphosphoglycerate mutase	ENSG00000172331	.	Y	Y	0.2209	0.021313	0.70349	N	.	.
BPI	bactericidal permeability increasing protein	ENSG00000101425	.	N	Y	0.9363	1.6514e-14	-0.7799	N	.	bone marrow
BPTF	bromodomain PHD finger transcription factor	ENSG00000171634	.	Y	Y	0.3679	1	3.7096	Y	.	.
BRAP	BRCA1 associated protein	ENSG00000089234	.	N	Y	0.1027	3.7512e-06	1.885	Y	.	.
BRAT1	BRCA1 associated ATM activator 1	ENSG00000106009	.	Y	Y	0.8122	7.4316e-13	-0.59315	N	.	.
BRCA1	BRCA1 DNA repair associated	ENSG00000012048	9	Y	Y	0.012	9.2157e-29	0.58215	Y	pending	.
BRCA2	BRCA2 DNA repair associated	ENSG00000139618	9	Y	Y	0.133	2.3581e-25	-1.2894	Y	pending	bone marrow|testis
BRCC3	BRCA1/BRCA2-containing complex subunit 3	ENSG00000185515	.	Y	Y	0.2941	0.0063932	2.6703	N	.	.
BRD2	bromodomain containing 2	ENSG00000204256	.	N	Y	0.0163	0.99957	0.59311	Y	updated	.
BRD4	bromodomain containing 4	ENSG00000141867	.	Y	Y	0.2339	1	3.5856	Y	updated	.
BRD7	bromodomain containing 7	ENSG00000166164	.	Y	Y	0.4284	0.99774	0.48921	Y	.	.
BRD8	bromodomain containing 8	ENSG00000112983	.	Y	Y	0.1319	1.5564e-07	3.0292	Y	.	.
BRD9	bromodomain containing 9	ENSG00000028310	.	Y	Y	0.6901	0.015373	1.2636	N	.	.
BRE	BRISC and BRCA1 A complex member 2	ENSG00000158019	.	Y	Y	0.0608	0.16651	1.5547	N	.	.
BRF1	BRF1 RNA polymerase III transcription initiation factor subunit	ENSG00000185024	.	Y	Y	0.7234	0.00010409	0.13884	N	.	.
BRF2	BRF2 RNA polymerase III transcription initiation factor subunit	ENSG00000104221	.	Y	Y	0.4719	3.7481e-12	-0.023866	N	.	.
BRINP1	BMP/retinoic acid inducible neural specific 1	ENSG00000078725	.	Y	Y	0.079	0.99251	1.4192	N	.	cerebral cortex
BRIP1	BRCA1 interacting helicase 1	ENSG00000136492	9	Y	Y	0.1747	6.206e-17	1.2002	N	pending	testis
BRIX1	biogenesis of ribosomes BRX1	ENSG00000113460	.	Y	Y	0.0652	0.72803	0.6312	N	.	.
BRK1	BRICK1 subunit of SCAR/WAVE actin nucleating complex	ENSG00000254999	.	Y	Y	0.2657	0.68706	1.2069	Y	.	.
BRMS1L	BRMS1 like transcriptional repressor	ENSG00000100916	.	Y	Y	0.0974	0.057843	2.1498	N	.	.
BRPF3	bromodomain and PHD finger containing 3	ENSG00000096070	.	Y	N	0.2634	0.99998	2.9063	Y	.	.
BRWD1	bromodomain and WD repeat domain containing 1	ENSG00000185658	.	Y	N	0.4106	1	2.8458	N	.	.
BRWD3	bromodomain and WD repeat domain containing 3	ENSG00000165288	.	N	Y	0.2863	1	4.269	N	.	.
BSG	basigin (Ok blood group)	ENSG00000172270	.	Y	Y	0.9275	2.5873e-05	-0.14255	Y	updated	.
BSND	barttin CLCNK type accessory subunit beta	ENSG00000162399	.	Y	Y	0.7877	1.0949e-10	0.066336	Y	.	kidney
BST1	bone marrow stromal cell antigen 1	ENSG00000109743	.	Y	Y	0.6879	4.2099e-11	-0.1032	N	.	granulocytes|monocytes
BST2	bone marrow stromal cell antigen 2	ENSG00000130303	.	Y	Y	0.9917	0.00042516	0.70843	N	updated	.
BTBD1	BTB domain containing 1	ENSG00000064726	.	N	Y	0.2916	0.00011935	1.4175	N	.	.
BTC	betacellulin	ENSG00000174808	.	Y	Y	0.6746	0.062276	-0.1256	N	.	.
BTD	biotinidase	ENSG00000169814	.	N	Y	0.7615	1.4972e-07	-0.52516	N	.	.
BTF3	basic transcription factor 3	ENSG00000145741	.	N	Y	0.1507	0.75624	1.5312	Y	updated	.
BTF3L4	basic transcription factor 3 like 4	ENSG00000134717	.	N	Y	0.0591	0.57136	1.8628	N	.	.
BTG4	BTG anti-proliferation factor 4	ENSG00000137707	.	N	Y	0.6093	0.16682	0.24132	N	.	testis
BTK	Bruton tyrosine kinase	ENSG00000010671	3.1	Y	Y	0.043	0.99996	4.0394	N	updated	granulocytes
BTLA	B and T lymphocyte associated	ENSG00000186265	.	Y	Y	0.8851	0.020987	1.4628	N	.	B-cells|lymph node
BTRC	beta-transducin repeat containing E3 ubiquitin protein ligase	ENSG00000166167	.	Y	Y	0.0105	0.011942	2.492	N	.	.
BUB1	BUB1 mitotic checkpoint serine/threonine kinase	ENSG00000169679	.	Y	Y	0.2421	4.8813e-09	0.84776	Y	.	testis
BUB1B	BUB1 mitotic checkpoint serine/threonine kinase B	ENSG00000156970	.	Y	Y	0.1421	6.998e-10	0.8931	Y	.	testis
BUB3	BUB3 mitotic checkpoint protein	ENSG00000154473	.	Y	Y	0.0396	0.80927	1.9845	Y	.	.
BUD31	BUD31 homolog	ENSG00000106245	.	Y	Y	0.2131	0.23109	1.3394	N	.	.
BZW1	basic leucine zipper and W2 domains 1	ENSG00000082153	.	N	Y	0.0669	0.94418	3.0326	N	.	.
C10orf11	leucine rich melanocyte differentiation associated	ENSG00000148655	.	N	Y	0.0063	0.0002589	-0.11529	N	.	.
C10orf53	chromosome 10 open reading frame 53	ENSG00000178645	.	N	Y	0.8614	0.58427	0.4573	N	.	testis
C11orf30	EMSY transcriptional repressor, BRCA2 interacting	ENSG00000158636	.	Y	Y	0.0683	1	1.9917	N	.	.
C11orf53	POU class 2 homeobox associating factor 2	ENSG00000150750	.	N	Y	0.7871	0.0019229	0.22959	N	.	testis
C11orf70	cilia and flagella associated protein 300	ENSG00000137691	.	N	Y	0.4159	2.0691e-06	0.10212	N	.	fallopian tube|testis
C11orf85	membrane anchored junction protein	ENSG00000168070	.	Y	Y	0.7763	0.00050954	0.14808	N	.	testis
C12orf57	chromosome 12 open reading frame 57	ENSG00000111678	.	N	Y	0.4816	5.2408e-05	-0.89741	N	.	.
C12orf66	KICSTOR subunit 2	ENSG00000174206	.	Y	Y	0.3085	0.44192	1.5143	N	.	.
C14orf1	ergosterol biosynthesis 28 homolog	ENSG00000133935	.	N	Y	0.3317	0.23926	1.3935	N	.	.
C14orf159	D-glutamate cyclase	ENSG00000133943	.	N	Y	0.8485	1.6561e-22	-0.8165	N	.	.
C15orf38-AP3S2	ARPIN-AP3S2 readthrough	ENSG00000250021	.	N	Y	0.442	1.1457e-11	0.15313	N	.	.
C15orf40	chromosome 15 open reading frame 40	ENSG00000169609	.	N	Y	0.8282	0.18627	-0.62505	N	.	.
C15orf43	telomere repeat binding bouquet formation protein 2	ENSG00000167014	.	Y	Y	0.6396	2.0249e-06	0.8657	N	.	testis
C16orf72	HUWE1 associated protein modifying stress responses	ENSG00000182831	.	N	Y	0.2071	0.98049	1.9479	N	.	.
C16orf96	chromosome 16 open reading frame 96	ENSG00000205832	.	N	Y	0.9386	5.5816e-21	0.7683	N	.	testis
C17orf49	chromosome 17 open reading frame 49	ENSG00000258315	.	Y	Y	0.2473	0.069318	0.53514	N	.	.
C17orf53	homologous recombination factor with OB-fold	ENSG00000125319	.	N	Y	0.7166	4.4469e-11	0.57571	N	.	bone marrow|testis
C17orf62	cytochrome b-245 chaperone 1	ENSG00000178927	5.3	N	Y	0.6399	0.0006032	0.46866	N	pending	.
C17orf70	FA core complex associated protein 100	ENSG00000185504	.	Y	Y	0.8238	2.6956e-05	0.69337	N	.	.
C19orf26	CACN subunit beta associated regulatory protein	ENSG00000099625	.	N	Y	0.7202	0.34663	-0.28127	N	.	adrenal gland|cerebral cortex
C19orf40	FA core complex associated protein 24	ENSG00000131944	4.1	Y	Y	0.6339	9.2129e-08	0.1644	N	.	.
C1D	C1D nuclear receptor corepressor	ENSG00000197223	.	Y	Y	0.2367	0.03411	-0.0030693	N	.	.
C1orf141	chromosome 1 open reading frame 141	ENSG00000203963	.	N	Y	0.9123	0.0032311	0.051813	N	.	fallopian tube|testis
C1orf162	chromosome 1 open reading frame 162	ENSG00000143110	.	Y	Y	0.9119	1.4202e-05	0.26313	N	.	.
C1orf174	chromosome 1 open reading frame 174	ENSG00000198912	.	N	Y	0.9264	0.0001068	0.02318	N	.	.
C1orf85	glycosylated lysosomal membrane protein	ENSG00000198715	.	N	Y	0.6557	.	0.85	N	.	.
C1orf86	FA core complex associated protein 20	ENSG00000162585	.	Y	Y	0.9757	0.52558	0.19778	N	.	.
C1QA	complement C1q A chain	ENSG00000173372	8	Y	Y	0.6517	0.0038204	1.2949	N	pending	spleen
C1QB	complement C1q B chain	ENSG00000173369	8	Y	Y	0.6946	0.15392	1.2907	N	pending	spleen
C1QBP	complement C1q binding protein	ENSG00000108561	.	Y	Y	0.0274	2.0164e-07	1.0627	Y	.	.
C1QC	complement C1q C chain	ENSG00000159189	8	Y	Y	0.7084	0.048591	0.43221	N	pending	spleen
C1QTNF6	C1q and TNF related 6	ENSG00000133466	.	N	Y	0.6544	9.0082e-06	0.51315	N	.	endometrium|placenta
C1R	complement C1r	ENSG00000159403	8	Y	Y	0.6295	0.77888	2.0288	N	pending	liver
C1RL	complement C1r subcomponent like	ENSG00000139178	.	N	Y	0.8293	3.4642e-08	0.90226	N	.	.
C1S	complement C1s	ENSG00000182326	8	Y	Y	0.489	0.00067654	0.55897	N	pending	liver
C2	complement C2	ENSG00000166278	8	Y	Y	0.5258	1.3494e-16	1.123	N	pending	liver|lung
C20orf195	fibronectin type III domain containing 11	ENSG00000125531	.	N	Y	0.5762	2.1684e-05	0.42376	N	.	testis
C20orf196	shieldin complex subunit 1	ENSG00000171984	.	Y	Y	0.819	0.16633	0.47947	N	.	.
C2CD4C	C2 calcium dependent domain containing 4C	ENSG00000183186	.	N	Y	0.7874	0.46612	1.4302	N	.	adipose tissue|cerebral cortex|gallbladder
C2orf47	matrix AAA peptidase interacting protein 1	ENSG00000162972	.	N	Y	0.4859	3.0232e-06	0.6803	N	.	.
C2orf69	chromosome 2 open reading frame 69	ENSG00000178074	7.1	N	Y	0.3815	0.018679	1.1471	N	.	.
C3	complement C3	ENSG00000125730	8	Y	Y	0.6619	0.90421	2.7489	N	pending	liver
C3AR1	complement C3a receptor 1	ENSG00000171860	.	Y	Y	0.6605	3.3053e-09	-0.30198	N	.	granulocytes|monocytes
C3orf18	chromosome 3 open reading frame 18	ENSG00000088543	.	N	Y	0.4991	0.00066265	0.52556	N	.	.
C3orf58	divergent protein kinase domain 2A	ENSG00000181744	.	Y	Y	0.2384	0.00051408	1.0317	N	.	.
C4A	complement C4A (Rodgers blood group)	ENSG00000244731	8	Y	Y	0.7851	1.5416e-11	1.9202	N	pending	liver
C4B	complement C4B (Chido blood group)	ENSG00000224389	8	Y	Y	0.7386	0.83464	2.0154	N	pending	adrenal gland|liver
C4BPA	complement component 4 binding protein alpha	ENSG00000123838	.	Y	Y	0.9546	0.45739	1.6041	N	.	liver|lung
C4BPB	complement component 4 binding protein beta	ENSG00000123843	.	Y	Y	0.8562	4.3958e-05	0.4633	N	.	liver|ovary
C4orf32	family with sequence similarity 241 member A	ENSG00000174749	.	N	Y	0.5888	0.65948	0.41202	N	.	.
C5	complement C5	ENSG00000106804	8	Y	Y	0.5735	8.079e-24	1.4721	N	pending	liver
C5AR1	complement C5a receptor 1	ENSG00000197405	.	Y	Y	0.7549	0.40249	0.15792	N	.	granulocytes
C5AR2	complement C5a receptor 2	ENSG00000134830	.	Y	Y	0.9102	0.24585	-0.14604	N	.	granulocytes|spleen
C5orf63	chromosome 5 open reading frame 63	ENSG00000164241	.	N	Y	0.3092	0.0044611	0.55568	N	.	.
C5orf67	chromosome 5 putative open reading frame 67	ENSG00000225940	.	N	Y	.	.	.	N	.	epididymis|kidney
C6	complement C6	ENSG00000039537	8	Y	Y	0.6258	5.8646e-22	-0.87721	N	pending	fallopian tube|liver
C6orf203	mitochondrial transcription rescue factor 1	ENSG00000130349	.	N	Y	0.663	0.0010125	-0.1668	N	.	.
C6orf58	chromosome 6 open reading frame 58	ENSG00000184530	.	N	Y	0.8987	7.0978e-09	0.18725	N	.	duodenum|salivary gland|stomach
C7	complement C7	ENSG00000112936	8	Y	Y	0.6938	1.0747e-14	-0.64379	N	pending	adrenal gland
C7orf25	chromosome 7 open reading frame 25	ENSG00000136197	.	N	Y	0.4026	0.35388	1.229	N	.	granulocytes
C7orf43	trafficking protein particle complex subunit 14	ENSG00000146826	.	N	Y	0.3163	0.18133	2.2149	N	.	.
C7orf49	cell cycle regulator of NHEJ	ENSG00000122783	.	N	Y	0.8037	0.25971	0.29404	N	.	.
C7orf50	chromosome 7 open reading frame 50	ENSG00000146540	.	N	Y	0.8746	3.4242e-06	-0.68649	N	.	.
C7orf60	base methyltransferase of 25S rRNA 2 homolog	ENSG00000164603	.	Y	Y	0.1359	0.99746	2.2109	N	.	.
C8A	complement C8 alpha chain	ENSG00000157131	8	Y	Y	0.7434	6.5536e-16	-1.0735	N	pending	liver
C8B	complement C8 beta chain	ENSG00000021852	8	Y	Y	0.6829	2.3057e-19	-0.74307	N	pending	liver
C8G	complement C8 gamma chain	ENSG00000176919	8	Y	Y	0.8488	2.6521e-17	-0.36395	N	pending	duodenum|liver|small intestine
C8orf82	chromosome 8 open reading frame 82	ENSG00000213563	.	N	Y	0.8144	3.6066e-05	0.13913	N	.	prostate
C9	complement C9	ENSG00000113600	8	Y	Y	0.8532	1.6323e-24	-0.58731	N	pending	liver
C9orf142	PAXX non-homologous end joining factor	ENSG00000148362	.	Y	Y	0.8043	0.0054207	0.41021	N	.	.
CA1	carbonic anhydrase 1	ENSG00000133742	.	N	Y	0.6306	4.7481e-11	-0.20993	N	.	bone marrow|colon|rectum
CA10	carbonic anhydrase 10	ENSG00000154975	.	N	Y	0.044	0.56746	1.1109	N	.	cerebral cortex|cervix, uterine
CA12	carbonic anhydrase 12	ENSG00000074410	.	N	Y	0.5648	1.2849e-11	-0.1838	N	.	kidney|skin
CA2	carbonic anhydrase 2	ENSG00000104267	.	N	Y	0.037	1.6946e-06	0.35948	N	.	colon|rectum|stomach
CA3	carbonic anhydrase 3	ENSG00000164879	.	N	Y	0.269	0.0017251	0.55462	N	.	skeletal muscle
CABP1	calcium binding protein 1	ENSG00000157782	.	N	Y	0.3019	0.88789	2.58	N	.	cerebral cortex
CACNA1A	calcium voltage-gated channel subunit alpha1 A	ENSG00000141837	.	Y	Y	0.3552	1	5.7845	Y	.	cerebral cortex
CACNA1B	calcium voltage-gated channel subunit alpha1 B	ENSG00000148408	.	N	Y	0.405	0.99998	4.5165	N	.	adrenal gland|cerebral cortex|fallopian tube|testis
CACNA1C	calcium voltage-gated channel subunit alpha1 C	ENSG00000151067	.	Y	Y	0.0842	1	6.4654	Y	.	endometrium|smooth muscle
CACNA1D	calcium voltage-gated channel subunit alpha1 D	ENSG00000157388	.	Y	Y	0.0914	1	4.5817	N	.	fallopian tube
CACNA1E	calcium voltage-gated channel subunit alpha1 E	ENSG00000198216	.	Y	Y	0.1363	1	5.8125	N	.	cerebral cortex
CACNA1F	calcium voltage-gated channel subunit alpha1 F	ENSG00000102001	.	Y	Y	0.3996	1.2337e-05	2.6007	N	.	.
CACNA1G	calcium voltage-gated channel subunit alpha1 G	ENSG00000006283	.	N	Y	0.2314	1	4.6386	N	.	cerebral cortex|cervix, uterine|endometrium
CACNA1H	calcium voltage-gated channel subunit alpha1 H	ENSG00000196557	.	Y	Y	0.717	4.7778e-10	-2.3605	N	.	ovary|seminal vesicle
CACNA1I	calcium voltage-gated channel subunit alpha1 I	ENSG00000100346	.	N	Y	0.5688	1	5.0511	N	.	adrenal gland|cerebral cortex|lymph node|thyroid gland
CACNA1S	calcium voltage-gated channel subunit alpha1 S	ENSG00000081248	.	Y	Y	0.2588	6.2588e-12	-0.11078	Y	.	skeletal muscle
CACNA2D1	calcium voltage-gated channel auxiliary subunit alpha2delta 1	ENSG00000153956	.	Y	Y	0.1228	0.99989	3.4906	N	.	.
CACNB2	calcium voltage-gated channel auxiliary subunit beta 2	ENSG00000165995	.	Y	Y	0.1841	2.6719e-06	0.065438	Y	.	cerebral cortex
CACNB4	calcium voltage-gated channel auxiliary subunit beta 4	ENSG00000182389	.	Y	Y	0.096	0.030679	2.695	N	.	cerebral cortex
CACNG1	calcium voltage-gated channel auxiliary subunit gamma 1	ENSG00000108878	.	Y	Y	0.5759	1.4908e-08	0.32148	N	.	skeletal muscle
CACNG2	calcium voltage-gated channel auxiliary subunit gamma 2	ENSG00000166862	.	Y	Y	0.1439	0.92315	2.0924	N	.	cerebral cortex
CACNG3	calcium voltage-gated channel auxiliary subunit gamma 3	ENSG00000006116	.	Y	Y	0.2344	0.99417	2.6436	N	.	cerebral cortex
CACNG4	calcium voltage-gated channel auxiliary subunit gamma 4	ENSG00000075461	.	Y	Y	0.4628	0.016603	1.8236	N	.	cerebral cortex|prostate
CACNG7	calcium voltage-gated channel auxiliary subunit gamma 7	ENSG00000105605	.	Y	Y	0.5128	0.88714	1.6455	N	.	cerebral cortex
CACNG8	calcium voltage-gated channel auxiliary subunit gamma 8	ENSG00000142408	.	Y	Y	0.7459	0.9638	2.3372	N	.	cerebral cortex
CAD	carbamoyl-phosphate synthetase 2, aspartate transcarbamylase, and dihydroorotase	ENSG00000084774	.	Y	Y	0.3261	0.99993	4.3365	N	.	.
CADM1	cell adhesion molecule 1	ENSG00000182985	.	N	Y	0.0053	0.66216	1.8385	N	.	parathyroid gland
CADM4	cell adhesion molecule 4	ENSG00000105767	.	N	Y	0.3969	0.99762	2.7432	N	.	cerebral cortex
CALCA	calcitonin related polypeptide alpha	ENSG00000110680	.	Y	Y	0.2538	0.015562	-0.59785	N	.	parathyroid gland|thyroid gland
CALCOCO2	calcium binding and coiled-coil domain 2	ENSG00000136436	.	Y	Y	0.5305	0.0001027	0.9127	N	.	.
CALCR	calcitonin receptor	ENSG00000004948	.	Y	Y	0.4596	3.1176e-09	0.51517	Y	.	kidney|placenta|testis
CALM1	calmodulin 1	ENSG00000198668	.	Y	Y	0.0015	0.94473	3.051	N	.	.
CALM2	calmodulin 2	ENSG00000143933	.	Y	Y	0.0013	0.92086	2.7928	N	.	.
CALM3	calmodulin 3	ENSG00000160014	.	Y	Y	0.0027	0.92749	2.9788	N	.	.
CALR	calreticulin	ENSG00000179218	.	Y	Y	0.0824	0.89133	0.29064	Y	updated	.
CALR3	calreticulin 3	ENSG00000269058	.	Y	Y	0.7369	6.9788e-10	0.35272	N	.	testis
CALU	calumenin	ENSG00000128595	.	N	Y	0.0536	0.014005	1.3064	N	.	.
CAMK2A	calcium/calmodulin dependent protein kinase II alpha	ENSG00000070808	.	Y	Y	0.0597	0.99845	4.6751	N	.	cerebral cortex
CAMK2B	calcium/calmodulin dependent protein kinase II beta	ENSG00000058404	.	Y	Y	0.1628	0.73914	4.0707	N	.	cerebral cortex
CAMK2D	calcium/calmodulin dependent protein kinase II delta	ENSG00000145349	.	Y	Y	0.1351	0.002287	3.1055	N	.	.
CAMK2G	calcium/calmodulin dependent protein kinase II gamma	ENSG00000148660	.	Y	Y	0.0168	0.9991	3.8036	N	.	.
CAMKMT	calmodulin-lysine N-methyltransferase	ENSG00000143919	.	N	Y	0.1648	1.3806e-15	-0.13747	N	.	.
CAMLG	calcium modulating ligand	ENSG00000164615	.	Y	Y	0.2961	0.00061836	0.64507	Y	updated	.
CAMP	cathelicidin antimicrobial peptide	ENSG00000164047	.	Y	Y	0.9073	0.0043897	0.16249	N	.	bone marrow|epididymis
CAMSAP3	calmodulin regulated spectrin associated protein family member 3	ENSG00000076826	.	N	Y	0.6808	1	3.3493	N	.	skin
CANT1	calcium activated nucleotidase 1	ENSG00000171302	.	Y	Y	0.6538	2.5437e-06	0.4878	Y	.	.
CANX	calnexin	ENSG00000127022	.	Y	Y	0.0741	0.86635	1.582	Y	updated	.
CAP1	cyclase associated actin cytoskeleton regulatory protein 1	ENSG00000131236	.	Y	Y	0.2953	0.019817	1.2741	N	.	.
CAP2	cyclase associated actin cytoskeleton regulatory protein 2	ENSG00000112186	.	Y	Y	0.4061	0.69899	1.103	Y	.	cerebral cortex|skeletal muscle
CAPN6	calpain 6	ENSG00000077274	.	N	Y	0.2087	0.81903	1.518	N	.	epididymis|placenta|seminal vesicle
CAPS	calcyphosine	ENSG00000105519	.	N	Y	0.7293	1.7206e-05	-0.49108	N	.	fallopian tube
CAPZA1	capping actin protein of muscle Z-line subunit alpha 1	ENSG00000116489	.	Y	Y	0.1168	0.93292	1.2989	N	.	.
CAPZA2	capping actin protein of muscle Z-line subunit alpha 2	ENSG00000198898	.	Y	Y	0.0673	0.99828	1.8416	N	.	.
CAPZB	capping actin protein of muscle Z-line subunit beta	ENSG00000077549	.	Y	Y	0.1264	0.91165	2.8275	Y	.	.
CARD10	caspase recruitment domain family member 10	ENSG00000100065	.	Y	Y	0.5484	0.0022648	2.2049	Y	.	small intestine
CARD11	caspase recruitment domain family member 11	ENSG00000198286	1.3; 2.5;3.4	Y	Y	0.4245	0.99995	3.5439	N	pending	lymph node|spleen
CARD14	caspase recruitment domain family member 14	ENSG00000141527	7.3	Y	Y	0.7593	1.2051e-19	0.60755	N	pending	esophagus|skin
CARD16	caspase recruitment domain family member 16	ENSG00000204397	.	Y	Y	0.8701	0.38275	-0.47113	N	.	.
CARD17	caspase recruitment domain family member 17, pseudogene	ENSG00000255221	.	Y	Y	0.963	6.6679e-05	-1.7277	N	.	T-cells
CARD18	caspase recruitment domain family member 18	ENSG00000255501	.	Y	Y	0.9979	0.001415	-0.52195	N	.	breast|skin
CARD6	caspase recruitment domain family member 6	ENSG00000132357	.	Y	Y	0.8587	3.3903e-13	-0.41394	N	.	.
CARD8	caspase recruitment domain family member 8	ENSG00000105483	.	Y	Y	0.9539	1.7672e-06	0.92313	N	.	.
CARD9	caspase recruitment domain family member 9	ENSG00000187796	6.5	Y	Y	0.5049	8.1491e-13	0.099659	N	pending	dendritic cells|monocytes
CARM1	coactivator associated arginine methyltransferase 1	ENSG00000142453	.	Y	Y	0.1483	0.99998	4.2514	Y	.	.
CARS	cysteinyl-tRNA synthetase 1	ENSG00000110619	.	Y	Y	0.72	0.00040314	1.196	N	.	.
CARS2	cysteinyl-tRNA synthetase 2, mitochondrial	ENSG00000134905	.	Y	Y	0.7499	9.5929e-08	0.24941	N	.	.
CASP1	caspase 1	ENSG00000137752	.	Y	Y	0.5706	3.5183e-05	-0.059273	N	pending	monocytes
CASP10	caspase 10	ENSG00000003400	4.6	Y	Y	0.8909	4.6392e-12	0.026875	N	pending	.
CASP2	caspase 2	ENSG00000106144	.	Y	Y	0.2903	0.0015026	0.49679	N	.	.
CASP3	caspase 3	ENSG00000164305	.	Y	Y	0.0025	0.10017	1.6592	Y	pending	granulocytes
CASP4	caspase 4	ENSG00000196954	.	Y	Y	0.891	3.0474e-08	0.17624	N	.	.
CASP5	caspase 5	ENSG00000137757	.	Y	Y	0.8933	1.752e-16	0.46811	N	.	appendix|colon|duodenum|granulocytes|monocytes|rectum|small intestine
CASP6	caspase 6	ENSG00000138794	.	Y	Y	0.3864	0.00012665	0.79585	N	.	.
CASP7	caspase 7	ENSG00000165806	.	Y	Y	0.6673	5.3589e-05	0.70291	N	.	.
CASP8	caspase 8	ENSG00000064012	4.6	Y	Y	0.0546	3.7236e-06	1.0099	Y	pending	.
CASP8AP2	caspase 8 associated protein 2	ENSG00000118412	.	Y	Y	.	.	.	Y	.	NK-cells
CASP9	caspase 9	ENSG00000132906	.	Y	Y	0.2203	7.3826e-06	0.026941	Y	.	.
CASQ1	calsequestrin 1	ENSG00000143318	.	Y	Y	0.2689	3.857e-18	-0.018661	N	.	skeletal muscle
CASQ2	calsequestrin 2	ENSG00000118729	.	N	Y	0.1861	1.3885e-12	-0.19506	Y	.	heart muscle
CASS4	Cas scaffold protein family member 4	ENSG00000087589	.	N	Y	0.8284	0.36682	1.1186	N	.	granulocytes|lung
CASZ1	castor zinc finger 1	ENSG00000130940	.	N	Y	0.1236	1	2.6057	Y	.	skin
CAT	catalase	ENSG00000121691	.	Y	Y	0.0227	1.6263e-10	-0.078034	N	.	granulocytes
CATSPERB	cation channel sperm associated auxiliary subunit beta	ENSG00000133962	.	N	Y	0.8804	6.8843e-18	1.34	N	.	.
CAV1	caveolin 1	ENSG00000105974	.	Y	Y	0.0215	0.008274	0.66885	N	updated	lung
CBFA2T2	CBFA2/RUNX1 partner transcriptional co-repressor 2	ENSG00000078699	.	N	Y	0.2951	0.99585	2.475	Y	.	.
CBFA2T3	CBFA2/RUNX1 partner transcriptional co-repressor 3	ENSG00000129993	.	N	Y	0.6122	0.048373	0.15534	N	.	spleen
CBFB	core-binding factor subunit beta	ENSG00000067955	.	Y	Y	0.0925	0.9589	1.7143	Y	.	.
CBL	Cbl proto-oncogene	ENSG00000110395	.	Y	Y	0.036	0.00060921	1.0328	Y	.	testis
CBLB	Cbl proto-oncogene B	ENSG00000114423	.	Y	Y	0.1339	0.99825	1.2942	N	.	.
CBLC	Cbl proto-oncogene C	ENSG00000142273	.	Y	Y	0.7849	4.2394e-11	0.37439	N	.	duodenum|skin|small intestine
CBSL	cystathionine beta-synthase like	0	.	Y	Y	0.9966	.	-0.88241	N	.	cerebral cortex|placenta
CBWD7	Zn regulated GTPase metalloprotein activator 1F	ENSG00000215126	.	N	Y	0.8079	.	-0.94295	N	.	.
CBX2	chromobox 2	ENSG00000173894	.	N	Y	0.7696	0.99503	-0.26229	Y	.	testis
CBX3	chromobox 3	ENSG00000122565	.	Y	Y	0.0216	0.40951	1.9285	Y	.	.
CBX5	chromobox 5	ENSG00000094916	.	Y	Y	0.0341	0.93174	2.5267	Y	.	.
CBX6	chromobox 6	ENSG00000183741	.	Y	Y	0.6306	0.97568	2.3104	N	.	.
CBX7	chromobox 7	ENSG00000100307	.	Y	Y	0.3628	0.68534	1.3043	N	.	.
CCBE1	collagen and calcium binding EGF domains 1	ENSG00000183287	2.9	Y	Y	0.4475	1.5315e-07	-0.69064	Y	pending	ovary
CCDC115	coiled-coil domain containing 115	ENSG00000136710	.	Y	Y	0.8334	1.2061e-07	0.10947	N	.	.
CCDC12	coiled-coil domain containing 12	ENSG00000160799	.	Y	Y	0.5477	0.040132	0.41826	N	.	.
CCDC132	VPS50 subunit of EARP/GARPII complex	ENSG00000004766	.	N	Y	0.2905	0.8139	2.5016	N	.	.
CCDC14	coiled-coil domain containing 14	ENSG00000175455	.	N	Y	0.7295	7.7963e-15	0.78184	N	.	.
CCDC153	coiled-coil domain containing 153	ENSG00000248712	.	N	Y	0.7484	1.6504e-05	0.58234	N	.	fallopian tube|granulocytes
CCDC172	coiled-coil domain containing 172	ENSG00000182645	.	N	Y	0.4142	3.7344e-05	0.061577	N	.	testis
CCDC186	coiled-coil domain containing 186	ENSG00000165813	.	N	Y	0.3659	.	1.57	N	.	.
CCDC25	coiled-coil domain containing 25	ENSG00000147419	.	N	Y	0.2014	0.0091245	1.5549	N	.	.
CCDC28A	coiled-coil domain containing 28A	ENSG00000024862	.	N	Y	0.6383	3.6463e-10	-0.099849	N	.	.
CCDC50	coiled-coil domain containing 50	ENSG00000152492	.	N	Y	0.4629	3.9152e-07	0.071962	N	.	dendritic cells
CCDC73	coiled-coil domain containing 73	ENSG00000186714	.	N	Y	0.5987	4.7746e-19	0.88127	N	.	testis
CCDC77	coiled-coil domain containing 77	ENSG00000120647	.	N	Y	0.6111	8.0291e-20	0.31211	N	.	.
CCDC79	telomere repeat binding bouquet formation protein 1	ENSG00000249961	.	Y	Y	0.2995	5.1645e-07	1.7865	N	.	testis
CCDC8	coiled-coil domain containing 8	ENSG00000169515	.	N	Y	0.9002	0.25395	-0.15913	N	.	fallopian tube|ovary
CCDC82	coiled-coil domain containing 82	ENSG00000149231	.	N	Y	0.7072	2.383e-07	0.083404	N	.	.
CCDC84	centrosomal AT-AC splicing factor	ENSG00000186166	.	N	Y	0.448	5.4698e-14	0.049395	N	.	.
CCDC88B	coiled-coil domain containing 88B	ENSG00000168071	.	N	Y	0.7795	1.399e-09	0.94304	N	.	bone marrow|lymph node|spleen
CCL11	C-C motif chemokine ligand 11	ENSG00000172156	.	Y	Y	0.8461	0.010211	-0.41484	N	.	appendix|duodenum|small intestine|stomach
CCL18	C-C motif chemokine ligand 18	ENSG00000275385	.	N	Y	0.8761	0.0091743	0.16567	N	.	adipose tissue|lung|tonsil
CCL19	C-C motif chemokine ligand 19	ENSG00000172724	.	Y	Y	0.4937	0.31691	1.1459	N	.	adipose tissue|appendix|lymph node|tonsil
CCL2	C-C motif chemokine ligand 2	ENSG00000108691	.	Y	Y	0.4013	0.60786	1.1904	N	pending	gallbladder
CCL20	C-C motif chemokine ligand 20	ENSG00000115009	.	Y	Y	0.7813	0.00024242	0.58658	N	.	gallbladder|tonsil
CCL21	C-C motif chemokine ligand 21	ENSG00000137077	.	Y	Y	0.5877	0.036239	0.11765	N	.	lymph node|tonsil
CCL22	C-C motif chemokine ligand 22	ENSG00000102962	.	Y	Y	0.8574	0.0084014	0.4498	N	.	appendix|tonsil
CCL23	C-C motif chemokine ligand 23	ENSG00000274736	.	N	Y	0.9963	0.00059735	0.2583	N	.	granulocytes
CCL25	C-C motif chemokine ligand 25	ENSG00000131142	.	N	Y	0.9641	0.015241	0.97964	N	.	duodenum|small intestine
CCL3	C-C motif chemokine ligand 3	ENSG00000277632	.	Y	Y	0.6184	0.34981	0.12268	N	.	bone marrow
CCL3L3	C-C motif chemokine ligand 3 like 3	ENSG00000276085	.	Y	Y	0.8885	0.31517	0.27162	N	.	.
CCL4	C-C motif chemokine ligand 4	ENSG00000275302	.	Y	Y	0.4399	0.24134	-0.64283	N	.	T-cells
CCL5	C-C motif chemokine ligand 5	ENSG00000271503	.	Y	Y	0.3139	0.0017516	0.39748	N	pending	NK-cells|T-cells
CCL7	C-C motif chemokine ligand 7	ENSG00000108688	.	Y	Y	0.8932	0.00089294	-0.13949	N	.	appendix|bone marrow
CCNA1	cyclin A1	ENSG00000133101	.	Y	Y	0.3313	0.00043117	1.251	N	.	granulocytes|parathyroid gland|testis
CCNA2	cyclin A2	ENSG00000145386	.	Y	Y	0.0799	0.99962	2.2192	Y	.	lymph node
CCNB1	cyclin B1	ENSG00000134057	.	Y	Y	0.0196	0.15993	0.1688	Y	.	.
CCNB2	cyclin B2	ENSG00000157456	.	Y	Y	0.2828	5.7407e-12	0.071429	Y	.	testis
CCND1	cyclin D1	ENSG00000110092	.	Y	Y	0.0013	0.89057	1.4216	Y	.	parathyroid gland
CCND2	cyclin D2	ENSG00000118971	.	Y	Y	0.0232	0.98658	2.1326	N	.	.
CCNDBP1	cyclin D1 binding protein 1	ENSG00000166946	.	N	Y	0.5048	0.00030213	0.33221	N	.	granulocytes
CCNG1	cyclin G1	ENSG00000113328	.	Y	Y	0.0757	0.00073222	0.7614	N	.	.
CCNH	cyclin H	ENSG00000134480	.	Y	Y	0.0731	0.00081328	0.10176	N	.	.
CCNK	cyclin K	ENSG00000090061	.	N	Y	0.1664	0.9998	3.305	Y	.	.
CCNT1	cyclin T1	ENSG00000129315	.	Y	Y	0.2638	0.051092	1.0774	N	.	.
CCR1	C-C motif chemokine receptor 1	ENSG00000163823	.	Y	Y	0.7279	0.38775	1.1694	N	.	monocytes|NK-cells
CCR2	C-C motif chemokine receptor 2	ENSG00000121807	.	Y	Y	0.7125	0.023412	0.033856	N	pending	dendritic cells|granulocytes|monocytes|T-cells
CCR3	C-C motif chemokine receptor 3	ENSG00000183625	.	Y	Y	0.7195	0.00012636	0.096404	N	.	granulocytes
CCR5	C-C motif chemokine receptor 5	ENSG00000160791	.	Y	Y	0.5332	4.3094e-10	-1.455	N	.	T-cells
CCR7	C-C motif chemokine receptor 7	ENSG00000126353	.	Y	Y	0.1771	0.057623	2.1771	N	.	B-cells|NK-cells|T-cells
CCRL2	C-C motif chemokine receptor like 2	ENSG00000121797	.	Y	Y	0.9885	0.36861	-0.40555	N	.	.
CCT2	chaperonin containing TCP1 subunit 2	ENSG00000166226	.	Y	Y	0.0482	0.99853	1.4748	N	.	.
CCT3	chaperonin containing TCP1 subunit 3	ENSG00000163468	.	Y	Y	0.0614	0.99998	1.1592	Y	.	.
CCT4	chaperonin containing TCP1 subunit 4	ENSG00000115484	.	Y	Y	0.054	0.99903	1.0086	N	.	.
CCT5	chaperonin containing TCP1 subunit 5	ENSG00000150753	.	Y	Y	0.2305	0.99928	1.4749	N	.	.
CCT6A	chaperonin containing TCP1 subunit 6A	ENSG00000146731	.	Y	Y	0.0871	0.99532	1.2629	N	.	.
CCT7	chaperonin containing TCP1 subunit 7	ENSG00000135624	.	Y	Y	0.1517	0.98362	2.2579	N	.	.
CCT8	chaperonin containing TCP1 subunit 8	ENSG00000156261	.	Y	Y	0.1702	0.96252	1.0666	N	.	.
CCZ1	CCZ1 homolog, vacuolar protein trafficking and biogenesis associated	ENSG00000122674	.	Y	Y	0.3944	3.5878e-06	-0.19376	N	.	.
CCZ1B	CCZ1 homolog B, vacuolar protein trafficking and biogenesis associated	ENSG00000146574	.	Y	Y	0.7504	8.9699e-13	0.35005	N	.	.
CD101	CD101 molecule	ENSG00000134256	.	Y	Y	0.796	3.2831e-13	0.36005	N	.	dendritic cells|granulocytes|monocytes
CD14	CD14 molecule	ENSG00000170458	.	Y	Y	0.7071	4.8813e-05	0.55072	N	pending	.
CD160	CD160 molecule	ENSG00000117281	.	N	Y	0.8634	6.8425e-05	0.42425	N	.	NK-cells|T-cells
CD163	CD163 molecule	ENSG00000177575	.	Y	Y	0.7064	0.0008338	2.5091	N	.	adipose tissue|appendix
CD19	CD19 molecule	ENSG00000177455	3.2	Y	Y	0.3607	0.90496	1.0267	N	pending	appendix|B-cells|lymph node|spleen|tonsil
CD1A	CD1a molecule	ENSG00000158477	.	Y	Y	0.9733	4.1954e-24	-0.61123	N	.	dendritic cells|esophagus|skin
CD1B	CD1b molecule	ENSG00000158485	.	Y	Y	0.9215	5.3558e-11	-0.92695	N	.	dendritic cells
CD1C	CD1c molecule	ENSG00000158481	.	Y	Y	0.9643	1.5963e-08	-0.2322	N	.	dendritic cells
CD1D	CD1d molecule	ENSG00000158473	.	Y	Y	0.8946	1.8805e-06	-0.60407	N	.	dendritic cells|monocytes
CD1E	CD1e molecule	ENSG00000158488	.	N	Y	0.9209	3.2556e-18	-0.10997	N	.	dendritic cells
CD2	CD2 molecule	ENSG00000116824	.	Y	Y	0.9699	0.47108	0.06694	N	.	NK-cells|T-cells
CD200	CD200 molecule	ENSG00000091972	3.2	Y	Y	0.6555	0.41359	0.6558	N	.	.
CD200R1	CD200 receptor 1	ENSG00000163606	.	Y	Y	0.921	4.3137e-09	0.70323	N	.	granulocytes
CD200R1L	CD200 receptor 1 like	ENSG00000206531	.	Y	Y	0.9609	0.0030387	-0.41429	N	.	granulocytes
CD209	CD209 molecule	ENSG00000090659	.	N	Y	0.9497	2.7418e-13	-0.10433	N	updated	adipose tissue
CD22	CD22 molecule	ENSG00000012124	.	Y	Y	0.9585	0.8044	0.6737	N	.	lymph node|ovary|spleen|tonsil
CD24	CD24 molecule	ENSG00000272398	.	N	Y	.	.	.	N	.	thyroid gland
CD244	CD244 molecule	ENSG00000122223	.	Y	Y	0.9598	0.057288	0.30106	N	pending	granulocytes|NK-cells
CD247	CD247 molecule	ENSG00000198821	1.1	Y	Y	0.5528	0.016734	-0.30741	Y	pending	NK-cells|T-cells
CD27	CD27 molecule	ENSG00000139193	4.7	Y	Y	0.6727	0.010011	0.13152	N	pending	B-cells|T-cells
CD274	CD274 molecule	ENSG00000120217	.	Y	Y	0.7487	0.01916	0.89838	Y	.	.
CD276	CD276 molecule	ENSG00000103855	.	Y	Y	0.7053	2.4699e-09	0.048562	N	.	.
CD28	CD28 molecule	ENSG00000178562	2.9	Y	Y	0.7068	0.35779	0.7973	N	.	lymph node|T-cells
CD2AP	CD2 associated protein	ENSG00000198087	.	Y	Y	0.2458	0.22989	0.002148	N	.	.
CD300A	CD300a molecule	ENSG00000167851	.	N	Y	0.9721	1.1537e-06	0.22875	N	.	granulocytes|monocytes|NK-cells
CD300C	CD300c molecule	ENSG00000167850	.	Y	Y	0.9873	1.164e-05	0.42892	N	.	dendritic cells|monocytes
CD300LB	CD300 molecule like family member b	ENSG00000178789	.	N	Y	0.9932	7.086e-08	0.59403	N	.	dendritic cells|granulocytes|monocytes
CD320	CD320 molecule	ENSG00000167775	.	Y	Y	0.9417	0.003525	0.24351	N	.	.
CD33	CD33 molecule	ENSG00000105383	.	N	Y	0.986	5.6888e-07	-0.14109	N	.	dendritic cells|monocytes
CD34	CD34 molecule	ENSG00000174059	.	Y	Y	0.0159	4.9881e-06	0.77252	N	.	placenta
CD37	CD37 molecule	ENSG00000104894	.	N	Y	0.7609	4.3887e-06	0.7232	N	.	B-cells|granulocytes|monocytes
CD38	CD38 molecule	ENSG00000004468	.	Y	Y	0.7757	2.3129e-06	-0.064677	N	.	.
CD3D	CD3 delta subunit of T-cell receptor complex	ENSG00000167286	1.1	Y	Y	0.8489	8.5898e-05	0.0095164	N	pending	T-cells
CD3E	CD3 epsilon subunit of T-cell receptor complex	ENSG00000198851	1.1	Y	Y	0.8663	0.00034464	0.3041	N	pending	lymph node|NK-cells|T-cells
CD3G	CD3 gamma subunit of T-cell receptor complex	ENSG00000160654	1.3	Y	Y	0.8239	1.712e-05	0.076533	N	pending	T-cells
CD4	CD4 molecule	ENSG00000010610	.	Y	Y	0.0281	0.00078914	1.0552	N	.	parathyroid gland
CD40	CD40 molecule	ENSG00000101017	1.3	Y	Y	0.4022	0.84603	1.4078	N	pending	.
CD40LG	CD40 ligand	ENSG00000102245	1.3	Y	Y	0.0839	0.72079	1.3013	N	pending	T-cells
CD44	CD44 molecule (Indian blood group)	ENSG00000026508	.	Y	Y	0.0082	2.4476e-07	0.84188	N	.	.
CD46	CD46 molecule	ENSG00000117335	8	Y	Y	0.9961	4.7013e-07	0.62401	N	pending	.
CD47	CD47 molecule	ENSG00000196776	.	Y	Y	0.2788	0.91924	1.4311	N	.	.
CD48	CD48 molecule	ENSG00000117091	.	Y	Y	0.9745	1.7302e-05	0.036484	N	.	monocytes
CD5	CD5 molecule	ENSG00000110448	.	Y	Y	0.7485	2.3074e-10	0.96163	N	.	lymph node|T-cells
CD52	CD52 molecule	ENSG00000169442	.	N	Y	0.9005	0.40282	0.5127	N	.	.
CD53	CD53 molecule	ENSG00000143119	.	Y	Y	0.4475	0.0022961	0.81032	N	.	.
CD55	CD55 molecule (Cromer blood group)	ENSG00000196352	8	Y	Y	0.9221	5.6753e-12	0.92301	N	pending	.
CD58	CD58 molecule	ENSG00000116815	.	Y	Y	0.997	0.25092	0.72432	N	.	.
CD59	CD59 molecule (CD59 blood group)	ENSG00000085063	8	Y	Y	0.975	0.60568	-0.045142	N	pending	.
CD5L	CD5 molecule like	ENSG00000073754	.	N	Y	0.8955	4.2297e-17	0.059473	N	.	spleen
CD6	CD6 molecule	ENSG00000013725	.	Y	Y	0.8359	9.2695e-05	1.909	N	.	lymph node|T-cells
CD63	CD63 molecule	ENSG00000135404	.	Y	Y	0.6815	0.017439	0.76667	N	.	.
CD68	CD68 molecule	ENSG00000129226	.	N	Y	0.4887	1.4063e-06	0.36539	N	.	.
CD69	CD69 molecule	ENSG00000110848	.	Y	Y	0.5537	0.029691	-0.25894	N	.	bone marrow|lymph node
CD70	CD70 molecule	ENSG00000125726	4.7	Y	Y	0.9352	0.010394	0.80177	N	pending	B-cells|T-cells
CD72	CD72 molecule	ENSG00000137101	.	Y	Y	0.8817	0.020272	0.39024	N	.	B-cells
CD74	CD74 molecule	ENSG00000019582	.	Y	Y	0.5067	0.24889	1.3988	N	updated	.
CD79A	CD79a molecule	ENSG00000105369	3.1	Y	Y	0.4528	0.69226	1.1259	N	pending	appendix|B-cells|lymph node|spleen|tonsil
CD79B	CD79b molecule	ENSG00000007312	3.1	Y	Y	0.8059	0.9163	1.3139	N	pending	B-cells|lymph node
CD80	CD80 molecule	ENSG00000121594	.	Y	Y	0.8757	0.010898	0.75276	N	.	appendix|lymph node|tonsil
CD81	CD81 molecule	ENSG00000110651	3.2	Y	Y	0.6493	0.91844	0.80647	N	pending	.
CD82	CD82 molecule	ENSG00000085117	.	Y	Y	0.4972	1.2726e-08	0.089861	N	.	.
CD83	CD83 molecule	ENSG00000112149	.	Y	Y	0.7265	0.0052136	0.3157	N	.	bone marrow
CD84	CD84 molecule	ENSG00000066294	.	Y	Y	0.8815	6.9102e-09	0.21576	N	.	.
CD86	CD86 molecule	ENSG00000114013	.	Y	Y	0.6485	0.94879	1.0754	N	.	dendritic cells|monocytes
CD8A	CD8 subunit alpha	ENSG00000153563	1.3	Y	Y	0.845	1.6806e-05	0.23663	N	pending	spleen|T-cells
CD8B	CD8 subunit beta	ENSG00000172116	.	Y	Y	0.8997	0.00040103	0.5228	N	.	T-cells
CD9	CD9 molecule	ENSG00000010278	.	Y	Y	0.2369	0.0047221	0.87413	N	updated	.
CD93	CD93 molecule	ENSG00000125810	.	N	Y	0.8715	1.9782e-10	-0.35063	N	.	placenta
CD97	adhesion G protein-coupled receptor E5	ENSG00000123146	.	Y	Y	0.9516	.	0.8	N	.	.
CD99	CD99 molecule (Xg blood group)	ENSG00000002586	.	N	Y	0.8833	0.0026127	-0.52942	N	.	.
CDA	cytidine deaminase	ENSG00000158825	.	Y	Y	0.4533	0.0081038	0.29714	N	.	granulocytes|monocytes
CDC14A	cell division cycle 14A	ENSG00000079335	.	Y	Y	0.123	9.6376e-08	0.49361	N	.	testis
CDC14B	cell division cycle 14B	ENSG00000081377	.	Y	Y	0.4667	0.94308	1.013	N	.	.
CDC20	cell division cycle 20	ENSG00000117399	.	Y	Y	0.0378	3.0001e-07	1.8304	Y	.	testis|tonsil
CDC25A	cell division cycle 25A	ENSG00000164045	.	Y	N	0.0622	0.84041	2.2176	Y	.	testis
CDC27	cell division cycle 27	ENSG00000004897	.	Y	Y	0.0978	0.99675	3.1977	N	.	.
CDC34	cell division cycle 34, ubiqiutin conjugating enzyme	ENSG00000099804	.	Y	Y	0.5633	0.95625	1.8321	Y	.	.
CDC37	cell division cycle 37, HSP90 cochaperone	ENSG00000105401	.	Y	Y	0.4206	0.90925	1.6797	N	.	.
CDC40	cell division cycle 40	ENSG00000168438	.	Y	Y	0.0525	0.97944	2.6716	N	.	.
CDC42	cell division cycle 42	ENSG00000070831	7.1	Y	Y	0.0049	0.78728	3.0373	Y	pending	.
CDC42BPA	CDC42 binding protein kinase alpha	ENSG00000143776	.	Y	Y	0.1269	0.99309	2.3876	N	.	.
CDC42SE1	CDC42 small effector 1	ENSG00000197622	.	N	Y	0.1303	0.0035427	1.0143	N	.	.
CDC45	cell division cycle 45	ENSG00000093009	.	Y	Y	0.084	4.6237e-05	0.82824	Y	.	testis
CDC5L	cell division cycle 5 like	ENSG00000096401	.	Y	Y	0.0344	1	2.782	N	.	.
CDC6	cell division cycle 6	ENSG00000094804	.	Y	Y	0.1178	1.1499e-09	0.60608	Y	.	.
CDC7	cell division cycle 7	ENSG00000097046	.	Y	Y	0.09	4.4296e-06	0.68584	Y	.	testis
CDC73	cell division cycle 73	ENSG00000134371	.	N	Y	0.1174	0.99995	3.7315	Y	.	.
CDCA2	cell division cycle associated 2	ENSG00000184661	.	N	Y	0.8134	1.5175e-11	-0.43355	N	.	testis
CDCA5	cell division cycle associated 5	ENSG00000146670	.	Y	Y	0.8526	0.0011583	1.0974	Y	.	bone marrow|testis
CDCA7	cell division cycle associated 7	ENSG00000144354	2.2	Y	Y	0.2973	0.010816	1.5862	N	pending	.
CDCA8	cell division cycle associated 8	ENSG00000134690	.	Y	Y	0.2252	0.0071651	1.025	Y	.	testis
CDCP1	CUB domain containing protein 1	ENSG00000163814	.	Y	Y	0.7362	0.0001002	1.3726	N	.	.
CDH1	cadherin 1	ENSG00000039068	.	Y	Y	0.0051	0.14631	0.70618	Y	.	parathyroid gland
CDH17	cadherin 17	ENSG00000079112	.	Y	Y	0.6765	3.4172e-14	0.35086	N	.	colon|duodenum|rectum|small intestine
CDH2	cadherin 2	ENSG00000170558	.	Y	Y	0.0055	0.99171	2.0934	Y	.	adrenal gland|heart muscle|parathyroid gland|testis
CDH5	cadherin 5	ENSG00000179776	.	Y	Y	0.3263	0.51314	0.51801	Y	.	placenta
CDIPT	CDP-diacylglycerol--inositol 3-phosphatidyltransferase	ENSG00000103502	.	Y	Y	0.0903	0.13014	0.71874	Y	.	.
CDK1	cyclin dependent kinase 1	ENSG00000170312	.	Y	Y	0.0793	0.99206	2.9741	Y	.	.
CDK11A	cyclin dependent kinase 11A	ENSG00000008128	.	N	Y	0.7107	1.385e-17	-0.82753	N	.	.
CDK11B	cyclin dependent kinase 11B	ENSG00000248333	.	N	Y	0.6744	6.4813e-05	1.7178	Y	.	.
CDK2	cyclin dependent kinase 2	ENSG00000123374	.	Y	Y	0.0067	0.61054	2.4915	Y	.	.
CDK3	cyclin dependent kinase 3	ENSG00000250506	.	Y	Y	0.5309	2.1415e-07	0.62843	N	.	.
CDK4	cyclin dependent kinase 4	ENSG00000135446	.	Y	Y	0.0103	0.062909	1.4913	Y	.	.
CDK6	cyclin dependent kinase 6	ENSG00000105810	.	Y	Y	0.016	0.98315	3.0596	N	.	parathyroid gland
CDK7	cyclin dependent kinase 7	ENSG00000134058	.	Y	Y	0.1118	4.4725e-07	1.9388	Y	.	.
CDK9	cyclin dependent kinase 9	ENSG00000136807	.	Y	Y	0.2056	8.893e-05	2.1407	Y	.	.
CDKAL1	CDK5 regulatory subunit associated protein 1 like 1	ENSG00000145996	.	N	Y	0.0462	0.016021	1.6595	N	.	.
CDKN1A	cyclin dependent kinase inhibitor 1A	ENSG00000124762	.	Y	Y	0.0061	0.0018575	0.41624	N	.	.
CDKN1B	cyclin dependent kinase inhibitor 1B	ENSG00000111276	.	Y	Y	0.0136	0.62376	-1.8481	N	.	.
CDKN1C	cyclin dependent kinase inhibitor 1C	ENSG00000129757	.	Y	Y	0.2452	0.81963	1.9346	Y	.	monocytes
CDKN2A	cyclin dependent kinase inhibitor 2A	ENSG00000147889	.	Y	Y	0.0081	0.39474	-1.0119	N	.	T-cells
CDKN2B	cyclin dependent kinase inhibitor 2B	ENSG00000147883	.	Y	Y	0.179	0.0073369	-0.69508	N	.	small intestine
CDKN2C	cyclin dependent kinase inhibitor 2C	ENSG00000123080	.	Y	Y	0.0684	0.39526	1.0811	N	.	.
CDKN2D	cyclin dependent kinase inhibitor 2D	ENSG00000129355	.	Y	Y	0.5204	0.49473	1.1331	N	.	bone marrow|granulocytes
CDNF	cerebral dopamine neurotrophic factor	ENSG00000185267	.	N	Y	0.5277	6.1335e-07	0.28959	N	.	testis
CDON	cell adhesion associated, oncogene regulated	ENSG00000064309	.	N	Y	0.3954	2.0608e-15	0.20913	Y	.	ovary|smooth muscle|thyroid gland
CDR1	cerebellar degeneration related 1	ENSG00000288642	.	N	Y	.	.	.	.	.	cerebral cortex|skin
CDR2L	cerebellar degeneration related protein 2 like	ENSG00000109089	.	N	Y	0.4989	0.0019629	1.7287	N	.	.
CDS1	CDP-diacylglycerol synthase 1	ENSG00000163624	.	Y	Y	0.2835	0.00064056	1.4818	N	.	.
CDS2	CDP-diacylglycerol synthase 2	ENSG00000101290	.	Y	Y	0.3623	6.8645e-07	2.4002	Y	.	.
CDSN	corneodesmosin	ENSG00000204539	.	Y	Y	0.5567	0.46391	1.0148	Y	.	skin
CDT1	chromatin licensing and DNA replication factor 1	ENSG00000167513	.	Y	Y	0.4526	2.5825e-10	-1.8982	N	.	bone marrow
CDX1	caudal type homeobox 1	ENSG00000113722	.	N	Y	0.4074	0.14253	0.064072	N	.	colon|duodenum|rectum|small intestine
CEACAM1	CEA cell adhesion molecule 1	ENSG00000079385	.	Y	Y	0.9069	0.00078816	0.57986	N	updated	colon|rectum
CEACAM16	CEA cell adhesion molecule 16, tectorial membrane component	ENSG00000213892	.	N	Y	0.582	1.5758e-05	0.52419	N	.	.
CEACAM5	CEA cell adhesion molecule 5	ENSG00000105388	.	Y	Y	0.9703	4.1625e-10	0.18595	N	.	colon|rectum
CEACAM8	CEA cell adhesion molecule 8	ENSG00000124469	.	N	Y	0.9519	3.3021e-07	-0.56521	N	.	bone marrow
CEBPA	CCAAT enhancer binding protein alpha	ENSG00000245848	.	Y	Y	0.4724	0.55365	0.56836	Y	.	adipose tissue
CEBPB	CCAAT enhancer binding protein beta	ENSG00000172216	.	Y	Y	0.1054	0.35809	0.89729	Y	.	.
CEBPD	CCAAT enhancer binding protein delta	ENSG00000221869	.	Y	Y	0.2124	0.61219	0.317	N	.	.
CEBPE	CCAAT enhancer binding protein epsilon	ENSG00000092067	5.1;5.2	Y	Y	0.3023	0.0070769	0.23341	N	pending	granulocytes
CEBPG	CCAAT enhancer binding protein gamma	ENSG00000153879	.	Y	Y	0.2319	0.43688	-0.057419	Y	.	.
CEBPZ	CCAAT enhancer binding protein zeta	ENSG00000115816	.	Y	Y	0.3284	6.5282e-06	-1.636	N	.	.
CECR1	adenosine deaminase 2	ENSG00000093072	7.1	Y	Y	0.8515	8.1396e-08	0.35731	N	.	.
CELF1	CUGBP Elav-like family member 1	ENSG00000149187	.	Y	Y	0.04	0.99971	3.3435	Y	.	.
CENPC	centromere protein C	ENSG00000145241	.	Y	Y	0.6532	7.3778e-05	0.75626	Y	.	.
CENPK	centromere protein K	ENSG00000123219	.	N	Y	0.2447	3.0771e-11	-0.12835	N	.	.
CENPV	centromere protein V	ENSG00000166582	.	N	Y	0.6173	0.33194	1.44	N	.	.
CEP128	centrosomal protein 128	ENSG00000100629	.	N	Y	0.3055	4.7157e-23	-0.32842	N	.	.
CEP162	centrosomal protein 162	ENSG00000135315	.	N	Y	0.5467	.	-0.24	N	.	testis
CEP55	centrosomal protein 55	ENSG00000138180	.	Y	Y	0.3024	1.964e-12	0.49692	N	.	testis
CEP70	centrosomal protein 70	ENSG00000114107	.	Y	Y	0.5439	4.5554e-15	-0.039744	N	.	testis
CEPT1	choline/ethanolamine phosphotransferase 1	ENSG00000134255	.	Y	Y	0.0547	0.99351	2.5011	N	.	.
CERS1	ceramide synthase 1	ENSG00000223802	.	N	Y	0.7317	0.096618	0.81529	N	.	cerebral cortex|testis
CES1	carboxylesterase 1	ENSG00000198848	.	N	Y	0.7658	3.3228e-15	-1.9968	N	.	gallbladder|liver|lung
CES3	carboxylesterase 3	ENSG00000172828	.	N	Y	0.8658	2.3374e-12	0.52598	N	.	colon|duodenum|rectum|small intestine
CES5A	carboxylesterase 5A	ENSG00000159398	.	N	Y	0.8219	7.9418e-29	-0.11145	N	.	epididymis
CETN2	centrin 2	ENSG00000147400	.	Y	Y	0.2107	0.50331	1.4951	N	.	.
CETP	cholesteryl ester transfer protein	ENSG00000087237	.	Y	Y	0.7502	1.1892e-23	-0.52587	N	.	adipose tissue|liver|lymph node|placenta|spleen
CFB	complement factor B	ENSG00000243649	8	Y	Y	0.5627	0.00033549	1.4801	N	pending	liver
CFD	complement factor D	ENSG00000197766	8	Y	Y	0.7628	6.7045e-06	-0.62511	N	pending	adipose tissue|granulocytes|monocytes
CFH	complement factor H	ENSG00000000971	8	Y	Y	0.7344	0.86061	0.99735	N	pending	liver
CFHR1	complement factor H related 1	ENSG00000244414	8	Y	Y	0.9258	2.6297e-08	-0.32808	N	pending	liver
CFHR2	complement factor H related 2	ENSG00000080910	8	Y	Y	0.9712	1.5063e-08	-0.90186	N	pending	liver
CFHR3	complement factor H related 3	ENSG00000116785	8	Y	Y	0.9826	1.72e-11	-0.00094057	N	pending	liver
CFHR4	complement factor H related 4	ENSG00000134365	8	Y	Y	0.9659	2.384e-18	-1.1724	N	pending	liver
CFHR5	complement factor H related 5	ENSG00000134389	8	Y	Y	0.9821	2.1117e-32	-0.90324	N	pending	liver
CFI	complement factor I	ENSG00000205403	8	Y	Y	0.7803	3.5432e-08	0.20108	N	pending	kidney|liver
CFL1	cofilin 1	ENSG00000172757	.	Y	Y	0.4162	0.55563	2.7998	Y	.	.
CFL2	cofilin 2	ENSG00000165410	.	Y	Y	0.0483	6.4399e-05	1.6121	Y	.	skeletal muscle
CFLAR	CASP8 and FADD like apoptosis regulator	ENSG00000003402	.	Y	Y	0.6387	0.99967	2.1864	Y	.	.
CFP	complement factor properdin	ENSG00000126759	8	Y	Y	0.66	0.68778	2.1655	N	pending	dendritic cells|granulocytes|monocytes
CFTR	CF transmembrane conductance regulator	ENSG00000001626	5.2	Y	Y	0.0233	2.1735e-58	-3.1397	Y	pending	colon|gallbladder|pancreas|rectum
CH25H	cholesterol 25-hydroxylase	ENSG00000138135	.	Y	Y	0.7265	0.2272	0.38213	N	.	.
CHAF1A	chromatin assembly factor 1 subunit A	ENSG00000167670	.	Y	Y	0.646	1	1.8498	Y	.	.
CHAMP1	chromosome alignment maintaining phosphoprotein 1	ENSG00000198824	.	Y	Y	0.5286	0.99197	0.13987	N	.	.
CHCHD2	coiled-coil-helix-coiled-coil-helix domain containing 2	ENSG00000106153	.	N	Y	0.4132	1.7328e-07	0.12095	N	.	.
CHCHD7	coiled-coil-helix-coiled-coil-helix domain containing 7	ENSG00000170791	.	N	Y	0.4762	0.034885	0.2833	N	.	.
CHD3	chromodomain helicase DNA binding protein 3	ENSG00000170004	.	Y	Y	0.1692	1	6.1518	N	.	.
CHD4	chromodomain helicase DNA binding protein 4	ENSG00000111642	.	Y	Y	0.0988	1	6.3412	Y	.	.
CHD7	chromodomain helicase DNA binding protein 7	ENSG00000171316	2.3	Y	Y	0.024	1	3.2193	Y	pending	.
CHD8	chromodomain helicase DNA binding protein 8	ENSG00000100888	.	Y	Y	0.1124	1	5.9467	Y	.	.
CHDH	choline dehydrogenase	ENSG00000016391	.	Y	Y	0.7366	1.685e-06	1.0183	N	.	kidney
CHEK1	checkpoint kinase 1	ENSG00000149554	.	Y	Y	0.0314	3.14e-08	1.7802	Y	.	parathyroid gland|seminal vesicle
CHEK2	checkpoint kinase 2	ENSG00000183765	.	Y	Y	0.069	1.2103e-24	-0.45001	N	updated	.
CHERP	calcium homeostasis endoplasmic reticulum protein	ENSG00000085872	.	N	Y	0.5295	1	4.2456	N	.	.
CHKA	choline kinase alpha	ENSG00000110721	.	Y	Y	0.3795	0.22747	1.0029	Y	.	testis
CHM	CHM Rab escort protein	ENSG00000188419	.	Y	Y	0.2528	0.99899	0.79323	Y	.	.
CHML	CHM like Rab escort protein	ENSG00000203668	.	Y	Y	0.6797	3.9968e-05	-0.0429	N	.	.
CHMP2B	charged multivesicular body protein 2B	ENSG00000083937	.	Y	N	0.0599	4.6203e-06	0.33911	N	updated	.
CHMP4B	charged multivesicular body protein 4B	ENSG00000101421	.	Y	Y	0.1415	0.95771	2.3781	Y	updated	.
CHMP5	charged multivesicular body protein 5	ENSG00000086065	.	N	Y	0.1043	0.0066514	0.73486	Y	.	.
CHN1	chimerin 1	ENSG00000128656	.	Y	N	0.108	0.030508	1.2662	N	.	cerebral cortex|parathyroid gland
CHPF	chondroitin polymerizing factor	ENSG00000123989	.	Y	Y	0.539	0.15067	1.0336	N	updated	.
CHPF2	chondroitin polymerizing factor 2	ENSG00000033100	.	Y	Y	0.4078	2.1868e-17	-0.5164	N	updated	.
CHPT1	choline phosphotransferase 1	ENSG00000111666	.	Y	Y	0.3873	0.00024252	0.82329	N	.	.
CHRAC1	chromatin accessibility complex subunit 1	ENSG00000104472	.	Y	Y	0.6087	0.06952	0.34862	N	.	.
CHRD	chordin	ENSG00000090539	.	Y	Y	0.0317	3.7942e-05	1.4614	Y	.	endometrium
CHRM1	cholinergic receptor muscarinic 1	ENSG00000168539	.	Y	Y	0.2437	0.99059	2.763	N	.	cerebral cortex|prostate|salivary gland
CHRM2	cholinergic receptor muscarinic 2	ENSG00000181072	.	Y	Y	0.1159	0.18197	1.92	N	.	gallbladder|heart muscle|smooth muscle
CHRNA1	cholinergic receptor nicotinic alpha 1 subunit	ENSG00000138435	.	N	Y	0.2286	2.0681e-08	0.72157	Y	.	prostate|skeletal muscle
CHRNA3	cholinergic receptor nicotinic alpha 3 subunit	ENSG00000080644	.	N	Y	0.3333	1.4197e-07	0.73486	Y	.	adrenal gland
CHRND	cholinergic receptor nicotinic delta subunit	ENSG00000135902	.	N	Y	0.4459	5.4466e-09	0.054016	N	.	skeletal muscle
CHSY1	chondroitin sulfate synthase 1	ENSG00000131873	.	Y	Y	0.5401	0.70781	0.83074	N	.	.
CHTF18	chromosome transmission fidelity factor 18	ENSG00000127586	.	Y	Y	0.7706	3.0747e-28	-3.7873	Y	.	.
CHTF8	chromosome transmission fidelity factor 8	ENSG00000168802	.	Y	Y	0.1241	0.82949	0.9477	N	.	.
CHUK	component of inhibitor of nuclear factor kappa B kinase complex	ENSG00000213341	1.3	Y	Y	0.0332	0.99403	2.7816	Y	.	.
CHURC1	churchill domain containing 1	ENSG00000258289	.	N	Y	0.3165	2.0933e-06	-0.19035	N	.	.
CIAO1	cytosolic iron-sulfur assembly component 1	ENSG00000144021	.	Y	Y	0.2552	0.0012454	1.1163	N	.	.
CIB1	calcium and integrin binding 1	ENSG00000185043	6.2	Y	Y	0.2773	0.00032612	0.061214	N	pending	.
CIB3	calcium and integrin binding family member 3	ENSG00000141977	.	N	Y	0.6125	2.3448e-09	0.039299	N	.	granulocytes
CIDEA	cell death inducing DFFA like effector a	ENSG00000176194	.	Y	Y	0.7533	5.5761e-06	-0.23572	N	.	adipose tissue
CIDEC	cell death inducing DFFA like effector c	ENSG00000187288	.	Y	Y	0.6202	0.0089662	-0.66903	N	.	adipose tissue
CIITA	class II major histocompatibility complex transactivator	ENSG00000179583	1.3	Y	Y	0.6947	1.3618e-07	-0.93016	N	pending	.
CIR1	corepressor interacting with RBPJ, CIR1	ENSG00000138433	.	Y	Y	0.1503	5.3057e-08	1.0388	Y	.	.
CIRH1A	UTP4 small subunit processome component	ENSG00000141076	.	Y	Y	0.1484	7.7093e-07	0.15958	N	.	.
CISH	cytokine inducible SH2 containing protein	ENSG00000114737	.	Y	Y	0.2772	0.00053852	0.88881	N	.	.
CKB	creatine kinase B	ENSG00000166165	.	Y	Y	0.4226	0.2189	2.3155	N	.	cerebral cortex
CKM	creatine kinase, M-type	ENSG00000104879	.	Y	Y	0.168	0.0078152	0.66094	N	.	skeletal muscle
CKMT1A	creatine kinase, mitochondrial 1A	ENSG00000223572	.	N	Y	0.5229	4.2467e-07	0.63114	N	.	colon|duodenum|rectum|small intestine
CKMT2	creatine kinase, mitochondrial 2	ENSG00000131730	.	N	Y	0.3386	1.6195e-17	1.2997	N	.	heart muscle|skeletal muscle
CLC	Charcot-Leyden crystal galectin	ENSG00000105205	.	N	Y	0.9626	2.3026e-05	0.022817	N	.	granulocytes
CLCC1	chloride channel CLIC like 1	ENSG00000121940	.	N	Y	0.697	0.0062025	1.0988	N	updated	.
CLCF1	cardiotrophin like cytokine factor 1	ENSG00000175505	.	Y	Y	0.3027	0.94791	1.1195	Y	.	.
CLCN1	chloride voltage-gated channel 1	ENSG00000188037	.	N	Y	0.4175	3.2501e-20	0.21191	N	.	skeletal muscle
CLCN3	chloride voltage-gated channel 3	ENSG00000109572	.	N	Y	0.2624	0.99973	4.3745	Y	.	.
CLCN4	chloride voltage-gated channel 4	ENSG00000073464	.	N	Y	0.2847	0.99893	4.5166	N	.	cerebral cortex|epididymis
CLCN5	chloride voltage-gated channel 5	ENSG00000171365	.	N	Y	0.1307	0.99242	2.5341	N	.	epididymis|kidney
CLCN6	chloride voltage-gated channel 6	ENSG00000011021	.	N	Y	0.3373	6.1077e-08	1.5924	N	.	.
CLCN7	chloride voltage-gated channel 7	ENSG00000103249	6.8	Y	Y	0.5931	0.27238	2.1132	Y	pending	.
CLCNKA	chloride voltage-gated channel Ka	ENSG00000186510	.	Y	Y	0.759	4.2296e-17	-0.33433	N	.	kidney|parathyroid gland
CLCNKB	chloride voltage-gated channel Kb	ENSG00000184908	.	Y	Y	0.7185	1.4025e-22	-0.56265	N	.	kidney|salivary gland
CLDN1	claudin 1	ENSG00000163347	.	Y	Y	0.0996	0.0010103	0.032293	Y	.	liver|skin|smooth muscle
CLDN23	claudin 23	ENSG00000253958	.	N	Y	0.7213	2.2989e-05	-0.8147	N	.	stomach
CLDND2	claudin domain containing 2	ENSG00000160318	.	N	Y	0.8301	3.661e-06	0.40758	N	.	testis
CLEC10A	C-type lectin domain containing 10A	ENSG00000132514	.	N	Y	0.8546	7.7599e-06	0.35947	N	.	dendritic cells
CLEC12A	C-type lectin domain family 12 member A	ENSG00000172322	.	N	Y	0.9754	2.6022e-07	-0.21651	N	.	granulocytes|monocytes
CLEC16A	C-type lectin domain containing 16A	ENSG00000038532	.	N	Y	0.3576	0.27595	1.2149	Y	.	.
CLEC1B	C-type lectin domain family 1 member B	ENSG00000165682	.	Y	Y	0.833	4.9365e-08	-0.72517	Y	.	granulocytes|liver
CLEC3A	C-type lectin domain family 3 member A	ENSG00000166509	.	N	Y	0.2977	1.9968e-11	-2.6454	N	.	breast|prostate|urinary bladder
CLEC4A	C-type lectin domain family 4 member A	ENSG00000111729	.	N	Y	0.9094	4.1872e-05	0.54518	N	.	dendritic cells|granulocytes|monocytes
CLEC4C	C-type lectin domain family 4 member C	ENSG00000198178	.	N	Y	0.929	5.7708e-07	0.69597	N	.	dendritic cells
CLEC4D	C-type lectin domain family 4 member D	ENSG00000166527	.	Y	Y	0.8939	2.4548e-06	-0.11603	N	.	bone marrow|granulocytes|monocytes
CLEC4E	C-type lectin domain family 4 member E	ENSG00000166523	.	Y	Y	0.8288	1.1378e-05	0.11691	N	.	granulocytes|monocytes
CLEC6A	C-type lectin domain containing 6A	ENSG00000205846	.	Y	Y	0.8566	1.1269e-06	-0.026522	N	.	appendix|dendritic cells|lung|monocytes
CLEC7A	C-type lectin domain containing 7A	ENSG00000172243	.	Y	Y	0.8603	5.5087e-12	0.11918	N	.	granulocytes|monocytes
CLEC9A	C-type lectin domain containing 9A	ENSG00000197992	.	N	Y	0.8651	1.8488e-05	0.50392	N	.	dendritic cells
CLGN	calmegin	ENSG00000153132	.	Y	Y	0.4471	1.2813e-11	0.78856	N	.	testis
CLINT1	clathrin interactor 1	ENSG00000113282	.	Y	Y	0.0209	0.53538	1.5444	N	.	.
CLIP4	CAP-Gly domain containing linker protein family member 4	ENSG00000115295	.	N	Y	0.4986	5.9018e-08	0.4549	N	updated	.
CLMN	calmin	ENSG00000165959	.	N	Y	0.6388	1.5344e-08	0.18424	N	.	testis
CLN3	CLN3 lysosomal/endosomal transmembrane protein, battenin	ENSG00000188603	.	Y	Y	0.55	1.3327e-07	-0.14569	N	.	.
CLN5	CLN5 intracellular trafficking protein	ENSG00000102805	.	Y	Y	0.5532	1.7111e-08	-0.12335	N	.	.
CLN6	CLN6 transmembrane ER protein	ENSG00000128973	.	N	Y	0.4158	0.00010025	-0.0092245	N	.	.
CLNS1A	chloride nucleotide-sensitive channel 1A	ENSG00000074201	.	N	Y	0.2633	0.081436	0.8823	Y	.	.
CLOCK	clock circadian regulator	ENSG00000134852	.	Y	Y	0.0768	0.99957	1.8274	N	.	.
CLPB	caseinolytic mitochondrial matrix peptidase chaperone subunit B	ENSG00000162129	5.1	Y	Y	0.1767	0.00049945	1.0513	N	pending	testis
CLPP	caseinolytic mitochondrial matrix peptidase proteolytic subunit	ENSG00000125656	.	Y	Y	0.3705	0.57106	1.9488	Y	.	.
CLPTM1	CLPTM1 regulator of GABA type A receptor forward trafficking	ENSG00000104853	.	N	Y	0.332	0.95767	2.9321	N	.	.
CLPX	caseinolytic mitochondrial matrix peptidase chaperone subunit X	ENSG00000166855	.	Y	Y	0.0948	0.92377	1.814	N	.	.
CLSPN	claspin	ENSG00000092853	.	Y	Y	0.2458	0.0025864	0.85424	Y	.	bone marrow|testis
CLTA	clathrin light chain A	ENSG00000122705	.	Y	Y	0.1354	0.96319	0.79917	N	.	.
CLTB	clathrin light chain B	ENSG00000175416	.	Y	Y	0.5351	0.33443	1.0198	N	.	.
CLTC	clathrin heavy chain	ENSG00000141367	.	Y	Y	0.0477	1	7.7637	N	.	.
CLTCL1	clathrin heavy chain like 1	ENSG00000070371	.	Y	Y	0.7286	2.5101e-37	0.7766	N	.	skeletal muscle|testis
CLU	clusterin	ENSG00000120885	.	Y	Y	0.3447	7.8072e-05	0.79609	N	.	.
CMPK1	cytidine/uridine monophosphate kinase 1	ENSG00000162368	.	N	Y	0.1929	0.84789	1.9299	N	.	.
CMPK2	cytidine/uridine monophosphate kinase 2	ENSG00000134326	.	Y	Y	0.791	1.1285e-06	0.27402	N	.	.
CNDP1	carnosine dipeptidase 1	ENSG00000150656	.	Y	Y	0.7186	1.1834e-09	0.41781	N	.	cerebral cortex|liver
CNDP2	carnosine dipeptidase 2	ENSG00000133313	.	Y	Y	0.6622	1.0067e-07	0.1099	N	.	.
CNEP1R1	CTD nuclear envelope phosphatase 1 regulatory subunit 1	ENSG00000205423	.	Y	N	0.1792	0.40866	1.8549	N	.	.
CNFN	cornifelin	ENSG00000105427	.	N	Y	0.5281	0.026008	0.27374	N	.	esophagus|skin|tonsil
CNIH1	cornichon family AMPA receptor auxiliary protein 1	ENSG00000100528	.	N	Y	0.06	0.64965	1.2131	N	.	.
CNKSR1	connector enhancer of kinase suppressor of Ras 1	ENSG00000142675	.	N	Y	0.6577	4.289e-30	0.56936	N	.	.
CNKSR3	CNKSR family member 3	ENSG00000153721	.	N	Y	0.539	0.028166	0.58528	N	.	.
CNNM1	cyclin and CBS domain divalent metal cation transport mediator 1	ENSG00000119946	.	N	Y	0.4133	0.017607	2.7449	N	.	cerebral cortex|testis
CNNM2	cyclin and CBS domain divalent metal cation transport mediator 2	ENSG00000148842	.	N	Y	0.2134	0.99521	4.4105	N	.	parathyroid gland
CNOT2	CCR4-NOT transcription complex subunit 2	ENSG00000111596	.	N	Y	0.0439	0.99981	3.6472	N	.	.
CNOT6	CCR4-NOT transcription complex subunit 6	ENSG00000113300	.	Y	Y	0.0999	0.019515	2.3786	Y	.	.
CNOT6L	CCR4-NOT transcription complex subunit 6 like	ENSG00000138767	.	Y	Y	0.0558	0.99821	3.6129	N	.	.
CNOT7	CCR4-NOT transcription complex subunit 7	ENSG00000198791	.	Y	Y	0.1727	0.99686	2.6287	N	.	.
CNOT8	CCR4-NOT transcription complex subunit 8	ENSG00000155508	.	Y	Y	0.1193	0.21741	2.1647	N	.	.
CNPY3	canopy FGF signaling regulator 3	ENSG00000137161	.	Y	Y	0.5569	0.39757	0.4194	Y	.	.
CNPY4	canopy FGF signaling regulator 4	ENSG00000166997	.	N	Y	0.5041	1.0277e-13	-0.25493	N	.	.
CNTF	ciliary neurotrophic factor	ENSG00000242689	.	Y	Y	0.0985	2.3384e-05	-0.65292	N	.	bone marrow|fallopian tube
CNTFR	ciliary neurotrophic factor receptor	ENSG00000122756	.	Y	Y	0.1262	0.95549	1.599	Y	.	adipose tissue|cerebral cortex
CNTN1	contactin 1	ENSG00000018236	.	Y	Y	0.2229	0.15131	2.0465	Y	.	cerebral cortex
CNTN2	contactin 2	ENSG00000184144	.	Y	Y	0.2014	0.0021095	2.5878	N	.	cerebral cortex
CNTN6	contactin 6	ENSG00000134115	.	Y	Y	0.3969	9.0232e-31	-3.0047	N	.	cerebral cortex|lung|thyroid gland
COA3	cytochrome c oxidase assembly factor 3	ENSG00000183978	.	N	Y	0.4623	0.064758	-0.18927	N	.	.
COASY	Coenzyme A synthase	ENSG00000068120	.	N	Y	0.5721	8.0903e-10	0.10916	N	.	.
COG1	component of oligomeric golgi complex 1	ENSG00000166685	.	Y	Y	0.6793	4.9379e-08	-0.18082	N	.	.
COG2	component of oligomeric golgi complex 2	ENSG00000135775	.	Y	Y	0.4585	9.3658e-06	0.85417	Y	.	.
COG3	component of oligomeric golgi complex 3	ENSG00000136152	.	Y	Y	0.2881	0.99993	1.5702	Y	.	.
COG4	component of oligomeric golgi complex 4	ENSG00000103051	.	Y	Y	0.2166	3.9748e-09	-0.2821	N	.	.
COG5	component of oligomeric golgi complex 5	ENSG00000164597	.	Y	Y	0.2337	9.7667e-20	-0.48336	N	.	.
COG6	component of oligomeric golgi complex 6	ENSG00000133103	.	Y	Y	0.2736	6.3567e-16	-0.18392	N	.	.
COG7	component of oligomeric golgi complex 7	ENSG00000168434	.	Y	Y	0.6801	2.5926e-07	0.75701	N	.	.
COG8	component of oligomeric golgi complex 8	ENSG00000213380	.	Y	Y	0.3272	2.9725e-09	-0.093692	N	.	.
COIL	coilin	ENSG00000121058	.	Y	Y	0.736	0.009434	0.16738	N	.	testis
COL11A2	collagen type XI alpha 2 chain	ENSG00000204248	.	N	Y	0.2733	0.70197	2.3685	N	.	testis
COL13A1	collagen type XIII alpha 1 chain	ENSG00000197467	.	N	Y	0.285	3.7355e-14	0.77001	N	.	epididymis|prostate
COL17A1	collagen type XVII alpha 1 chain	ENSG00000065618	.	Y	Y	0.3439	2.2869e-27	-0.74763	Y	.	skin
COL19A1	collagen type XIX alpha 1 chain	ENSG00000082293	.	N	Y	0.2671	4.8406e-33	0.32681	Y	.	B-cells
COL1A2	collagen type I alpha 2 chain	ENSG00000164692	.	Y	Y	0.0409	1	2.1491	N	.	cervix, uterine|gallbladder|smooth muscle
COL27A1	collagen type XXVII alpha 1 chain	ENSG00000196739	.	N	Y	0.5754	0.5864	0.6291	Y	.	endometrium
COL3A1	collagen type III alpha 1 chain	ENSG00000168542	.	N	Y	0.1475	1	4.0879	Y	.	cervix, uterine|gallbladder|placenta|smooth muscle
COL4A3	collagen type IV alpha 3 chain	ENSG00000169031	.	Y	Y	0.4751	1.0699e-12	1.9946	N	.	lung|thyroid gland
COL4A4	collagen type IV alpha 4 chain	ENSG00000081052	.	Y	Y	0.5124	6.7123e-16	1.0151	N	.	thyroid gland
COL5A2	collagen type V alpha 2 chain	ENSG00000204262	.	N	Y	0.1281	1	2.4395	Y	.	placenta
COL7A1	collagen type VII alpha 1 chain	ENSG00000114270	.	Y	Y	0.4568	2.4411e-40	1.5899	Y	.	skin
COL9A1	collagen type IX alpha 1 chain	ENSG00000112280	.	N	Y	0.2389	3.0742e-19	0.18642	N	.	prostate
COLCA2	POU class 2 homeobox associating factor 3	ENSG00000214290	.	N	Y	0.7296	0.75066	0.55358	N	.	.
COLEC10	collectin subfamily member 10	ENSG00000184374	.	Y	Y	0.3664	0.0026167	0.028086	N	.	liver|placenta
COLEC11	collectin subfamily member 11	ENSG00000118004	.	Y	Y	0.5558	0.017539	0.56402	N	.	adrenal gland|gallbladder
COLEC12	collectin subfamily member 12	ENSG00000158270	.	N	Y	0.2325	0.90761	1.4882	N	.	placenta
COMMD1	copper metabolism domain containing 1	ENSG00000173163	.	Y	Y	0.2088	0.2201	0.035198	Y	.	.
COMT	catechol-O-methyltransferase	ENSG00000093010	.	N	Y	0.408	1.1377e-06	0.42912	N	updated	.
COPA	COPI coat complex subunit alpha	ENSG00000122218	7.3	Y	Y	0.157	1	3.558	N	pending	.
COPB1	COPI coat complex subunit beta 1	ENSG00000129083	.	Y	Y	0.0589	0.99994	2.3822	N	.	.
COPB2	COPI coat complex subunit beta 2	ENSG00000184432	.	Y	Y	0.1666	1	2.562	N	updated	.
COPE	COPI coat complex subunit epsilon	ENSG00000105669	.	Y	Y	0.3681	0.69249	0.285	N	.	.
COPG1	COPI coat complex subunit gamma 1	ENSG00000181789	1.3	Y	Y	0.3225	0.17472	2.0689	Y	.	.
COPG2	COPI coat complex subunit gamma 2	ENSG00000158623	.	Y	Y	0.1554	0.0063266	0.9757	N	.	.
COPRS	coordinator of PRMT5 and differentiation stimulator	ENSG00000172301	.	Y	Y	0.7736	0.25305	0.023138	N	.	testis
COPS2	COP9 signalosome subunit 2	ENSG00000166200	.	Y	Y	0.028	0.99997	4.1315	Y	.	.
COPS3	COP9 signalosome subunit 3	ENSG00000141030	.	Y	Y	0.0618	0.99949	2.3651	Y	.	.
COPS4	COP9 signalosome subunit 4	ENSG00000138663	.	Y	Y	0.0734	0.99886	3.1361	N	.	.
COPS5	COP9 signalosome subunit 5	ENSG00000121022	.	Y	Y	0.0232	0.99925	3.4393	Y	.	.
COPS6	COP9 signalosome subunit 6	ENSG00000168090	.	Y	Y	0.1247	0.98666	2.3077	Y	.	.
COPS7A	COP9 signalosome subunit 7A	ENSG00000111652	.	Y	Y	0.2515	0.043607	1.7195	N	.	.
COPS7B	COP9 signalosome subunit 7B	ENSG00000144524	.	Y	Y	0.2553	0.60071	1.0871	N	.	.
COPS8	COP9 signalosome subunit 8	ENSG00000198612	.	Y	Y	0.3637	0.72485	0.91894	Y	.	.
COPZ1	COPI coat complex subunit zeta 1	ENSG00000111481	.	Y	Y	0.1275	0.94896	0.76566	N	.	.
COPZ2	COPI coat complex subunit zeta 2	ENSG00000005243	.	Y	Y	0.3768	7.4565e-08	-0.11739	N	.	.
COQ2	coenzyme Q2, polyprenyltransferase	ENSG00000173085	.	Y	Y	0.6833	0.0013386	-0.028437	Y	.	.
CORO1A	coronin 1A	ENSG00000102879	1.1	N	Y	0.2602	0.97024	2.4762	N	pending	.
CORO1B	coronin 1B	ENSG00000172725	.	N	Y	0.6441	4.5885e-05	1.0324	N	.	.
CORO1C	coronin 1C	ENSG00000110880	.	Y	Y	0.3394	0.99813	2.3325	N	.	.
CORO2A	coronin 2A	ENSG00000106789	.	N	Y	0.5548	3.4457e-10	0.75467	N	.	.
CORO6	coronin 6	ENSG00000167549	.	N	Y	0.2195	7.1605e-07	0.44888	N	.	skeletal muscle
COX10	cytochrome c oxidase assembly factor heme A:farnesyltransferase COX10	ENSG00000006695	.	Y	N	0.6022	0.08405	-0.18011	N	.	.
COX15	cytochrome c oxidase assembly homolog COX15	ENSG00000014919	.	N	Y	0.3987	1.1031e-13	0.26168	Y	.	.
COX4I1	cytochrome c oxidase subunit 4I1	ENSG00000131143	.	Y	Y	0.527	0.39416	-0.17371	Y	.	.
COX5A	cytochrome c oxidase subunit 5A	ENSG00000178741	.	Y	Y	0.1398	0.49407	0.24617	N	.	.
COX5B	cytochrome c oxidase subunit 5B	ENSG00000135940	.	Y	Y	0.4318	0.87383	0.3944	Y	.	.
COX7B2	cytochrome c oxidase subunit 7B2	ENSG00000170516	.	N	Y	0.8506	.	-0.77484	N	.	testis
CP	ceruloplasmin	ENSG00000047457	.	Y	Y	0.4699	4.2013e-10	0.22321	N	.	liver
CPAMD8	C3 and PZP like alpha-2-macroglobulin domain containing 8	ENSG00000160111	.	N	Y	0.8913	6.9237e-23	0.16704	N	.	lung|prostate|seminal vesicle
CPB2	carboxypeptidase B2	ENSG00000080618	.	Y	Y	0.4992	2.7076e-17	0.95311	Y	.	liver
CPD	carboxypeptidase D	ENSG00000108582	.	Y	Y	0.3131	0.00074113	2.594	N	.	.
CPE	carboxypeptidase E	ENSG00000109472	.	N	Y	0.1183	0.99233	1.8237	N	.	cerebral cortex
CPEB1	cytoplasmic polyadenylation element binding protein 1	ENSG00000214575	.	Y	Y	0.0458	0.99899	2.0987	N	.	testis
CPLX1	complexin 1	ENSG00000168993	.	Y	Y	0.5756	0.82499	-0.35125	N	.	cerebral cortex
CPLX2	complexin 2	ENSG00000145920	.	Y	Y	0.2883	0.52601	1.3217	N	.	cerebral cortex|epididymis
CPN1	carboxypeptidase N subunit 1	ENSG00000120054	.	Y	Y	0.5742	8.6973e-08	0.34194	N	.	liver
CPN2	carboxypeptidase N subunit 2	ENSG00000178772	.	Y	Y	0.7795	0.0026009	0.29347	N	.	liver
CPSF1	cleavage and polyadenylation specific factor 1	ENSG00000071894	.	Y	Y	0.2638	3.1043e-10	2.7993	N	.	.
CPSF2	cleavage and polyadenylation specific factor 2	ENSG00000165934	.	Y	Y	0.2484	5.13e-08	3.3391	N	.	.
CPSF3	cleavage and polyadenylation specific factor 3	ENSG00000119203	.	Y	Y	0.0763	3.0292e-07	3.6099	Y	.	.
CPSF6	cleavage and polyadenylation specific factor 6	ENSG00000111605	.	Y	Y	0.0994	0.99982	3.9424	N	.	.
CR1	complement C3b/C4b receptor 1 (Knops blood group)	ENSG00000203710	.	Y	Y	0.8661	1.6488e-35	-0.47449	N	.	appendix|granulocytes|spleen
CR1L	complement C3b/C4b receptor 1 like	ENSG00000197721	.	N	Y	0.9378	7.6434e-27	-0.66996	Y	.	.
CR2	complement C3d receptor 2	ENSG00000117322	3.2	Y	Y	0.7193	4.7399e-19	0.79301	N	pending	appendix|lymph node|spleen|tonsil
CRACR2A	calcium release activated channel regulator 2A	ENSG00000130038	2.8	Y	Y	0.7172	.	0.93	N	.	.
CRADD	CASP2 and RIPK1 domain containing adaptor with death domain	ENSG00000169372	.	Y	Y	0.4134	0.87862	0.096813	Y	.	.
CRBN	cereblon	ENSG00000113851	.	Y	Y	0.3114	0.00028911	-0.040448	N	.	.
CRCP	CGRP receptor component	ENSG00000241258	.	Y	Y	0.6086	8.9725e-07	0.39373	N	.	.
CREB1	cAMP responsive element binding protein 1	ENSG00000118260	.	Y	Y	0.0023	0.99673	2.9067	Y	.	.
CREBBP	CREB binding protein	ENSG00000005339	.	Y	Y	0.0062	1	3.8991	Y	.	.
CREG1	cellular repressor of E1A stimulated genes 1	ENSG00000143162	.	N	Y	0.7206	0.0012232	0.4228	N	.	.
CREG2	cellular repressor of E1A stimulated genes 2	ENSG00000175874	.	N	Y	0.6171	7.2973e-05	0.58275	N	.	cerebral cortex
CRELD2	cysteine rich with EGF like domains 2	ENSG00000184164	.	Y	Y	0.8419	2.7906e-08	0.41852	N	.	.
CRHR2	corticotropin releasing hormone receptor 2	ENSG00000106113	.	N	Y	0.5218	8.5473e-17	0.7487	N	.	cerebral cortex|seminal vesicle
CRIM1	cysteine rich transmembrane BMP regulator 1	ENSG00000150938	.	N	Y	0.1868	0.99971	0.19444	Y	.	placenta
CRIP1	cysteine rich protein 1	ENSG00000213145	.	Y	Y	0.6188	0.00049848	-0.73443	N	.	.
CRIPT	CXXC repeat containing interactor of PDZ3 domain	ENSG00000119878	.	N	Y	0.1394	0.00097752	-0.39494	Y	.	.
CRISP1	cysteine rich secretory protein 1	ENSG00000124812	.	N	Y	0.9245	1.8344e-06	-1.2592	N	.	epididymis
CRK	CRK proto-oncogene, adaptor protein	ENSG00000167193	.	Y	Y	0.0116	0.95936	2.37	Y	.	.
CRKL	CRK like proto-oncogene, adaptor protein	ENSG00000099942	.	Y	Y	0.0435	0.44604	1.9387	Y	.	.
CRLF2	cytokine receptor like factor 2	ENSG00000205755	.	Y	Y	0.9464	3.3104e-07	-0.85264	N	.	appendix|gallbladder
CRLS1	cardiolipin synthase 1	ENSG00000088766	.	N	Y	0.3579	0.0031076	0.4717	N	.	.
CRNKL1	crooked neck pre-mRNA splicing factor 1	ENSG00000101343	.	Y	Y	0.2056	2.7151e-06	0.87994	N	.	.
CROCC	ciliary rootlet coiled-coil, rootletin	ENSG00000058453	.	N	Y	0.547	1.2656e-24	-0.35107	N	.	.
CRP	C-reactive protein	ENSG00000132693	.	Y	Y	0.6553	0.0036969	-0.25208	N	.	gallbladder|liver
CRTAM	cytotoxic and regulatory T cell molecule	ENSG00000109943	.	N	Y	0.8092	8.0626e-09	0.37204	N	.	NK-cells|T-cells
CRY1	cryptochrome circadian regulator 1	ENSG00000008405	.	Y	Y	0.0703	1.662e-09	1.6078	N	.	.
CRY2	cryptochrome circadian regulator 2	ENSG00000121671	.	Y	N	0.1462	0.00031808	2.0611	N	.	.
CRYBB2	crystallin beta B2	ENSG00000244752	.	Y	Y	0.4855	0.38956	1.0723	N	.	testis
CRYBB3	crystallin beta B3	ENSG00000100053	.	Y	Y	0.5323	3.5766e-11	-0.1261	N	.	thyroid gland
CRYGD	crystallin gamma D	ENSG00000118231	.	N	Y	0.5178	0.00030317	0.080754	N	.	ovary
CRYL1	crystallin lambda 1	ENSG00000165475	.	N	Y	0.6866	3.7186e-06	0.40341	N	.	.
CRYZ	crystallin zeta	ENSG00000116791	.	Y	Y	0.4666	5.6616e-23	0.3807	N	.	.
CS	citrate synthase	ENSG00000062485	.	N	Y	0.0767	0.98402	3.3323	Y	.	.
CSAG1	chondrosarcoma associated gene 1	ENSG00000198930	.	N	Y	0.969	0.003607	-1.0377	N	.	testis
CSDE1	cold shock domain containing E1	ENSG00000009307	.	N	Y	0.0761	1	3.452	N	pending	.
CSE1L	chromosome segregation 1 like	ENSG00000124207	.	N	Y	0.0545	1	2.8493	Y	.	.
CSF1	colony stimulating factor 1	ENSG00000184371	.	Y	Y	0.5911	0.99634	0.51416	Y	.	.
CSF1R	colony stimulating factor 1 receptor	ENSG00000182578	.	Y	Y	0.4494	0.13278	1.5728	Y	.	monocytes
CSF2	colony stimulating factor 2	ENSG00000164400	.	Y	Y	0.203	0.83468	0.37661	Y	.	lung|NK-cells
CSF2RA	colony stimulating factor 2 receptor subunit alpha	ENSG00000198223	5.4	Y	Y	0.9107	2.3956e-10	-0.83694	N	pending	dendritic cells|granulocytes|monocytes
CSF2RB	colony stimulating factor 2 receptor subunit beta	ENSG00000100368	5.4	Y	Y	0.8946	0.17646	0.1285	N	pending	appendix|granulocytes
CSF3	colony stimulating factor 3	ENSG00000108342	.	Y	Y	0.1801	0.38046	0.97574	N	.	appendix|cervix, uterine
CSF3R	colony stimulating factor 3 receptor	ENSG00000119535	5.1	Y	Y	0.7167	1.5225e-10	1.2	Y	pending	granulocytes
CSGALNACT1	chondroitin sulfate N-acetylgalactosaminyltransferase 1	ENSG00000147408	.	Y	Y	0.4518	9.2684e-14	-2.6292	N	.	.
CSGALNACT2	chondroitin sulfate N-acetylgalactosaminyltransferase 2	ENSG00000169826	.	Y	Y	0.2523	0.23766	1.1199	N	.	.
CSK	C-terminal Src kinase	ENSG00000103653	.	Y	Y	0.2075	0.99977	3.978	Y	.	.
CSN2	casein beta	ENSG00000135222	.	N	Y	0.9389	7.1828e-06	-1.4748	N	.	breast
CSNK1A1	casein kinase 1 alpha 1	ENSG00000113712	.	Y	Y	0.0311	0.99758	4.3022	Y	.	.
CSNK1D	casein kinase 1 delta	ENSG00000141551	.	Y	Y	0.2046	0.99577	2.7025	Y	.	.
CSNK1E	casein kinase 1 epsilon	ENSG00000213923	.	Y	Y	0.1576	0.99926	3.1802	N	.	.
CSNK2A1	casein kinase 2 alpha 1	ENSG00000101266	.	Y	Y	0.0289	0.98711	3.7123	Y	.	.
CSNK2A2	casein kinase 2 alpha 2	ENSG00000070770	.	Y	Y	0.0649	0.9994	3.1546	N	updated	.
CST3	cystatin C	ENSG00000101439	.	N	Y	0.8624	0.0039011	-0.49654	N	.	.
CST6	cystatin E/M	ENSG00000175315	.	N	Y	0.8396	0.37188	1.2506	Y	.	skin
CST7	cystatin F	ENSG00000077984	.	N	Y	0.8431	1.2199e-07	-0.60265	N	.	bone marrow|NK-cells|T-cells
CSTB	cystatin B	ENSG00000160213	.	N	Y	0.8614	0.0065562	0.017181	N	.	esophagus
CSTF1	cleavage stimulation factor subunit 1	ENSG00000101138	.	Y	Y	0.1827	0.95401	3.4072	N	.	.
CSTF2	cleavage stimulation factor subunit 2	ENSG00000101811	.	Y	Y	0.2531	0.99959	3.4292	N	.	.
CSTF3	cleavage stimulation factor subunit 3	ENSG00000176102	.	Y	Y	0.0541	0.98279	4.9398	N	.	.
CTBP1	C-terminal binding protein 1	ENSG00000159692	.	Y	Y	0.3046	0.98442	3.3093	Y	.	.
CTBP2	C-terminal binding protein 2	ENSG00000175029	.	Y	Y	0.1233	0.0013557	1.059	Y	.	.
CTC1	CST telomere replication complex component 1	ENSG00000178971	9	Y	Y	0.694	1.6015e-11	0.50343	N	pending	.
CTCF	CCCTC-binding factor	ENSG00000102974	.	Y	Y	0.0259	0.99994	4.4399	Y	.	.
CTDNEP1	CTD nuclear envelope phosphatase 1	ENSG00000175826	.	Y	N	0.1368	0.97468	2.5372	Y	.	.
CTDP1	CTD phosphatase subunit 1	ENSG00000060069	.	N	Y	0.7613	0.00059966	0.99626	N	.	.
CTF1	cardiotrophin 1	ENSG00000150281	.	Y	Y	0.3481	0.041899	0.81111	N	.	parathyroid gland
CTGF	cellular communication network factor 2	ENSG00000118523	.	Y	Y	0.0183	0.00050202	0.52122	Y	.	.
CTLA4	cytotoxic T-lymphocyte associated protein 4	ENSG00000163599	4.3	Y	Y	0.3142	0.94085	1.6863	N	pending	appendix|lymph node|T-cells
CTNNA2	catenin alpha 2	ENSG00000066032	.	Y	Y	0.0224	0.42501	3.6298	Y	.	cerebral cortex|epididymis|granulocytes|testis
CTNNB1	catenin beta 1	ENSG00000168036	.	Y	Y	0.0018	0.99999	3.846	Y	.	.
CTNNBL1	catenin beta like 1	ENSG00000132792	3.3	Y	Y	0.0904	0.0097107	2.1769	N	.	.
CTNND1	catenin delta 1	ENSG00000198561	.	Y	Y	0.0507	0.99999	2.0763	N	.	.
CTNND2	catenin delta 2	ENSG00000169862	.	Y	Y	0.0583	1	2.7736	N	.	cerebral cortex
CTPS1	CTP synthase 1	ENSG00000171793	4.7	Y	Y	0.077	0.99259	3.693	N	pending	.
CTPS2	CTP synthase 2	ENSG00000047230	.	Y	Y	0.3179	0.81923	2.5903	N	.	.
CTRC	chymotrypsin C	ENSG00000162438	.	N	Y	0.7752	1.2851e-12	-0.13353	N	.	pancreas
CTRL	chymotrypsin like	ENSG00000141086	.	N	Y	0.7434	1.0976e-09	-0.090825	N	.	pancreas
CTSA	cathepsin A	ENSG00000064601	.	N	Y	0.4259	5.8984e-09	0.4807	N	updated	.
CTSB	cathepsin B	ENSG00000164733	.	Y	Y	0.3644	5.8819e-11	-3.3535	N	updated	.
CTSC	cathepsin C	ENSG00000109861	5.2	Y	Y	0.1808	1.1451e-07	-0.14322	N	updated	.
CTSD	cathepsin D	ENSG00000117984	.	Y	Y	0.5146	0.00091747	1.3792	Y	updated	.
CTSG	cathepsin G	ENSG00000100448	.	Y	Y	0.8904	9.5595e-06	0.81786	N	updated	bone marrow
CTSH	cathepsin H	ENSG00000103811	.	N	Y	0.6267	1.2518e-08	0.53528	N	updated	.
CTSK	cathepsin K	ENSG00000143387	.	Y	Y	0.1009	3.0989e-05	0.99795	N	updated	cervix, uterine|gallbladder
CTSL	cathepsin L	ENSG00000135047	.	Y	Y	0.7331	0.0080454	0.36128	Y	updated	placenta
CTSO	cathepsin O	ENSG00000256043	.	N	Y	0.7136	5.9474e-09	-0.10226	N	updated	.
CTSS	cathepsin S	ENSG00000163131	.	Y	Y	0.204	0.34178	2.2424	N	updated	.
CTSZ	cathepsin Z	ENSG00000101160	.	Y	Y	0.6997	2.2587e-16	0.59991	N	updated	.
CTTN	cortactin	ENSG00000085733	.	Y	Y	0.4554	0.089176	0.86841	N	.	.
CTU1	cytosolic thiouridylase subunit 1	ENSG00000142544	.	N	Y	0.769	0.067155	1.7038	N	.	.
CUBN	cubilin	ENSG00000107611	.	Y	Y	0.6786	4.6292e-42	-1.1655	Y	.	kidney|small intestine
CUL1	cullin 1	ENSG00000055130	.	Y	Y	0.043	1	5.7019	Y	.	.
CUL2	cullin 2	ENSG00000108094	.	Y	Y	0.0444	1	3.2543	N	pending	.
CUL3	cullin 3	ENSG00000036257	.	Y	Y	0.0457	0.9996	4.7538	Y	.	.
CUL4A	cullin 4A	ENSG00000139842	.	Y	Y	0.3436	0.99999	2.8055	N	.	.
CUL4B	cullin 4B	ENSG00000158290	.	Y	Y	0.0831	1	3.7714	Y	.	.
CUL5	cullin 5	ENSG00000166266	.	Y	Y	0.0927	1	4.5936	N	.	.
CUX1	cut like homeobox 1	ENSG00000257923	.	Y	Y	0.072	1	3.7492	Y	.	.
CUX2	cut like homeobox 2	ENSG00000111249	.	N	Y	0.2094	1	3.1818	Y	.	cerebral cortex|liver|prostate
CWC15	CWC15 spliceosome associated protein homolog	ENSG00000150316	.	Y	Y	0.1216	0.97769	2.1187	N	.	.
CWF19L1	CWF19 like cell cycle control factor 1	ENSG00000095485	.	Y	Y	0.2246	1.4404e-15	1.0953	N	.	.
CWF19L2	CWF19 like cell cycle control factor 2	ENSG00000152404	.	Y	Y	0.5229	3.9267e-12	-0.37565	N	.	.
CX3CL1	C-X3-C motif chemokine ligand 1	ENSG00000006210	.	Y	Y	0.8089	0.60837	0.84349	N	.	cerebral cortex
CX3CR1	C-X3-C motif chemokine receptor 1	ENSG00000168329	.	Y	Y	0.6338	0.061371	1.0803	N	.	monocytes|T-cells
CXADR	CXADR Ig-like cell adhesion molecule	ENSG00000154639	.	N	Y	0.5513	0.36867	0.97885	Y	.	.
CXCL1	C-X-C motif chemokine ligand 1	ENSG00000163739	.	Y	Y	0.7263	0.11845	0.015312	N	.	cervix, uterine|spleen|urinary bladder
CXCL10	C-X-C motif chemokine ligand 10	ENSG00000169245	.	Y	Y	0.5255	0.36865	0.335	N	.	appendix
CXCL11	C-X-C motif chemokine ligand 11	ENSG00000169248	.	Y	Y	0.6653	0.31408	0.31991	N	.	appendix|lymph node
CXCL12	C-X-C motif chemokine ligand 12	ENSG00000107562	.	Y	Y	0.0208	0.11851	-0.25288	Y	.	.
CXCL13	C-X-C motif chemokine ligand 13	ENSG00000156234	.	Y	Y	0.971	0.82566	0.58174	N	.	appendix|lymph node|spleen|tonsil
CXCL14	C-X-C motif chemokine ligand 14	ENSG00000145824	.	Y	Y	0.1589	0.037302	0.68773	Y	.	skin
CXCL2	C-X-C motif chemokine ligand 2	ENSG00000081041	.	Y	Y	0.8951	3.6079e-07	-0.099154	N	.	liver|lung
CXCL3	C-X-C motif chemokine ligand 3	ENSG00000163734	.	Y	Y	0.8693	0.00030234	-0.72322	N	.	adipose tissue|appendix|cervix, uterine
CXCL5	C-X-C motif chemokine ligand 5	ENSG00000163735	.	Y	Y	0.8662	5.0431e-06	-0.1249	N	.	appendix|urinary bladder
CXCL6	C-X-C motif chemokine ligand 6	ENSG00000124875	.	Y	Y	0.885	2.7101e-09	-0.68146	N	.	gallbladder|spleen|urinary bladder
CXCL8	C-X-C motif chemokine ligand 8	ENSG00000169429	.	Y	Y	0.2528	.	-0.52	N	pending	bone marrow
CXCL9	C-X-C motif chemokine ligand 9	ENSG00000138755	.	Y	Y	0.7248	0.0029304	-0.032919	N	.	lymph node
CXCR1	C-X-C motif chemokine receptor 1	ENSG00000163464	.	Y	Y	0.7398	3.0337e-07	-0.41083	N	.	granulocytes
CXCR2	C-X-C motif chemokine receptor 2	ENSG00000180871	5.1	Y	Y	0.701	0.013736	0.18166	N	.	granulocytes
CXCR3	C-X-C motif chemokine receptor 3	ENSG00000186810	.	Y	Y	0.5762	0.181	1.7447	N	.	dendritic cells|NK-cells|T-cells
CXCR4	C-X-C motif chemokine receptor 4	ENSG00000121966	6.2	Y	Y	0.0105	0.017804	1.6596	Y	pending	bone marrow|tonsil
CXCR5	C-X-C motif chemokine receptor 5	ENSG00000160683	.	Y	Y	0.5376	0.72861	2.1456	N	.	B-cells|lymph node
CXorf57	RPA1 related single stranded DNA binding protein, X-linked	ENSG00000147231	.	N	Y	0.7787	0.0002712	1.9524	N	.	.
CXXC1	CXXC finger protein 1	ENSG00000154832	.	Y	Y	0.3899	0.89506	3.1488	Y	.	.
CXXC4	CXXC finger protein 4	ENSG00000168772	.	Y	Y	0.396	0.88863	1.8158	N	.	cerebral cortex
CXXC5	CXXC finger protein 5	ENSG00000171604	.	N	Y	0.2643	0.88856	1.5781	N	.	.
CYB561	cytochrome b561	ENSG00000008283	.	N	Y	0.6685	0.61092	0.951	N	.	adrenal gland
CYB5A	cytochrome b5 type A	ENSG00000166347	.	Y	Y	0.563	0.0015821	-0.085531	N	.	.
CYBA	cytochrome b-245 alpha chain	ENSG00000051523	5.3	Y	Y	0.6616	8.8678e-06	0.21542	N	pending	.
CYBB	cytochrome b-245 beta chain	ENSG00000165168	5.3;6.1	Y	Y	0.1063	0.99904	2.1906	N	pending	appendix|monocytes
CYBRD1	cytochrome b reductase 1	ENSG00000071967	.	Y	Y	0.5632	0.011568	0.58866	N	.	.
CYC1	cytochrome c1	ENSG00000179091	.	Y	Y	0.4959	0.13875	0.12706	N	.	.
CYCS	cytochrome c, somatic	ENSG00000172115	.	Y	Y	0.0044	0.63647	1.1844	Y	.	.
CYFIP1	cytoplasmic FMR1 interacting protein 1	ENSG00000273749	.	Y	Y	0.233	0.96816	2.6545	Y	.	.
CYFIP2	cytoplasmic FMR1 interacting protein 2	ENSG00000055163	.	Y	Y	0.1541	1	6.0129	Y	.	.
CYLC2	cylicin 2	ENSG00000155833	.	N	Y	0.9388	4.4812e-06	-1.417	N	.	testis
CYLD	CYLD lysine 63 deubiquitinase	ENSG00000083799	.	Y	Y	0.0221	0.99993	3.5455	Y	.	.
CYP1A2	cytochrome P450 family 1 subfamily A member 2	ENSG00000140505	.	N	Y	0.5504	2.4795e-10	-0.41685	Y	.	liver
CYP20A1	cytochrome P450 family 20 subfamily A member 1	ENSG00000119004	.	N	Y	0.354	8.8921e-17	0.37477	N	.	.
CYP21A2	cytochrome P450 family 21 subfamily A member 2	ENSG00000231852	.	N	Y	0.6579	0.00025989	1.1537	N	.	adrenal gland
CYP27A1	cytochrome P450 family 27 subfamily A member 1	ENSG00000135929	.	N	Y	0.6432	5.2916e-19	-0.30993	N	.	liver
CYP2E1	cytochrome P450 family 2 subfamily E member 1	ENSG00000130649	.	Y	N	0.7931	8.0688e-09	0.87795	N	.	liver
CYP4F22	cytochrome P450 family 4 subfamily F member 22	ENSG00000171954	.	Y	Y	0.7099	5.2921e-06	0.40167	N	.	esophagus|monocytes|skin
CYP51A1	cytochrome P450 family 51 subfamily A member 1	ENSG00000001630	.	Y	Y	0.3878	1.4563e-07	0.78819	Y	.	.
CYTH1	cytohesin 1	ENSG00000108669	.	N	Y	0.3879	0.99981	2.4385	N	.	.
CYTH4	cytohesin 4	ENSG00000100055	.	Y	Y	0.5997	0.00077316	1.4302	N	.	granulocytes
CYTIP	cytohesin 1 interacting protein	ENSG00000115165	.	N	Y	0.3442	0.0021191	0.6313	N	.	granulocytes|monocytes|T-cells
CYTL1	cytokine like 1	ENSG00000170891	.	N	Y	0.7644	1.0733e-05	0.11314	N	.	placenta
DAAM1	dishevelled associated activator of morphogenesis 1	ENSG00000100592	.	N	Y	0.1109	0.99918	1.836	Y	.	.
DAAM2	dishevelled associated activator of morphogenesis 2	ENSG00000146122	.	N	Y	0.2917	1	1.2724	N	.	cerebral cortex
DAB1	DAB adaptor protein 1	ENSG00000173406	.	Y	Y	0.0076	0.99915	1.5184	Y	.	duodenum|seminal vesicle|small intestine
DAB2	DAB adaptor protein 2	ENSG00000153071	.	Y	Y	0.0966	0.40701	0.20316	Y	.	placenta
DACH1	dachshund family transcription factor 1	ENSG00000276644	.	N	Y	0.0075	0.99954	2.1853	Y	.	.
DAD1	defender against cell death 1	ENSG00000129562	.	Y	Y	0.068	0.085505	0.67827	Y	.	.
DAK	triokinase and FMN cyclase	ENSG00000149476	.	Y	Y	0.5365	.	0.39	N	.	.
DAO	D-amino acid oxidase	ENSG00000110887	.	Y	N	0.4667	6.2271e-22	0.1077	N	.	kidney|liver
DAP3	death associated protein 3	ENSG00000132676	.	Y	N	0.5664	1.1143e-09	0.31078	Y	.	.
DAPK2	death associated protein kinase 2	ENSG00000035664	.	N	Y	0.2756	5.0088e-10	0.35152	N	.	granulocytes
DAPP1	dual adaptor of phosphotyrosine and 3-phosphoinositides 1	ENSG00000070190	.	Y	Y	0.4905	0.17169	1.8704	N	.	B-cells|dendritic cells|granulocytes
DAXX	death domain associated protein	ENSG00000204209	.	Y	Y	0.1654	0.098633	1.4852	Y	.	.
DAZL	deleted in azoospermia like	ENSG00000092345	.	N	Y	0.1592	0.99449	0.43629	N	.	testis
DBF4	DBF4 zinc finger	ENSG00000006634	.	Y	Y	0.2857	0.99296	0.97907	N	.	testis
DBI	diazepam binding inhibitor, acyl-CoA binding protein	ENSG00000155368	.	Y	Y	0.6726	0.0013944	0.064733	Y	.	.
DBN1	drebrin 1	ENSG00000113758	.	Y	Y	0.5259	0.99705	0.67048	Y	.	.
DBNL	drebrin like	ENSG00000136279	.	Y	Y	0.6186	0.017939	1.1122	Y	.	.
DBR1	debranching RNA lariats 1	ENSG00000138231	6.4	Y	Y	0.469	1.1785e-08	0.79139	N	pending	.
DBX1	developing brain homeobox 1	ENSG00000109851	.	N	Y	0.1854	0.060952	-0.12278	Y	.	.
DCAF10	DDB1 and CUL4 associated factor 10	ENSG00000122741	.	N	Y	0.3069	0.80377	2.7272	N	.	.
DCAF5	DDB1 and CUL4 associated factor 5	ENSG00000139990	.	Y	Y	0.3555	1	2.8802	N	.	.
DCAKD	dephospho-CoA kinase domain containing	ENSG00000172992	.	N	Y	0.4376	0.064871	0.33339	N	pending	.
DCBLD1	discoidin, CUB and LCCL domain containing 1	ENSG00000164465	.	N	Y	0.6836	6.325e-08	0.62208	N	.	.
DCC	DCC netrin 1 receptor	ENSG00000187323	.	Y	Y	0.0144	0.99448	0.37229	Y	.	cerebral cortex|testis
DCHS2	dachsous cadherin-related 2	ENSG00000197410	.	N	Y	0.7073	7.4152e-47	-0.49729	N	.	.
DCK	deoxycytidine kinase	ENSG00000156136	.	Y	Y	0.1217	1.545e-05	1.0112	N	.	.
DCLRE1A	DNA cross-link repair 1A	ENSG00000198924	.	Y	Y	0.6584	1.9357e-09	0.57924	N	.	.
DCLRE1B	DNA cross-link repair 1B	ENSG00000118655	.	Y	Y	0.5835	0.53912	0.54761	Y	pending	.
DCLRE1C	DNA cross-link repair 1C	ENSG00000152457	1.2	Y	Y	0.5859	2.4874e-07	-0.67786	N	pending	.
DCN	decorin	ENSG00000011465	.	Y	Y	0.0289	0.31231	0.80106	N	.	.
DCP2	decapping mRNA 2	ENSG00000172795	.	Y	Y	0.1696	0.66403	0.53135	Y	.	.
DCPS	decapping enzyme, scavenger	ENSG00000110063	.	Y	Y	0.4185	2.4654e-07	-0.4946	Y	.	.
DCST2	DC-STAMP domain containing 2	ENSG00000163354	.	N	Y	0.7089	1.8188e-12	-0.13377	N	.	skin|testis
DCSTAMP	dendrocyte expressed seven transmembrane protein	ENSG00000164935	.	Y	Y	0.6042	1.8609e-06	0.35781	N	.	epididymis|lung
DCTN4	dynactin subunit 4	ENSG00000132912	.	N	Y	0.1815	0.73221	1.4444	N	.	.
DCUN1D3	defective in cullin neddylation 1 domain containing 3	ENSG00000188215	.	N	Y	0.1216	0.8666	1.4	N	.	.
DCXR	dicarbonyl and L-xylulose reductase	ENSG00000169738	.	N	Y	0.6661	8.351e-07	0.12135	N	.	.
DDAH1	dimethylarginine dimethylaminohydrolase 1	ENSG00000153904	.	N	Y	0.0987	0.0027974	1.491	Y	.	kidney
DDB1	damage specific DNA binding protein 1	ENSG00000167986	.	Y	Y	0.0359	0.99979	4.8864	Y	.	.
DDB2	damage specific DNA binding protein 2	ENSG00000134574	.	Y	Y	0.2633	7.397e-06	1.2171	N	.	.
DDIT3	DNA damage inducible transcript 3	ENSG00000175197	.	Y	Y	0.0802	0.59066	0.096366	N	.	.
DDOST	dolichyl-diphosphooligosaccharide--protein glycosyltransferase non-catalytic subunit	ENSG00000244038	.	Y	Y	0.2971	0.00061409	0.78711	Y	.	.
DDRGK1	DDRGK domain containing 1	ENSG00000198171	.	Y	Y	0.597	3.0689e-07	0.55739	N	.	.
DDT	D-dopachrome tautomerase	ENSG00000099977	.	Y	Y	0.8304	0.32959	-0.032849	N	.	.
DDX1	DEAD-box helicase 1	ENSG00000079785	.	N	Y	0.0805	0.99449	1.8179	N	updated	.
DDX10	DEAD-box helicase 10	ENSG00000178105	.	Y	Y	0.2933	9.4565e-17	0.30359	N	pending	.
DDX11	DEAD/H-box helicase 11	ENSG00000013573	.	N	Y	0.7921	2.3461e-21	-0.2212	Y	.	.
DDX18	DEAD-box helicase 18	ENSG00000088205	.	Y	Y	0.2292	0.13804	0.46557	N	.	.
DDX20	DEAD-box helicase 20	ENSG00000064703	.	Y	Y	0.2747	7.7601e-14	0.079366	Y	.	testis
DDX23	DEAD-box helicase 23	ENSG00000174243	.	Y	Y	0.1587	0.54199	4.623	N	.	.
DDX27	DEAD-box helicase 27	ENSG00000124228	.	Y	Y	0.4088	0.58326	1.7328	Y	.	.
DDX28	DEAD-box helicase 28	ENSG00000182810	.	N	Y	0.7134	1.3284e-08	-0.74687	N	.	.
DDX39B	DExD-box helicase 39B	ENSG00000198563	.	Y	Y	0.1331	0.99725	4.5644	N	.	.
DDX3X	DEAD-box helicase 3 X-linked	ENSG00000215301	.	Y	Y	0.1273	0.99986	4.3295	N	.	.
DDX41	DEAD-box helicase 41	ENSG00000183258	.	Y	Y	0.2566	5.5908e-08	2.2847	Y	.	.
DDX46	DEAD-box helicase 46	ENSG00000145833	.	Y	Y	0.0872	1	5.4802	N	.	.
DDX49	DEAD-box helicase 49	ENSG00000105671	.	Y	Y	0.5637	5.2505e-14	0.96449	N	.	.
DDX5	DEAD-box helicase 5	ENSG00000108654	.	Y	Y	0.0255	0.99998	2.7557	Y	updated	.
DDX51	DEAD-box helicase 51	ENSG00000185163	.	N	Y	0.821	8.6133e-12	-1.4114	Y	.	.
DDX55	DEAD-box helicase 55	ENSG00000111364	.	Y	Y	0.4462	2.1088e-08	0.65312	Y	.	.
DDX56	DEAD-box helicase 56	ENSG00000136271	.	Y	Y	0.5409	8.2145e-08	-0.22968	N	.	.
DDX58	RNA sensor RIG-I	ENSG00000107201	.	Y	Y	0.4288	1.7558e-23	0.82325	Y	updated	.
DDX6	DEAD-box helicase 6	ENSG00000110367	.	Y	Y	0.046	0.99964	3.7809	N	.	.
DDX60	DExD/H-box helicase 60	ENSG00000137628	.	Y	Y	0.8202	5.2091e-16	1.254	N	updated	.
DEAF1	DEAF1 transcription factor	ENSG00000177030	.	N	Y	0.7616	0.00034113	1.4973	Y	.	cerebral cortex
DECR2	2,4-dienoyl-CoA reductase 2	ENSG00000242612	.	Y	Y	0.7179	2.6455e-10	-0.1912	N	.	.
DEDD	death effector domain containing	ENSG00000158796	.	N	Y	0.1806	0.95912	2.2138	N	.	.
DEF6	DEF6 guanine nucleotide exchange factor	ENSG00000023892	4.3	Y	Y	0.3102	0.99768	3.0265	N	pending	.
DEFA4	defensin alpha 4	ENSG00000164821	.	Y	Y	0.9912	0.49798	-2.3354	N	.	bone marrow
DEFB123	defensin beta 123	ENSG00000180424	.	N	Y	0.8333	0.40956	0.31594	N	.	epididymis|testis
DEK	DEK proto-oncogene	ENSG00000124795	.	Y	Y	0.0489	0.13065	0.40367	N	.	.
DENR	density regulated re-initiation and release factor	ENSG00000139726	.	N	Y	0.1192	0.87514	1.582	Y	.	.
DEPDC5	DEP domain containing 5, GATOR1 subcomplex subunit	ENSG00000100150	.	Y	Y	0.3792	0.1165	2.6501	Y	.	.
DEPDC7	DEP domain containing 7	ENSG00000121690	.	N	Y	0.4214	8.3246e-11	0.95845	N	.	liver|small intestine|testis
DERA	deoxyribose-phosphate aldolase	ENSG00000023697	.	Y	Y	0.1766	0.00037318	0.1265	N	.	.
DERL1	derlin 1	ENSG00000136986	.	Y	Y	0.1244	0.00021136	1.1192	Y	.	.
DEXI	Dexi homolog	ENSG00000182108	.	N	Y	0.5283	0.4145	-0.10579	N	.	.
DFFA	DNA fragmentation factor subunit alpha	ENSG00000160049	.	Y	Y	0.6388	8.6585e-05	0.322	N	.	.
DFFB	DNA fragmentation factor subunit beta	ENSG00000169598	.	Y	Y	0.7609	1.1349e-05	0.41463	N	.	.
DGAT1	diacylglycerol O-acyltransferase 1	ENSG00000185000	.	Y	Y	0.5332	1.4082e-17	1.0432	N	.	duodenum|small intestine
DGAT2	diacylglycerol O-acyltransferase 2	ENSG00000062282	.	Y	Y	0.2284	8.3643e-12	0.82315	Y	.	adipose tissue|granulocytes|liver
DGAT2L6	diacylglycerol O-acyltransferase 2 like 6	ENSG00000184210	.	N	Y	0.7051	5.5267e-11	-0.48618	N	.	breast|skin
DGCR2	DiGeorge syndrome critical region gene 2	ENSG00000070413	.	N	Y	0.3912	5.1573e-06	0.6641	N	.	.
DGCR6	DiGeorge syndrome critical region gene 6	ENSG00000183628	.	N	Y	0.611	9.8176e-12	-0.13775	N	.	cerebral cortex
DGCR6L	DiGeorge syndrome critical region gene 6 like	ENSG00000128185	.	N	Y	0.7933	5.0636e-05	0.53504	N	.	.
DGCR8	DGCR8 microprocessor complex subunit	ENSG00000128191	.	Y	Y	0.0507	0.99973	2.9898	Y	.	.
DGKA	diacylglycerol kinase alpha	ENSG00000065357	.	N	Y	0.5354	0.46072	2.498	N	.	.
DGKE	diacylglycerol kinase epsilon	ENSG00000153933	.	N	Y	0.4428	5.4906e-06	0.59049	N	.	.
DGKZ	diacylglycerol kinase zeta	ENSG00000149091	.	N	Y	0.46	0.039507	2.7629	N	.	cerebral cortex
DGUOK	deoxyguanosine kinase	ENSG00000114956	.	Y	Y	0.5468	3.7122e-07	-0.46784	N	.	.
DHCR24	24-dehydrocholesterol reductase	ENSG00000116133	.	Y	Y	0.0814	0.031029	1.5014	Y	.	.
DHCR7	7-dehydrocholesterol reductase	ENSG00000172893	.	Y	Y	0.548	3.949e-13	-0.45173	Y	.	.
DHDH	dihydrodiol dehydrogenase	ENSG00000104808	.	N	Y	0.7409	9.1294e-10	0.09901	N	.	duodenum|kidney|small intestine
DHFR	dihydrofolate reductase	ENSG00000228716	.	Y	Y	0.0467	0.0343	1.0121	Y	.	.
DHFRL1	dihydrofolate reductase 2	ENSG00000178700	.	Y	Y	0.8481	0.22496	0.59684	N	.	.
DHH	desert hedgehog signaling molecule	ENSG00000139549	.	Y	Y	0.113	0.22445	1.6387	N	.	testis
DHODH	dihydroorotate dehydrogenase (quinone)	ENSG00000102967	.	Y	Y	0.2578	0.0029884	-0.33747	Y	.	.
DHRS4	dehydrogenase/reductase 4	ENSG00000157326	.	Y	N	0.7979	1.0222e-05	-1.5146	N	.	.
DHRS7	dehydrogenase/reductase 7	ENSG00000100612	.	N	Y	0.6561	9.8631e-12	0.076239	N	.	.
DHRSX	dehydrogenase/reductase X-linked	ENSG00000169084	.	N	Y	0.8965	0.00026081	0.24276	N	.	.
DHTKD1	dehydrogenase E1 and transketolase domain containing 1	ENSG00000181192	.	N	Y	0.5099	2.7884e-30	-0.11599	N	.	.
DHX15	DEAH-box helicase 15	ENSG00000109606	.	Y	Y	0.0344	1	5.6313	N	.	.
DHX16	DEAH-box helicase 16	ENSG00000204560	.	Y	Y	0.3323	1.5996e-12	3.0787	N	.	.
DHX33	DEAH-box helicase 33	ENSG00000005100	.	Y	Y	0.4991	9.1366e-06	0.46247	Y	.	.
DHX34	DExH-box helicase 34	ENSG00000134815	.	N	Y	0.6687	6.5588e-13	-0.084434	N	.	.
DHX35	DEAH-box helicase 35	ENSG00000101452	.	Y	Y	0.2936	4.3653e-25	0.47724	N	.	.
DHX36	DEAH-box helicase 36	ENSG00000174953	.	Y	Y	0.242	0.47221	1.8412	Y	.	.
DHX37	DEAH-box helicase 37	ENSG00000150990	.	Y	Y	0.6634	0.99252	1.8276	N	.	.
DHX38	DEAH-box helicase 38	ENSG00000140829	.	Y	Y	0.3105	2.1124e-12	2.6725	N	.	.
DHX57	DExH-box helicase 57	ENSG00000163214	.	N	Y	0.4662	9.0569e-16	-0.96225	N	.	.
DHX58	DExH-box helicase 58	ENSG00000108771	.	Y	Y	0.6281	3.2013e-13	0.51652	Y	.	.
DHX8	DEAH-box helicase 8	ENSG00000067596	.	Y	Y	0.2233	9.1546e-07	5.0317	N	.	.
DHX9	DExH-box helicase 9	ENSG00000135829	.	Y	Y	0.104	1	5.8433	Y	.	.
DIABLO	diablo IAP-binding mitochondrial protein	ENSG00000184047	.	Y	Y	.	.	.	.	.	.
DIAPH1	diaphanous related formin 1	ENSG00000131504	2.9	Y	Y	0.1763	0.91507	1.6505	N	.	.
DIAPH2	diaphanous related formin 2	ENSG00000147202	.	Y	Y	0.0417	0.99443	1.8331	N	.	.
DIAPH3	diaphanous related formin 3	ENSG00000139734	.	Y	Y	0.0585	1.9877e-15	0.25724	Y	.	testis
DICER1	dicer 1, ribonuclease III	ENSG00000100697	.	Y	Y	0.0199	1	4.2261	Y	pending	.
DIS3	DIS3 homolog, exosome endoribonuclease and 3'-5' exoribonuclease	ENSG00000083520	.	Y	Y	0.2082	1.2694e-21	0.69306	Y	.	.
DIS3L	DIS3 like exosome 3'-5' exoribonuclease	ENSG00000166938	.	Y	Y	0.6119	1.4172e-18	0.93413	N	.	.
DIS3L2	DIS3 like 3'-5' exoribonuclease 2	ENSG00000144535	.	Y	Y	0.3778	0.944	0.94426	N	.	.
DKC1	dyskerin pseudouridine synthase 1	ENSG00000130826	9	Y	Y	0.0632	0.99916	3.3994	N	pending	.
DKK1	dickkopf WNT signaling pathway inhibitor 1	ENSG00000107984	.	Y	Y	0.0295	0.17423	0.17593	Y	.	cervix, uterine|placenta
DLEU7	deleted in lymphocytic leukemia 7	ENSG00000186047	.	N	Y	0.7482	0.18452	0.73024	N	.	cerebral cortex
DLG1	discs large MAGUK scaffold protein 1	ENSG00000075711	.	Y	Y	0.0537	0.99393	1.4957	Y	.	.
DLG4	discs large MAGUK scaffold protein 4	ENSG00000132535	.	Y	Y	0.272	0.99954	4.933	Y	.	cerebral cortex
DLGAP1	DLG associated protein 1	ENSG00000170579	.	N	Y	0.0758	0.99875	3.2012	N	.	cerebral cortex
DLGAP2	DLG associated protein 2	ENSG00000198010	.	N	Y	0.5864	0.99989	-0.99638	N	.	cerebral cortex|testis
DLGAP5	DLG associated protein 5	ENSG00000126787	.	Y	Y	0.6057	1.1806e-14	0.10843	N	.	lymph node|testis
DLL1	delta like canonical Notch ligand 1	ENSG00000198719	.	Y	Y	0.0466	0.99999	1.8154	Y	.	spleen
DLL4	delta like canonical Notch ligand 4	ENSG00000128917	.	Y	Y	0.0898	0.99982	2.7062	Y	.	placenta
DLX1	distal-less homeobox 1	ENSG00000144355	.	N	Y	0.0108	0.96232	1.8172	N	.	adrenal gland|cerebral cortex
DLX2	distal-less homeobox 2	ENSG00000115844	.	N	Y	0.1955	0.97847	0.94875	Y	.	.
DLX3	distal-less homeobox 3	ENSG00000064195	.	N	Y	0.4058	0.0025519	0.95718	Y	.	placenta|skin
DMAP1	DNA methyltransferase 1 associated protein 1	ENSG00000178028	.	Y	Y	0.1029	0.041133	2.2939	Y	.	.
DMC1	DNA meiotic recombinase 1	ENSG00000100206	.	Y	Y	0.0869	5.0628e-05	1.2676	N	.	testis
DMGDH	dimethylglycine dehydrogenase	ENSG00000132837	.	Y	Y	0.4033	2.0503e-24	0.56289	N	.	kidney|liver
DMRT1	doublesex and mab-3 related transcription factor 1	ENSG00000137090	.	N	Y	0.186	0.7387	-0.43823	N	.	testis
DNA2	DNA replication helicase/nuclease 2	ENSG00000138346	.	Y	Y	0.2717	1.2748e-18	0.73564	Y	.	.
DNAH8	dynein axonemal heavy chain 8	ENSG00000124721	.	N	Y	0.0042	1.1489e-60	1.207	N	.	prostate|testis
DNAJA1	DnaJ heat shock protein family (Hsp40) member A1	ENSG00000086061	.	Y	Y	0.1356	0.090813	2.2318	Y	.	.
DNAJA3	DnaJ heat shock protein family (Hsp40) member A3	ENSG00000103423	.	Y	Y	0.353	0.0098017	-0.38635	Y	.	.
DNAJB1	DnaJ heat shock protein family (Hsp40) member B1	ENSG00000132002	.	Y	Y	0.2079	0.039437	0.13135	N	updated	.
DNAJB11	DnaJ heat shock protein family (Hsp40) member B11	ENSG00000090520	.	Y	Y	0.2176	0.22551	1.7723	N	updated	.
DNAJB13	DnaJ heat shock protein family (Hsp40) member B13	ENSG00000187726	.	Y	Y	0.4062	0.0028524	0.6776	N	.	fallopian tube|testis
DNAJB4	DnaJ heat shock protein family (Hsp40) member B4	ENSG00000162616	.	Y	Y	0.1793	0.016227	1.2077	N	.	.
DNAJB5	DnaJ heat shock protein family (Hsp40) member B5	ENSG00000137094	.	Y	Y	0.2604	0.20629	3.1489	N	.	smooth muscle
DNAJB9	DnaJ heat shock protein family (Hsp40) member B9	ENSG00000128590	.	Y	Y	0.1644	0.36507	-0.4555	N	.	.
DNAJC10	DnaJ heat shock protein family (Hsp40) member C10	ENSG00000077232	.	Y	Y	0.1422	1.1869e-08	-0.10771	N	updated	.
DNAJC11	DnaJ heat shock protein family (Hsp40) member C11	ENSG00000007923	.	Y	Y	0.3321	0.99893	1.8474	N	pending	.
DNAJC12	DnaJ heat shock protein family (Hsp40) member C12	ENSG00000108176	.	N	Y	0.46	2.0723e-06	0.063487	N	.	adrenal gland
DNAJC19	DnaJ heat shock protein family (Hsp40) member C19	ENSG00000205981	.	Y	Y	0.0854	0.00061275	0.87565	N	pending	.
DNAJC2	DnaJ heat shock protein family (Hsp40) member C2	ENSG00000105821	.	Y	Y	0.0802	0.99102	1.5202	N	.	.
DNAJC21	DnaJ heat shock protein family (Hsp40) member C21	ENSG00000168724	5.1	Y	Y	0.4928	2.1006e-07	0.25465	Y	pending	.
DNAJC24	DnaJ heat shock protein family (Hsp40) member C24	ENSG00000170946	.	N	Y	0.291	5.0103e-07	0.66038	Y	.	.
DNAJC27	DnaJ heat shock protein family (Hsp40) member C27	ENSG00000115137	.	N	Y	0.3415	0.0012809	0.48433	N	.	testis
DNAJC3	DnaJ heat shock protein family (Hsp40) member C3	ENSG00000102580	.	Y	Y	0.2391	0.017493	1.7141	N	.	.
DNAJC6	DnaJ heat shock protein family (Hsp40) member C6	ENSG00000116675	.	Y	Y	0.3473	0.99986	1.6003	Y	.	cerebral cortex
DNAJC8	DnaJ heat shock protein family (Hsp40) member C8	ENSG00000126698	.	N	Y	0.1829	0.050961	1.5569	Y	.	.
DNALI1	dynein axonemal light intermediate chain 1	ENSG00000163879	.	N	Y	0.3103	4.1201e-11	0.01539	N	.	fallopian tube
DNASE1	deoxyribonuclease 1	ENSG00000213918	.	N	Y	0.6582	6.9801e-21	-2.5455	N	.	small intestine
DNASE1L1	deoxyribonuclease 1 like 1	ENSG00000013563	.	N	Y	0.7928	0.38833	0.6932	N	.	.
DNASE1L2	deoxyribonuclease 1 like 2	ENSG00000167968	.	N	Y	0.7493	3.3152e-07	-0.34116	N	.	skin
DNASE1L3	deoxyribonuclease 1 like 3	ENSG00000163687	7.1	N	Y	0.5729	3.0012e-05	-0.02551	N	pending	dendritic cells|liver|spleen
DNASE2	deoxyribonuclease 2, lysosomal	ENSG00000105612	7.1	Y	Y	0.7842	0.00045225	0.64377	Y	pending	.
DNASE2B	deoxyribonuclease 2 beta	ENSG00000137976	.	N	Y	0.5642	3.6644e-16	0.15509	N	.	salivary gland
DNER	delta/notch like EGF repeat containing	ENSG00000187957	.	Y	Y	0.472	0.1859	0.5649	N	.	adrenal gland|cerebral cortex
DNHD1	dynein heavy chain domain 1	ENSG00000179532	.	N	Y	0.7426	1.2016e-72	3.4791	N	.	testis
DNM1	dynamin 1	ENSG00000106976	.	Y	Y	0.1349	0.99917	5.1795	Y	.	cerebral cortex
DNM1L	dynamin 1 like	ENSG00000087470	.	N	Y	0.0441	0.00056753	3.8282	Y	.	.
DNM2	dynamin 2	ENSG00000079805	.	Y	Y	0.1095	0.99998	3.4829	Y	.	.
DNM3	dynamin 3	ENSG00000197959	.	Y	Y	0.1142	0.0024197	2.6955	N	.	cerebral cortex
DNMBP	dynamin binding protein	ENSG00000107554	.	Y	Y	0.5748	5.7164e-17	0.65112	N	.	.
DNMT1	DNA methyltransferase 1	ENSG00000130816	.	Y	Y	0.2678	1	4.9903	Y	updated	.
DNMT3A	DNA methyltransferase 3 alpha	ENSG00000119772	.	Y	Y	0.0399	7.3538e-39	3.4465	Y	.	.
DNMT3B	DNA methyltransferase 3 beta	ENSG00000088305	2.2	Y	Y	0.0152	0.19964	1.5	Y	pending	testis
DNMT3L	DNA methyltransferase 3 like	ENSG00000142182	.	Y	Y	0.8361	8.415e-13	0.10302	Y	.	kidney|liver|lymph node
DNPEP	aspartyl aminopeptidase	ENSG00000123992	.	N	Y	0.4542	3.1627e-08	0.36662	N	.	.
DNTT	DNA nucleotidylexotransferase	ENSG00000107447	.	Y	Y	0.0187	2.9548e-10	-0.46636	N	.	bone marrow
DOC2A	double C2 domain alpha	ENSG00000149927	.	N	Y	0.4014	0.0067028	1.0885	N	.	cerebral cortex|testis
DOCK1	dedicator of cytokinesis 1	ENSG00000150760	.	Y	Y	0.4898	0.0068117	2.4128	Y	.	.
DOCK10	dedicator of cytokinesis 10	ENSG00000135905	.	Y	Y	0.2186	2.5524e-06	1.8796	N	.	.
DOCK11	dedicator of cytokinesis 11	ENSG00000147251	.	Y	Y	0.1535	0.012097	2.6842	N	.	.
DOCK2	dedicator of cytokinesis 2	ENSG00000134516	1.3	Y	Y	0.1872	0.99969	3.9399	N	pending	.
DOCK3	dedicator of cytokinesis 3	ENSG00000088538	.	Y	Y	0.1111	1	3.9356	N	.	cerebral cortex|parathyroid gland|testis|thyroid gland
DOCK6	dedicator of cytokinesis 6	ENSG00000130158	.	Y	Y	0.6298	1.2563e-26	1.4347	N	.	.
DOCK7	dedicator of cytokinesis 7	ENSG00000116641	.	Y	Y	0.2859	6.358e-06	3.4194	N	.	.
DOCK8	dedicator of cytokinesis 8	ENSG00000107099	1.3	Y	Y	0.3569	1.487e-11	-2.5444	N	pending	.
DOCK9	dedicator of cytokinesis 9	ENSG00000088387	.	Y	Y	0.2627	1	3.0983	N	.	.
DOHH	deoxyhypusine hydroxylase	ENSG00000129932	.	N	Y	0.6902	0.015986	0.94095	Y	.	.
DOK1	docking protein 1	ENSG00000115325	.	Y	Y	0.6192	0.029002	0.092633	N	.	.
DOK2	docking protein 2	ENSG00000147443	.	Y	Y	0.7085	1.2082e-05	-0.86356	N	.	dendritic cells|granulocytes|monocytes|NK-cells|T-cells
DOK4	docking protein 4	ENSG00000125170	.	N	Y	0.2181	0.091531	1.0842	N	.	.
DOK6	docking protein 6	ENSG00000206052	.	N	Y	0.1992	0.15534	1.3467	N	.	cerebral cortex
DONSON	DNA replication fork stabilization factor DONSON	ENSG00000159147	.	Y	Y	0.3571	1.319e-07	0.24311	Y	.	testis
DPAGT1	dolichyl-phosphate N-acetylglucosaminephosphotransferase 1	ENSG00000172269	.	Y	Y	0.1487	1.117e-05	1.4267	Y	.	.
DPF2	double PHD fingers 2	ENSG00000133884	.	Y	Y	0.1025	0.99985	2.8982	N	.	.
DPF3	double PHD fingers 3	ENSG00000205683	.	Y	Y	0.0826	0.020501	1.1488	N	.	heart muscle|ovary|parathyroid gland|skeletal muscle
DPH2	diphthamide biosynthesis 2	ENSG00000132768	.	Y	Y	0.5935	9.0918e-06	0.75887	Y	.	.
DPH7	diphthamide biosynthesis 7	ENSG00000148399	.	Y	Y	0.8988	1.8603e-08	0.00072464	N	.	.
DPP10	dipeptidyl peptidase like 10	ENSG00000175497	.	N	Y	0.0484	0.99999	1.2238	N	.	adrenal gland|cerebral cortex
DPP3	dipeptidyl peptidase 3	ENSG00000254986	.	N	Y	0.2856	6.7954e-11	1.2864	N	.	.
DPP4	dipeptidyl peptidase 4	ENSG00000197635	.	Y	Y	0.089	7.2797e-09	0.79137	N	updated	parathyroid gland
DPP7	dipeptidyl peptidase 7	ENSG00000176978	.	N	Y	0.8564	3.9946e-22	-1.1601	N	.	.
DPP9	dipeptidyl peptidase 9	ENSG00000142002	.	N	Y	0.7403	0.98708	2.6594	Y	.	.
DPY30	dpy-30 histone methyltransferase complex regulatory subunit	ENSG00000162961	.	Y	Y	0.0494	0.17695	1.4653	Y	.	.
DPYD	dihydropyrimidine dehydrogenase	ENSG00000188641	.	Y	Y	0.0182	3.3686e-22	-0.21667	N	.	.
DPYSL2	dihydropyrimidinase like 2	ENSG00000092964	.	Y	Y	0.1666	0.99375	3.8756	N	.	.
DROSHA	drosha ribonuclease III	ENSG00000113360	.	Y	Y	0.0771	0.093176	3.9842	Y	.	.
DSC1	desmocollin 1	ENSG00000134765	.	N	Y	0.6	3.4979e-16	-0.095256	N	.	skin
DSCAM	DS cell adhesion molecule	ENSG00000171587	.	Y	Y	0.1107	1	3.2228	Y	.	cerebral cortex
DSCC1	DNA replication and sister chromatid cohesion 1	ENSG00000136982	.	Y	Y	0.2088	0.0084752	1.1747	Y	.	.
DSE	dermatan sulfate epimerase	ENSG00000111817	.	N	Y	0.0523	0.6331	2.0252	N	.	.
DSG1	desmoglein 1	ENSG00000134760	.	Y	Y	0.4666	0.92688	-0.34109	N	.	skin
DSG2	desmoglein 2	ENSG00000046604	.	N	Y	0.6278	2.7913e-10	0.2964	Y	.	parathyroid gland
DSG4	desmoglein 4	ENSG00000175065	.	N	Y	0.4744	5.9129e-13	-1.0163	Y	.	.
DSPP	dentin sialophosphoprotein	ENSG00000152591	.	N	Y	0.6142	1.1191e-07	1.1036	N	.	.
DST	dystonin	ENSG00000151914	.	Y	Y	0.0562	1	2.2208	Y	.	.
DSTN	destrin, actin depolymerizing factor	ENSG00000125868	.	Y	Y	0.0892	0.55116	1.2326	N	.	.
DSTYK	dual serine/threonine and tyrosine protein kinase	ENSG00000133059	.	N	Y	0.2596	0.51262	1.5861	N	.	.
DTL	denticleless E3 ubiquitin protein ligase homolog	ENSG00000143476	.	Y	Y	0.1684	0.0033019	1.7777	Y	.	testis
DTNBP1	dystrobrevin binding protein 1	ENSG00000047579	.	Y	Y	0.4328	6.8375e-06	-0.24422	N	.	.
DTWD1	DTW domain containing 1	ENSG00000104047	.	N	Y	0.4583	2.8135e-10	-0.049887	N	.	.
DTX1	deltex E3 ubiquitin ligase 1	ENSG00000135144	.	Y	Y	0.5118	0.00098982	2.7416	N	.	cerebral cortex|lymph node|spleen
DTX2	deltex E3 ubiquitin ligase 2	ENSG00000091073	.	Y	Y	0.4262	0.028903	0.93132	N	.	.
DTX3	deltex E3 ubiquitin ligase 3	ENSG00000178498	.	N	Y	0.5122	0.88755	2.1412	N	.	.
DTX3L	deltex E3 ubiquitin ligase 3L	ENSG00000163840	.	Y	Y	0.8637	5.2697e-06	0.33023	N	.	.
DTX4	deltex E3 ubiquitin ligase 4	ENSG00000110042	.	Y	Y	0.4525	0.21699	1.6678	N	.	.
DUOX1	dual oxidase 1	ENSG00000137857	.	Y	Y	0.4753	6.2238e-33	0.88638	N	.	esophagus|skin|thyroid gland
DUOX2	dual oxidase 2	ENSG00000140279	.	Y	Y	0.5155	4.5032e-56	-1.17	N	.	gallbladder|thyroid gland
DUOXA1	dual oxidase maturation factor 1	ENSG00000140254	.	Y	Y	0.2028	7.5867e-05	0.72109	N	.	esophagus|skin|thyroid gland
DUOXA2	dual oxidase maturation factor 2	ENSG00000140274	.	Y	Y	0.6905	1.2666e-15	-1.0479	N	.	gallbladder|urinary bladder
DUS1L	dihydrouridine synthase 1 like	ENSG00000169718	.	N	Y	0.6053	5.726e-10	0.8545	N	.	.
DUS2	dihydrouridine synthase 2	ENSG00000167264	.	N	Y	0.3327	3.7906e-11	0.60491	N	.	granulocytes
DUSP1	dual specificity phosphatase 1	ENSG00000120129	.	Y	Y	0.2413	0.010151	1.7176	N	.	.
DUSP10	dual specificity phosphatase 10	ENSG00000143507	.	Y	Y	0.2468	0.8335	1.1913	N	.	.
DUSP16	dual specificity phosphatase 16	ENSG00000111266	.	Y	Y	0.1999	0.088867	0.88953	Y	.	.
DUSP26	dual specificity phosphatase 26	ENSG00000133878	.	Y	N	0.4463	0.00023011	1.2105	N	.	cerebral cortex|skeletal muscle
DUSP27	dual specificity phosphatase 29	ENSG00000188716	.	N	Y	0.5722	2.4781e-07	0.59352	N	.	skeletal muscle
DUSP4	dual specificity phosphatase 4	ENSG00000120875	.	Y	Y	0.5005	0.88152	1.4902	N	.	breast|stomach
DUSP8	dual specificity phosphatase 8	ENSG00000184545	.	Y	Y	0.6959	0.69975	2.3291	N	.	cerebral cortex
DUT	deoxyuridine triphosphatase	ENSG00000128951	.	Y	Y	0.1155	0.0012744	1.1578	N	.	.
DVL1	dishevelled segment polarity protein 1	ENSG00000107404	.	Y	Y	0.1575	3.7313e-06	-1.1276	N	.	.
DVL2	dishevelled segment polarity protein 2	ENSG00000004975	.	Y	Y	0.2204	1.3576e-05	0.32198	Y	.	.
DVL3	dishevelled segment polarity protein 3	ENSG00000161202	.	Y	Y	0.242	0.38544	2.3193	Y	.	.
DXO	decapping exoribonuclease	ENSG00000204348	.	Y	Y	0.4365	3.6417e-10	0.91096	N	.	.
DYNC1LI1	dynein cytoplasmic 1 light intermediate chain 1	ENSG00000144635	.	Y	Y	0.2609	0.96348	1.0395	N	.	.
DYNC1LI2	dynein cytoplasmic 1 light intermediate chain 2	ENSG00000135720	.	Y	Y	0.2761	0.98346	1.8932	N	.	.
DYNLL1	dynein light chain LC8-type 1	ENSG00000088986	.	N	Y	0.0246	0.6983	2.0127	Y	.	.
DYNLRB1	dynein light chain roadblock-type 1	ENSG00000125971	.	Y	N	0.6393	0.16147	0.84464	Y	.	.
DYNLT3	dynein light chain Tctex-type 3	ENSG00000165169	.	N	Y	0.497	0.71894	0.11749	N	.	.
E2F1	E2F transcription factor 1	ENSG00000101412	.	Y	Y	0.1044	0.9877	2.0673	N	.	bone marrow
E2F2	E2F transcription factor 2	ENSG00000007968	.	Y	Y	0.5025	0.25505	0.99688	N	.	bone marrow
E2F3	E2F transcription factor 3	ENSG00000112242	.	Y	Y	0.0405	0.9458	1.5902	Y	.	.
E2F4	E2F transcription factor 4	ENSG00000205250	.	Y	Y	0.1579	0.45258	1.085	Y	.	.
E2F6	E2F transcription factor 6	ENSG00000169016	.	Y	Y	0.6015	0.10158	0.92156	N	.	.
E4F1	E4F transcription factor 1	ENSG00000167967	.	Y	Y	0.4222	0.080072	1.3467	Y	.	.
EAPP	E2F associated phosphoprotein	ENSG00000129518	.	N	Y	0.12	2.2259e-10	0.028676	N	.	.
EBF1	EBF transcription factor 1	ENSG00000164330	.	Y	Y	0.0023	0.99697	3.378	N	.	adipose tissue
EBI3	Epstein-Barr virus induced 3	ENSG00000105246	.	Y	Y	0.8847	0.10797	-0.27562	N	.	placenta
EBNA1BP2	EBNA1 binding protein 2	ENSG00000117395	.	Y	Y	0.3172	1.3668e-09	0.26613	N	.	.
ECD	ecdysoneless cell cycle regulator	ENSG00000122882	.	Y	Y	0.3975	2.3368e-12	0.38471	Y	.	.
ECH1	enoyl-CoA hydratase 1	ENSG00000104823	.	Y	Y	0.712	6.1604e-07	0.043637	N	.	.
ECHDC3	enoyl-CoA hydratase domain containing 3	ENSG00000134463	.	N	Y	0.6961	4.7572e-06	-0.19014	N	.	adipose tissue
ECI2	enoyl-CoA delta isomerase 2	ENSG00000198721	.	Y	Y	0.6453	6.5525e-08	-0.0085001	N	.	.
ECM1	extracellular matrix protein 1	ENSG00000143369	.	N	Y	0.7129	4.6627e-14	-0.22393	Y	.	epididymis|esophagus
ECT2	epithelial cell transforming 2	ENSG00000114346	.	N	Y	0.1022	8.0837e-10	1.7412	Y	.	.
ECT2L	epithelial cell transforming 2 like	ENSG00000203734	.	N	Y	0.6371	7.8004e-48	0.11061	N	.	fallopian tube
EDC3	enhancer of mRNA decapping 3	ENSG00000179151	.	Y	Y	0.0877	0.026011	2.0487	N	.	.
EDEM1	ER degradation enhancing alpha-mannosidase like protein 1	ENSG00000134109	.	Y	Y	0.4432	1.0594e-13	0.37029	N	.	.
EDEM2	ER degradation enhancing alpha-mannosidase like protein 2	ENSG00000088298	.	Y	Y	0.2403	6.8274e-07	1.5385	N	.	.
EDEM3	ER degradation enhancing alpha-mannosidase like protein 3	ENSG00000116406	.	Y	Y	0.2092	0.0024686	1.2175	N	pending	.
EDF1	endothelial differentiation related factor 1	ENSG00000107223	.	N	Y	0.2672	0.77742	1.5561	N	.	.
EDN1	endothelin 1	ENSG00000078401	.	Y	Y	0.0276	0.45504	0.16949	Y	.	.
EDN3	endothelin 3	ENSG00000124205	.	N	Y	0.7925	0.024568	-0.93895	Y	.	duodenum|small intestine|thyroid gland
EEA1	early endosome antigen 1	ENSG00000102189	.	Y	Y	0.0939	0.92875	1.3779	N	.	.
EED	embryonic ectoderm development	ENSG00000074266	.	Y	Y	0.0088	0.99929	2.7345	N	.	.
EEF1A1	eukaryotic translation elongation factor 1 alpha 1	ENSG00000156508	.	Y	Y	0.1219	0.97863	3.723	N	updated	.
EEF1D	eukaryotic translation elongation factor 1 delta	ENSG00000104529	.	N	Y	0.5448	8.9931e-07	-0.082006	N	.	.
EEF1G	eukaryotic translation elongation factor 1 gamma	ENSG00000254772	.	Y	Y	0.377	0.99967	2.5006	N	.	.
EEF2	eukaryotic translation elongation factor 2	ENSG00000167658	.	Y	Y	0.3807	0.99995	4.8778	Y	.	.
EFEMP1	EGF containing fibulin extracellular matrix protein 1	ENSG00000115380	.	N	Y	0.113	0.99992	1.8234	N	.	placenta
EFHB	EF-hand domain family member B	ENSG00000163576	.	N	Y	0.727	5.7973e-24	-0.24206	N	.	fallopian tube|testis
EFHC1	EF-hand domain containing 1	ENSG00000096093	.	N	Y	0.4047	1.8959e-17	0.14054	N	.	fallopian tube|testis
EFNA5	ephrin A5	ENSG00000184349	.	Y	Y	0.007	0.96051	1.5151	N	.	.
EFNB2	ephrin B2	ENSG00000125266	.	Y	Y	0.0136	0.98845	1.8274	Y	.	.
EFNB3	ephrin B3	ENSG00000108947	.	Y	Y	0.308	0.3205	1.574	Y	.	cerebral cortex|endometrium
EFR3A	EFR3 homolog A	ENSG00000132294	.	N	Y	0.2664	4.8097e-11	0.79634	N	.	.
EFR3B	EFR3 homolog B	ENSG00000084710	.	Y	Y	0.4305	0.024122	4.2618	N	.	cerebral cortex
EFTUD1	elongation factor like GTPase 1	ENSG00000140598	5.1	Y	Y	0.6796	5.1247e-08	1.2506	N	.	.
EGF	epidermal growth factor	ENSG00000138798	.	Y	Y	0.0029	8.5294e-17	0.93836	N	.	kidney
EGFR	epidermal growth factor receptor	ENSG00000146648	.	Y	Y	0.003	0.36837	1.8734	Y	pending	placenta
EGLN1	egl-9 family hypoxia inducible factor 1	ENSG00000135766	.	Y	Y	0.4006	0.97403	2.1511	Y	.	.
EGLN2	egl-9 family hypoxia inducible factor 2	ENSG00000269858	.	Y	N	0.423	0.72166	1.446	N	.	.
EGR1	early growth response 1	ENSG00000120738	.	Y	Y	0.0197	0.3509	1.9001	Y	.	ovary
EHBP1	EH domain binding protein 1	ENSG00000115504	.	N	Y	0.0288	0.30745	1.1852	N	.	.
EHD1	EH domain containing 1	ENSG00000110047	.	Y	Y	0.2736	0.98342	2.0984	Y	.	.
EHHADH	enoyl-CoA hydratase and 3-hydroxyacyl CoA dehydrogenase	ENSG00000113790	.	Y	N	0.6184	5.2377e-10	-0.025899	N	.	kidney|liver
EHMT1	euchromatic histone lysine methyltransferase 1	ENSG00000181090	.	Y	Y	0.6296	1	1.1633	Y	.	.
EHMT2	euchromatic histone lysine methyltransferase 2	ENSG00000204371	.	Y	Y	0.3923	0.00010292	3.7115	Y	.	.
EI24	EI24 autophagy associated transmembrane protein	ENSG00000149547	.	N	Y	0.2644	0.73348	1.997	Y	.	parathyroid gland
EID2	EP300 interacting inhibitor of differentiation 2	ENSG00000176396	.	N	Y	0.8856	0.29648	0.79577	N	.	.
EID3	EP300 interacting inhibitor of differentiation 3	ENSG00000255150	.	Y	Y	0.8855	0.40761	-0.10799	N	.	testis
EIF1AX	eukaryotic translation initiation factor 1A X-linked	ENSG00000173674	.	N	Y	0.1342	0.91015	2.3908	N	.	.
EIF2A	eukaryotic translation initiation factor 2A	ENSG00000144895	.	N	Y	0.2628	6.0385e-09	1.0978	N	.	.
EIF2AK1	eukaryotic translation initiation factor 2 alpha kinase 1	ENSG00000086232	.	N	Y	0.6683	7.0148e-07	0.43439	N	.	.
EIF2AK2	eukaryotic translation initiation factor 2 alpha kinase 2	ENSG00000055332	.	Y	Y	0.8974	0.017643	1.276	N	updated	.
EIF2AK3	eukaryotic translation initiation factor 2 alpha kinase 3	ENSG00000172071	.	Y	Y	0.0463	0.0027603	2.0329	Y	.	.
EIF2AK4	eukaryotic translation initiation factor 2 alpha kinase 4	ENSG00000128829	.	N	Y	0.342	1.2356e-15	2.6675	Y	.	.
EIF2S2	eukaryotic translation initiation factor 2 subunit beta	ENSG00000125977	.	N	Y	0.0345	0.95327	2.895	Y	.	.
EIF3A	eukaryotic translation initiation factor 3 subunit A	ENSG00000107581	.	Y	N	0.1543	1	3.0406	N	.	.
EIF3F	eukaryotic translation initiation factor 3 subunit F	ENSG00000175390	.	N	Y	0.5512	0.97044	-0.10831	N	updated	.
EIF3I	eukaryotic translation initiation factor 3 subunit I	ENSG00000084623	.	Y	Y	0.1197	0.9493	2.4625	N	updated	.
EIF3L	eukaryotic translation initiation factor 3 subunit L	ENSG00000100129	.	N	Y	0.2018	0.83781	2.7025	N	.	.
EIF3M	eukaryotic translation initiation factor 3 subunit M	ENSG00000149100	.	N	Y	0.0668	0.01748	0.96612	Y	.	.
EIF4A1	eukaryotic translation initiation factor 4A1	ENSG00000161960	.	Y	Y	0.1871	0.99987	3.9298	N	.	.
EIF4A2	eukaryotic translation initiation factor 4A2	ENSG00000156976	.	Y	Y	0.146	0.99835	3.895	N	.	.
EIF4A3	eukaryotic translation initiation factor 4A3	ENSG00000141543	.	Y	Y	0.3152	0.99985	4.021	N	.	.
EIF4B	eukaryotic translation initiation factor 4B	ENSG00000063046	.	Y	Y	0.3089	0.99999	2.1528	N	.	.
EIF4E	eukaryotic translation initiation factor 4E	ENSG00000151247	.	Y	Y	0.0342	0.94133	2.5813	N	.	.
EIF4EBP1	eukaryotic translation initiation factor 4E binding protein 1	ENSG00000187840	.	Y	Y	0.0894	0.20762	0.8221	N	.	.
EIF4ENIF1	eukaryotic translation initiation factor 4E nuclear import factor 1	ENSG00000184708	.	N	Y	0.2104	0.99999	1.9865	N	.	.
EIF4G1	eukaryotic translation initiation factor 4 gamma 1	ENSG00000114867	.	Y	Y	0.0935	1	2.2233	N	.	.
EIF4G2	eukaryotic translation initiation factor 4 gamma 2	ENSG00000110321	.	Y	Y	0.0303	1	2.9814	Y	.	.
EIF4G3	eukaryotic translation initiation factor 4 gamma 3	ENSG00000075151	.	Y	N	0.2095	1	2.9693	N	.	testis
EIF6	eukaryotic translation initiation factor 6	ENSG00000242372	.	Y	Y	0.0764	0.2378	1.1435	Y	.	.
ELAC1	elaC ribonuclease Z 1	ENSG00000141642	.	N	Y	0.3422	0.88118	0.43561	N	.	.
ELAC2	elaC ribonuclease Z 2	ENSG00000006744	.	Y	Y	0.614	1.7245e-20	-0.40985	N	.	.
ELANE	elastase, neutrophil expressed	ENSG00000197561	5.1	Y	Y	0.3442	0.0012274	0.71822	N	pending	bone marrow
ELAVL1	ELAV like RNA binding protein 1	ENSG00000066044	.	Y	Y	0.0091	0.98849	3.807	Y	.	.
ELAVL2	ELAV like RNA binding protein 2	ENSG00000107105	.	Y	Y	0.0124	0.99514	1.2898	N	.	cerebral cortex|testis
ELAVL3	ELAV like RNA binding protein 3	ENSG00000196361	.	Y	Y	0.1852	0.77072	3.0037	Y	.	cerebral cortex
ELAVL4	ELAV like RNA binding protein 4	ENSG00000162374	.	Y	Y	0.0189	0.90806	2.8548	N	.	adrenal gland|cerebral cortex|testis
ELF4	E74 like ETS transcription factor 4	ENSG00000102034	4.5	N	Y	0.491	0.06139	1.1663	N	.	.
ELFN2	extracellular leucine rich repeat and fibronectin type III domain containing 2	ENSG00000166897	.	N	Y	0.3931	0.96483	2.1602	N	.	cerebral cortex
ELK1	ETS transcription factor ELK1	ENSG00000126767	.	Y	N	0.4341	0.93711	2.1894	N	.	.
ELMO1	engulfment and cell motility 1	ENSG00000155849	.	Y	Y	0.16	0.89997	3.1294	N	.	.
ELMO2	engulfment and cell motility 2	ENSG00000062598	.	Y	Y	0.239	1.0384e-05	3.2732	N	.	.
ELMO3	engulfment and cell motility 3	ENSG00000102890	.	Y	Y	0.4544	6.6894e-16	0.16178	N	.	.
ELN	elastin	ENSG00000049540	.	Y	Y	0.0862	2.1429e-14	0.048424	Y	.	.
ELOF1	elongation factor 1	ENSG00000130165	.	Y	Y	0.4797	0.090121	1.2739	Y	.	.
ELOVL5	ELOVL fatty acid elongase 5	ENSG00000012660	.	N	Y	0.3349	0.93341	1.5155	N	.	.
EMC2	ER membrane protein complex subunit 2	ENSG00000104412	.	N	Y	0.0543	0.003297	0.62001	N	.	.
EMD	emerin	ENSG00000102119	.	Y	Y	0.5876	0.93178	-0.16471	N	.	.
EME1	essential meiotic structure-specific endonuclease 1	ENSG00000154920	.	Y	Y	0.6391	2.4963e-14	0.079713	N	.	epididymis|granulocytes|testis
EME2	essential meiotic structure-specific endonuclease subunit 2	ENSG00000197774	.	Y	Y	0.8945	3.756e-23	-1.7768	N	.	prostate
EMG1	EMG1 N1-specific pseudouridine methyltransferase	ENSG00000126749	.	Y	Y	0.4703	1.4661e-05	-0.30418	Y	.	.
EMR2	adhesion G protein-coupled receptor E2	ENSG00000127507	.	N	Y	0.9376	.	0.65	N	.	appendix|granulocytes|monocytes|spleen
EMR3	adhesion G protein-coupled receptor E3	ENSG00000131355	.	N	Y	0.8999	.	0.71	N	.	granulocytes
EMX1	empty spiracles homeobox 1	ENSG00000135638	.	N	Y	0.1836	0.89532	1.6731	N	.	cerebral cortex|kidney|parathyroid gland
ENAM	enamelin	ENSG00000132464	.	N	Y	0.5609	1.2999e-12	-0.4563	N	.	epididymis|kidney
ENC1	ectodermal-neural cortex 1	ENSG00000171617	.	Y	Y	0.2386	0.46008	3.0531	N	.	cerebral cortex
ENDOD1	endonuclease domain containing 1	ENSG00000149218	.	Y	N	0.7581	6.5757e-11	0.010014	N	.	.
ENDOG	endonuclease G	ENSG00000167136	.	N	Y	0.3059	0.00018287	1.1227	N	.	skeletal muscle
ENG	endoglin	ENSG00000106991	.	Y	Y	0.2371	0.99858	0.93455	Y	.	.
ENO1	enolase 1	ENSG00000074800	.	Y	Y	0.0152	1.914e-05	0.83826	Y	.	.
ENO2	enolase 2	ENSG00000111674	.	Y	Y	0.0121	0.38396	1.8096	N	.	cerebral cortex
ENO3	enolase 3	ENSG00000108515	.	Y	Y	0.0438	1.5718e-19	-0.92501	N	.	skeletal muscle
ENO4	enolase 4	ENSG00000188316	.	Y	Y	0.5369	8.0499e-07	0.28436	N	.	fallopian tube|testis
ENOPH1	enolase-phosphatase 1	ENSG00000145293	.	Y	Y	0.2666	0.0061227	1.8267	N	.	.
ENOSF1	enolase superfamily member 1	ENSG00000132199	.	N	Y	0.5006	9.0272e-19	-0.2682	N	.	.
ENPEP	glutamyl aminopeptidase	ENSG00000138792	.	Y	Y	0.7038	1.3878e-28	-0.11643	N	.	duodenum|kidney|parathyroid gland|small intestine
ENPP1	ectonucleotide pyrophosphatase/phosphodiesterase 1	ENSG00000197594	.	Y	Y	0.2017	4.9944e-08	1.6202	N	.	parathyroid gland|placenta
ENPP2	ectonucleotide pyrophosphatase/phosphodiesterase 2	ENSG00000136960	.	N	Y	0.2193	0.0027913	1.3825	Y	.	placenta
ENPP3	ectonucleotide pyrophosphatase/phosphodiesterase 3	ENSG00000154269	.	Y	Y	0.5841	3.468e-23	0.074395	N	.	cervix, uterine|small intestine
ENSP00000356391	.	.	.	N	Y	.	.	.	.	.	.
ENSP00000359579	.	.	.	N	Y	.	.	.	.	.	.
ENSP00000365536	.	.	.	N	Y	.	.	.	.	.	.
ENSP00000381234	.	.	.	Y	Y	.	.	.	.	.	.
ENSP00000383715	.	.	.	Y	Y	.	.	.	.	.	.
ENSP00000387760	.	.	.	Y	Y	.	.	.	.	.	.
ENSP00000388223	.	.	.	N	Y	.	.	.	.	.	.
ENSP00000391806	.	.	.	N	Y	.	.	.	.	.	.
ENSP00000396527	.	.	.	Y	Y	.	.	.	.	.	.
ENSP00000410815	.	.	.	Y	Y	.	.	.	.	.	.
ENSP00000412457	.	.	.	Y	Y	.	.	.	.	.	.
ENSP00000417050	.	.	.	Y	Y	.	.	.	.	.	.
ENSP00000417517	.	.	.	Y	Y	.	.	.	.	.	.
ENSP00000423550	.	.	.	N	Y	.	.	.	.	.	.
ENSP00000440272	.	.	.	Y	Y	.	.	.	.	.	.
ENSP00000447000	.	.	.	N	Y	.	.	.	.	.	.
ENSP00000450353	.	.	.	N	Y	.	.	.	.	.	.
ENSP00000450540	.	.	.	Y	Y	.	.	.	.	.	.
ENSP00000450614	.	.	.	N	Y	.	.	.	.	.	.
ENSP00000453858	.	.	.	Y	Y	.	.	.	.	.	.
ENSP00000454699	.	.	.	N	Y	.	.	.	.	.	.
ENSP00000454746	.	.	.	Y	Y	.	.	.	.	.	.
ENSP00000455561	.	.	.	Y	Y	.	.	.	.	.	.
ENSP00000457704	.	.	.	N	Y	.	.	.	.	.	.
ENSP00000466834	.	.	.	Y	Y	.	.	.	.	.	.
ENSP00000467041	.	.	.	Y	N	.	.	.	.	.	.
ENSP00000473200	.	.	.	N	Y	.	.	.	.	.	.
ENSP00000473233	.	.	.	Y	Y	.	.	.	.	.	.
ENSP00000475594	.	.	.	N	Y	.	.	.	.	.	.
ENSP00000476535	.	.	.	Y	Y	.	.	.	.	.	.
ENSP00000476774	.	.	.	Y	Y	.	.	.	.	.	.
ENSP00000480012	.	.	.	Y	Y	.	.	.	.	.	.
ENSP00000480079	.	.	.	N	Y	.	.	.	.	.	.
ENSP00000480348	.	.	.	Y	Y	.	.	.	.	.	.
ENSP00000480527	.	.	.	Y	Y	.	.	.	.	.	.
ENSP00000480609	.	.	.	Y	Y	.	.	.	.	.	.
ENSP00000482514	.	.	.	N	Y	.	.	.	.	.	.
ENSP00000483732	.	.	.	Y	Y	.	.	.	.	.	.
ENSP00000484144	.	.	.	Y	Y	.	.	.	.	.	.
ENSP00000485022	.	.	.	Y	Y	.	.	.	.	.	.
ENSP00000485133	.	.	.	Y	Y	.	.	.	.	.	.
ENSP00000485589	.	.	.	Y	Y	.	.	.	.	.	.
ENSP00000485630	.	.	.	Y	Y	.	.	.	.	.	.
ENTHD2	TEPSIN adaptor related protein complex 4 accessory protein	ENSG00000167302	.	N	Y	0.8534	9.8236e-09	-0.080046	N	.	.
ENTPD1	ectonucleoside triphosphate diphosphohydrolase 1	ENSG00000138185	.	Y	Y	0.7433	0.0080716	0.83238	N	.	.
ENTPD2	ectonucleoside triphosphate diphosphohydrolase 2	ENSG00000054179	.	Y	Y	0.7398	1.4578e-14	-0.65908	N	.	.
ENTPD3	ectonucleoside triphosphate diphosphohydrolase 3	ENSG00000168032	.	Y	Y	0.6661	2.6387e-21	0.068438	N	.	cervix, uterine
ENTPD8	ectonucleoside triphosphate diphosphohydrolase 8	ENSG00000188833	.	Y	Y	0.8385	1.0421e-11	-0.22901	N	.	colon|duodenum|small intestine
EOGT	EGF domain specific O-linked N-acetylglucosamine transferase	ENSG00000163378	.	N	Y	0.4748	5.038e-09	-0.088187	N	.	.
EOMES	eomesodermin	ENSG00000163508	.	N	Y	0.1679	0.98443	0.86068	Y	.	lymph node|NK-cells|spleen|T-cells
EP300	E1A binding protein p300	ENSG00000100393	.	Y	Y	0.0067	1	2.0341	Y	.	.
EP400	E1A binding protein p400	ENSG00000183495	.	Y	Y	0.6227	1	2.5604	Y	.	.
EPC1	enhancer of polycomb homolog 1	ENSG00000120616	.	Y	Y	0.1271	1	2.6729	Y	.	.
EPCAM	epithelial cell adhesion molecule	ENSG00000119888	.	N	Y	0.6055	1.2844e-07	-1.431	Y	.	colon|duodenum|rectum|small intestine
EPG5	ectopic P-granules 5 autophagy tethering factor	ENSG00000152223	2.9	N	Y	0.4849	1.3508e-13	1.0796	N	pending	.
EPHA1	EPH receptor A1	ENSG00000146904	.	Y	Y	0.5145	1.4624e-23	0.2223	N	.	parathyroid gland
EPHA2	EPH receptor A2	ENSG00000142627	.	Y	Y	0.0662	1.073e-05	1.5553	N	.	esophagus
EPHA4	EPH receptor A4	ENSG00000116106	.	Y	Y	0.0113	1	2.8852	N	.	cerebral cortex
EPHA8	EPH receptor A8	ENSG00000070886	.	Y	Y	0.572	1.834e-10	0.70721	N	.	adrenal gland|spleen|testis
EPHB1	EPH receptor B1	ENSG00000154928	.	Y	Y	0.035	0.9985	2.3628	N	.	cerebral cortex|dendritic cells|testis
EPHB2	EPH receptor B2	ENSG00000133216	.	Y	Y	0.0231	0.99997	2.4517	N	.	.
EPHB3	EPH receptor B3	ENSG00000182580	.	Y	Y	0.0298	0.46242	2.7349	N	.	skin
EPHB4	EPH receptor B4	ENSG00000196411	.	Y	Y	0.1888	0.013497	2.2954	Y	.	.
EPHB6	EPH receptor B6	ENSG00000106123	.	Y	Y	0.5361	1.2013e-07	0.98051	N	.	cerebral cortex|skin
EPHX2	epoxide hydrolase 2	ENSG00000120915	.	Y	Y	0.241	1.7936e-21	0.23822	N	.	.
EPN1	epsin 1	ENSG00000063245	.	Y	Y	0.7415	0.78579	1.3433	N	.	.
EPN2	epsin 2	ENSG00000072134	.	Y	Y	0.4974	0.74755	1.3874	N	.	.
EPO	erythropoietin	ENSG00000130427	.	Y	Y	0.0244	0.01125	0.55873	Y	.	cervix, uterine|endometrium|liver
EPOR	erythropoietin receptor	ENSG00000187266	.	Y	Y	0.1665	0.0101	1.1356	Y	.	parathyroid gland
EPRS	glutamyl-prolyl-tRNA synthetase 1	ENSG00000136628	.	Y	Y	0.2084	1.0353e-09	1.5951	Y	.	.
EPS15	epidermal growth factor receptor pathway substrate 15	ENSG00000085832	.	Y	Y	0.0664	0.0034774	0.78142	N	.	.
EPS15L1	epidermal growth factor receptor pathway substrate 15 like 1	ENSG00000127527	.	Y	Y	0.6228	0.99964	1.9019	N	.	.
EPSTI1	epithelial stromal interaction 1	ENSG00000133106	.	N	Y	0.7313	3.3095e-25	-0.42511	N	.	.
EPT1	selenoprotein I	ENSG00000138018	.	Y	Y	0.1515	0.64206	1.6728	N	.	.
EPYC	epiphycan	ENSG00000083782	.	N	Y	0.3988	5.7495e-07	-0.26375	N	.	placenta
ERAL1	Era like 12S mitochondrial rRNA chaperone 1	ENSG00000132591	.	Y	Y	0.5748	3.1095e-09	0.35782	N	.	.
ERAP1	endoplasmic reticulum aminopeptidase 1	ENSG00000164307	.	N	Y	0.4933	2.0562e-26	0.52895	N	.	.
ERAP2	endoplasmic reticulum aminopeptidase 2	ENSG00000164308	.	N	Y	0.6706	1.0028e-28	-0.07147	N	.	.
ERBB2	erb-b2 receptor tyrosine kinase 2	ENSG00000141736	.	Y	Y	0.0019	0.0059892	3.2497	Y	.	.
ERBB2IP	erbb2 interacting protein	ENSG00000112851	2.5	Y	Y	0.1452	0.99402	0.89229	N	.	.
ERBB3	erb-b2 receptor tyrosine kinase 3	ENSG00000065361	.	Y	Y	0.017	1.7003e-15	1.3904	Y	.	.
ERBB4	erb-b2 receptor tyrosine kinase 4	ENSG00000178568	.	Y	Y	0.0034	0.99912	2.0107	Y	.	fallopian tube
ERC1	ELKS/RAB6-interacting/CAST family member 1	ENSG00000082805	.	Y	Y	0.0821	1.0574e-07	1.4541	Y	pending	.
ERCC1	ERCC excision repair 1, endonuclease non-catalytic subunit	ENSG00000012061	.	Y	Y	0.3974	1.5933e-07	0.66363	Y	.	.
ERCC2	ERCC excision repair 2, TFIIH core complex helicase subunit	ENSG00000104884	.	Y	Y	0.1633	7.0654e-20	0.38029	Y	.	.
ERCC3	ERCC excision repair 3, TFIIH core complex helicase subunit	ENSG00000163161	.	Y	Y	0.1621	3.4312e-11	0.93225	Y	.	.
ERCC4	ERCC excision repair 4, endonuclease catalytic subunit	ENSG00000175595	9	Y	Y	0.3143	1.3758e-12	-0.76231	Y	pending	.
ERCC5	ERCC excision repair 5, endonuclease	ENSG00000134899	.	Y	Y	0.5257	2.732e-13	0.11799	Y	.	.
ERCC6	ERCC excision repair 6, chromatin remodeling factor	ENSG00000225830	.	N	Y	0.5619	5.1622e-22	0.098148	N	.	.
ERCC6L2	ERCC excision repair 6 like 2	ENSG00000182150	2.2	N	Y	0.6216	5.0596e-07	0.63613	N	pending	.
ERCC8	ERCC excision repair 8, CSA ubiquitin ligase complex subunit	ENSG00000049167	.	Y	Y	0.1724	2.7974e-15	-0.40238	N	.	.
EREG	epiregulin	ENSG00000124882	.	Y	Y	0.351	1.1659e-05	-0.36838	N	.	bone marrow
ERGIC1	endoplasmic reticulum-golgi intermediate compartment 1	ENSG00000113719	.	N	Y	0.5002	0.64747	1.4518	N	pending	.
ERGIC2	ERGIC and golgi 2	ENSG00000087502	.	Y	Y	0.1272	0.013458	1.0654	N	.	.
ERGIC3	ERGIC and golgi 3	ENSG00000125991	.	Y	Y	0.3269	2.2416e-05	1.5483	N	.	.
ERH	ERH mRNA splicing and mitosis factor	ENSG00000100632	.	Y	Y	0.153	0.88774	2.3315	N	.	.
ERI1	exoribonuclease 1	ENSG00000104626	.	Y	Y	0.3331	1.1866e-05	-1.3764	Y	.	.
ERLEC1	endoplasmic reticulum lectin 1	ENSG00000068912	.	Y	Y	0.2279	3.25e-06	0.64029	N	pending	.
ERLIN1	ER lipid raft associated 1	ENSG00000107566	.	N	Y	0.2	0.17751	1.7876	N	.	.
ERLIN2	ER lipid raft associated 2	ENSG00000147475	.	N	Y	0.172	0.00066662	1.8781	N	.	.
ERMARD	ER membrane associated RNA degradation	ENSG00000130023	.	N	Y	0.8487	5.7789e-16	-0.32001	N	.	.
ERP44	endoplasmic reticulum protein 44	ENSG00000023318	.	N	Y	0.087	0.99106	2.2851	Y	updated	.
ERRFI1	ERBB receptor feedback inhibitor 1	ENSG00000116285	.	N	Y	0.7464	0.012152	0.89624	Y	.	liver
ERVW-1	endogenous retrovirus group W member 1, envelope	ENSG00000242950	.	Y	Y	0.7669	.	0.45431	N	.	placenta
ESCO2	establishment of sister chromatid cohesion N-acetyltransferase 2	ENSG00000171320	.	Y	Y	0.4483	3.1642e-07	0.40775	Y	.	duodenum|testis
ESPL1	extra spindle pole bodies like 1, separase	ENSG00000135476	.	Y	Y	0.3133	1	4.3141	Y	.	esophagus|testis
ESPNL	espin like	ENSG00000144488	.	N	Y	0.7889	2.535e-10	0.49439	N	.	.
ESR1	estrogen receptor 1	ENSG00000091831	.	Y	Y	0.0007	0.9992	1.612	N	.	breast|cervix, uterine|endometrium|fallopian tube|smooth muscle
ESYT1	extended synaptotagmin 1	ENSG00000139641	.	N	Y	0.4713	1.6707e-13	0.84578	N	.	.
ESYT2	extended synaptotagmin 2	ENSG00000117868	.	N	Y	0.5586	7.7928e-06	0.55098	N	.	.
ETAA1	ETAA1 activator of ATR kinase	ENSG00000143971	.	N	Y	0.6828	0.0077974	0.24365	N	.	.
ETFA	electron transfer flavoprotein subunit alpha	ENSG00000140374	.	Y	Y	0.1027	0.0029217	1.0633	N	updated	.
ETFB	electron transfer flavoprotein subunit beta	ENSG00000105379	.	Y	Y	0.4488	0.016558	0.42266	N	.	.
ETFDH	electron transfer flavoprotein dehydrogenase	ENSG00000171503	.	Y	Y	0.465	2.778e-13	0.39306	N	.	.
ETS1	ETS proto-oncogene 1, transcription factor	ENSG00000134954	.	Y	Y	0.0141	0.7816	2.5174	Y	.	lymph node
ETV2	ETS variant transcription factor 2	ENSG00000105672	.	Y	Y	0.8296	2.6344e-09	0.47267	Y	.	dendritic cells|testis
ETV5	ETS variant transcription factor 5	ENSG00000244405	.	Y	N	0.0353	0.99999	1.9912	Y	.	cerebral cortex|parathyroid gland
ETV6	ETS variant transcription factor 6	ENSG00000139083	.	Y	Y	0.0155	0.9735	1.7817	Y	.	.
EVI2B	ecotropic viral integration site 2B	ENSG00000185862	.	N	Y	0.6829	0.063333	0.16654	N	.	granulocytes
EVI5	ecotropic viral integration site 5	ENSG00000067208	.	N	Y	0.14	1.9654e-11	0.78003	N	.	.
EVI5L	ecotropic viral integration site 5 like	ENSG00000142459	.	N	Y	0.5381	0.99985	4.2346	N	.	cerebral cortex
EVL	Enah/Vasp-like	ENSG00000196405	.	Y	Y	0.2071	0.99761	1.4811	N	.	.
EVX1	even-skipped homeobox 1	ENSG00000106038	.	N	Y	0.2518	6.9817e-07	-0.80517	Y	.	adrenal gland|prostate|seminal vesicle
EXD1	exonuclease 3'-5' domain containing 1	ENSG00000178997	.	N	Y	0.6234	6.4033e-14	-0.11208	N	.	testis
EXO1	exonuclease 1	ENSG00000174371	.	Y	Y	0.131	8.12e-13	-1.033	N	.	bone marrow|testis
EXOC1	exocyst complex component 1	ENSG00000090989	.	Y	Y	0.1557	0.00069012	2.1119	N	.	.
EXOC2	exocyst complex component 2	ENSG00000112685	.	Y	Y	0.3426	2.8675e-09	1.6965	N	.	.
EXOC3	exocyst complex component 3	ENSG00000180104	.	Y	Y	0.4858	0.92216	2.4337	N	.	.
EXOC3L1	exocyst complex component 3 like 1	ENSG00000179044	.	N	Y	0.6203	1.7404e-19	0.33429	N	.	spleen
EXOC4	exocyst complex component 4	ENSG00000131558	.	Y	Y	0.0423	3.4137e-13	0.51602	Y	.	.
EXOC6	exocyst complex component 6	ENSG00000138190	.	Y	Y	0.0776	2.435e-07	1.7935	Y	.	.
EXOC7	exocyst complex component 7	ENSG00000182473	.	Y	Y	0.267	3.2288e-07	1.8789	N	.	.
EXOC8	exocyst complex component 8	ENSG00000116903	.	Y	Y	0.4412	0.99902	2.0422	Y	.	.
EXOSC1	exosome component 1	ENSG00000171311	.	Y	Y	0.1125	7.3521e-09	0.28981	N	.	.
EXOSC10	exosome component 10	ENSG00000171824	.	Y	Y	0.4957	1.9676e-14	0.86967	N	.	.
EXOSC2	exosome component 2	ENSG00000130713	.	Y	Y	0.1874	2.8854e-06	0.38951	N	updated	.
EXOSC3	exosome component 3	ENSG00000107371	.	Y	Y	0.2934	0.00024296	-0.22399	Y	pending	.
EXOSC4	exosome component 4	ENSG00000178896	.	Y	Y	0.2054	0.068017	0.55696	N	.	.
EXOSC5	exosome component 5	ENSG00000077348	.	Y	Y	0.4465	0.0040091	0.48407	N	updated	.
EXOSC6	exosome component 6	ENSG00000223496	.	Y	Y	0.7746	0.52473	-0.59013	N	.	.
EXOSC7	exosome component 7	ENSG00000075914	.	Y	Y	0.2574	1.0442e-05	-0.23707	N	.	.
EXOSC8	exosome component 8	ENSG00000120699	.	Y	Y	0.0692	6.9378e-15	0.8464	Y	pending	.
EXOSC9	exosome component 9	ENSG00000123737	.	Y	Y	0.1365	1.7871e-11	0.1533	Y	.	.
EXPH5	exophilin 5	ENSG00000110723	.	Y	Y	0.832	4.1598e-26	-0.27399	N	.	parathyroid gland|skin
EXT1	exostosin glycosyltransferase 1	ENSG00000182197	.	Y	Y	0.0149	0.99732	1.6661	Y	.	.
EXTL1	exostosin like glycosyltransferase 1	ENSG00000158008	.	Y	Y	0.6722	7.3142e-12	0.9038	N	.	cerebral cortex|skeletal muscle
EXTL2	exostosin like glycosyltransferase 2	ENSG00000162694	.	Y	Y	0.4414	0.00017608	0.83097	N	.	.
EXTL3	exostosin like glycosyltransferase 3	ENSG00000012232	2.4	Y	Y	0.0706	2.5023e-05	1.4774	Y	pending	.
EYA1	EYA transcriptional coactivator and phosphatase 1	ENSG00000104313	.	Y	Y	0.0133	0.94588	1.0202	Y	.	parathyroid gland|prostate
EYA4	EYA transcriptional coactivator and phosphatase 4	ENSG00000112319	.	Y	Y	0.0386	0.04872	1.1178	Y	.	fallopian tube|seminal vesicle
EZH1	enhancer of zeste 1 polycomb repressive complex 2 subunit	ENSG00000108799	.	Y	Y	0.2583	0.042501	4.1984	N	.	.
EZH2	enhancer of zeste 2 polycomb repressive complex 2 subunit	ENSG00000106462	.	Y	Y	0.0307	1	4.6808	Y	.	testis
EZR	ezrin	ENSG00000092820	.	Y	Y	0.0864	0.17989	0.98422	Y	.	.
F10	coagulation factor X	ENSG00000126218	.	Y	Y	0.7212	2.3473e-06	1.1975	Y	.	cervix, uterine|liver
F11	coagulation factor XI	ENSG00000088926	.	Y	Y	0.7221	3.6146e-26	0.019886	N	.	kidney|liver
F11R	F11 receptor	ENSG00000158769	.	Y	Y	0.7973	1.8487e-05	0.95096	Y	.	.
F12	coagulation factor XII	ENSG00000131187	.	Y	Y	0.6491	8.2526e-08	0.92448	N	pending	liver
F13A1	coagulation factor XIII A chain	ENSG00000124491	.	N	Y	0.3661	5.2851e-08	1.0479	N	.	placenta
F13B	coagulation factor XIII B chain	ENSG00000143278	.	Y	Y	0.7415	8.9128e-10	0.56823	N	.	liver
F2	coagulation factor II, thrombin	ENSG00000180210	.	Y	Y	0.0602	0.0011118	2.1083	Y	.	liver
F2R	coagulation factor II thrombin receptor	ENSG00000181104	.	Y	Y	0.7085	0.0084678	1.1936	Y	.	spleen
F3	coagulation factor III, tissue factor	ENSG00000117525	.	Y	Y	0.5567	0.018872	0.6141	Y	.	.
F5	coagulation factor V	ENSG00000198734	.	Y	Y	0.6618	5.919e-15	0.46164	Y	.	gallbladder|liver|placenta
F7	coagulation factor VII	ENSG00000057593	.	Y	Y	0.8084	1.349e-05	0.31991	Y	.	liver
F8	coagulation factor VIII	ENSG00000185010	.	Y	Y	0.3072	1	2.4669	N	.	.
F9	coagulation factor IX	ENSG00000101981	.	Y	Y	0.4027	0.99776	2.1809	Y	.	liver
FAAH	fatty acid amide hydrolase	ENSG00000117480	.	N	Y	0.4671	4.4449e-11	0.63763	N	.	.
FAAH2	fatty acid amide hydrolase 2	ENSG00000165591	.	N	Y	0.8468	1.8917e-21	-3.6273	N	.	parathyroid gland
FABP4	fatty acid binding protein 4	ENSG00000170323	.	Y	Y	0.1562	5.1764e-05	0.57142	N	.	adipose tissue
FADD	Fas associated via death domain	ENSG00000168040	4.6	Y	Y	0.6873	0.52595	0.83747	Y	pending	.
FAF1	Fas associated factor 1	ENSG00000185104	.	Y	Y	0.0202	0.99895	2.1266	Y	.	.
FAH	fumarylacetoacetate hydrolase	ENSG00000103876	.	N	Y	0.6492	4.0347e-17	-0.032949	Y	.	liver
FAHD1	fumarylacetoacetate hydrolase domain containing 1	ENSG00000180185	.	N	Y	0.6476	1.9528e-12	-1.8412	N	.	.
FAM102B	EEIG family member 2	ENSG00000162636	.	N	Y	0.3056	0.00039858	0.99942	N	.	.
FAM111B	FAM111 trypsin like peptidase B	ENSG00000189057	.	N	Y	0.9844	0.098549	-0.23447	N	.	lymph node
FAM114A1	family with sequence similarity 114 member A1	ENSG00000197712	.	N	Y	0.6181	1.4659e-20	0.4905	N	.	.
FAM124A	family with sequence similarity 124 member A	ENSG00000150510	.	N	Y	0.7618	4.5883e-10	0.99275	N	.	cerebral cortex
FAM124B	family with sequence similarity 124 member B	ENSG00000124019	.	N	Y	0.7439	1.0746e-05	0.67771	N	.	granulocytes
FAM126A	hyccin PI4KA lipid kinase complex subunit 1	ENSG00000122591	.	Y	Y	0.1367	0.12103	0.98119	N	.	.
FAM126B	hyccin PI4KA lipid kinase complex subunit 2	ENSG00000155744	.	N	Y	0.1371	0.17863	1.3965	N	.	.
FAM129C	niban apoptosis regulator 3	ENSG00000167483	.	N	Y	0.8758	2.2418e-16	0.59475	N	.	B-cells|dendritic cells|spleen
FAM133B	family with sequence similarity 133 member B	ENSG00000234545	.	N	Y	0.2575	0.00071452	0.89172	N	.	.
FAM134B	reticulophagy regulator 1	ENSG00000154153	.	N	Y	0.4764	6.3577e-06	0.59749	N	.	.
FAM151B	family with sequence similarity 151 member B	ENSG00000152380	.	N	Y	0.5	3.8968e-08	0.7621	N	.	.
FAM155A	NALCN channel auxiliary factor 1	ENSG00000204442	.	N	Y	0.2192	0.97586	0.30716	N	.	cerebral cortex
FAM160A1	FHF complex subunit HOOK interacting protein 1A	ENSG00000164142	.	N	Y	0.1089	1.1161e-05	2.3022	N	.	parathyroid gland
FAM173B	ATP synthase c subunit lysine N-methyltransferase	ENSG00000150756	.	N	Y	0.8749	1.7847e-09	-0.4983	N	.	.
FAM175A	abraxas 1, BRCA1 A complex subunit	ENSG00000163322	.	Y	Y	0.64	5.0739e-07	0.038443	N	.	.
FAM175B	abraxas 2, BRISC complex subunit	ENSG00000165660	.	Y	Y	0.3708	0.020167	1.1148	N	.	.
FAM178A	SMC5-SMC6 complex localization factor 2	ENSG00000119906	.	Y	Y	0.1938	2.8868e-06	0.97022	N	.	.
FAM20B	FAM20B glycosaminoglycan xylosylkinase	ENSG00000116199	.	N	Y	0.1751	3.8916e-06	0.97936	Y	.	.
FAM21A	WASH complex subunit 2A	ENSG00000099290	.	N	Y	0.8072	0.00046322	0.65852	N	.	.
FAM21C	WASH complex subunit 2C	ENSG00000172661	.	Y	Y	0.8013	9.0284e-13	-0.0090884	N	.	.
FAM26F	calcium homeostasis modulator family member 6	ENSG00000188820	.	N	Y	0.8962	0.009461	0.1917	N	.	B-cells|monocytes
FAM35A	shieldin complex subunit 2	ENSG00000122376	.	Y	Y	0.8747	1.2384e-05	0.38221	N	.	.
FAM3C	FAM3 metabolism regulating signaling molecule C	ENSG00000196937	.	N	Y	0.1494	0.096904	1.1517	N	.	.
FAM43A	family with sequence similarity 43 member A	ENSG00000185112	.	N	Y	0.47	0.40754	1.4931	N	.	spleen
FAM46D	terminal nucleotidyltransferase 5D	ENSG00000174016	.	N	Y	0.6307	0.83028	0.95716	N	.	testis
FAM81B	family with sequence similarity 81 member B	ENSG00000153347	.	N	Y	0.568	1.0816e-11	0.17915	N	.	fallopian tube|testis
FAM83H	family with sequence similarity 83 member H	ENSG00000180921	.	N	Y	0.7353	0.89239	-0.41702	N	.	skin
FAM96B	cytosolic iron-sulfur assembly component 2B	ENSG00000166595	.	Y	Y	0.3456	0.003824	0.24942	N	.	.
FAM98A	family with sequence similarity 98 member A	ENSG00000119812	.	N	Y	0.1858	0.54728	-0.063652	N	pending	.
FAN1	FANCD2 and FANCI associated nuclease 1	ENSG00000198690	.	Y	Y	0.8696	1.6512e-25	-0.04736	N	.	.
FANCA	FA complementation group A	ENSG00000187741	9	Y	Y	0.8285	1.5943e-68	-5.4138	N	pending	.
FANCB	FA complementation group B	ENSG00000181544	9	Y	Y	0.5728	0.99631	-0.041747	N	pending	bone marrow
FANCC	FA complementation group C	ENSG00000158169	9	Y	Y	0.4339	2.7921e-13	-0.19398	N	pending	.
FANCD2	FA complementation group D2	ENSG00000144554	9	Y	Y	0.3201	1.0974e-30	0.037339	Y	pending	testis
FANCD2OS	FANCD2 opposite strand	ENSG00000163705	.	N	Y	0.2949	0.022748	0.32312	N	.	testis
FANCE	FA complementation group E	ENSG00000112039	9	Y	Y	0.6205	1.5278e-06	0.12875	N	pending	.
FANCF	FA complementation group F	ENSG00000183161	9	Y	Y	0.7988	0.45886	-1.826	N	pending	.
FANCG	FA complementation group G	ENSG00000221829	9	Y	Y	0.5076	2.4859e-14	0.24462	N	pending	.
FANCI	FA complementation group I	ENSG00000140525	9	Y	Y	0.238	8.9116e-37	-1.351	N	pending	testis
FANCL	FA complementation group L	ENSG00000115392	9	Y	Y	0.0914	5.9404e-23	-1.3112	N	pending	.
FANCM	FA complementation group M	ENSG00000187790	9	Y	Y	0.4479	2.3536e-15	-0.13221	N	pending	testis
FAP	fibroblast activation protein alpha	ENSG00000078098	.	N	Y	0.0857	1.9009e-28	0.45425	N	.	endometrium|gallbladder|smooth muscle
FARSB	phenylalanyl-tRNA synthetase subunit beta	ENSG00000116120	.	N	Y	0.1204	0.0032955	1.16	N	.	.
FAS	Fas cell surface death receptor	ENSG00000026103	.	Y	Y	0.9315	0.8117	1.2317	N	pending	.
FASLG	Fas ligand	ENSG00000117560	4.6	Y	Y	0.0798	0.18345	0.57529	N	pending	NK-cells|T-cells
FASTK	Fas activated serine/threonine kinase	ENSG00000164896	.	N	Y	0.3845	0.0047199	2.106	N	.	.
FAT1	FAT atypical cadherin 1	ENSG00000083857	.	Y	Y	0.6016	1.1969e-12	-0.43053	Y	.	.
FAT3	FAT atypical cadherin 3	ENSG00000165323	.	N	Y	0.1013	0.99995	1.26	N	.	cerebral cortex|prostate|seminal vesicle
FAT4	FAT atypical cadherin 4	ENSG00000196159	2.9	Y	Y	0.5714	1	0.62191	Y	pending	.
FAU	FAU ubiquitin like and ribosomal protein S30 fusion	ENSG00000149806	.	Y	Y	0.1199	0.85252	1.0764	N	.	.
FBL	fibrillarin	ENSG00000105202	.	Y	Y	0.1685	0.99319	1.1955	Y	.	.
FBLIM1	filamin binding LIM protein 1	ENSG00000162458	.	Y	Y	0.691	5.3941e-05	0.52596	N	.	.
FBLL1	fibrillarin like 1	ENSG00000188573	.	Y	Y	0.6854	0.086897	1.4043	N	.	cerebral cortex|testis
FBLN5	fibulin 5	ENSG00000140092	.	N	Y	0.2102	0.9997	1.5565	N	pending	.
FBXL17	F-box and leucine rich repeat protein 17	ENSG00000145743	.	N	Y	0.0796	0.99901	2.1683	N	.	.
FBXL19	F-box and leucine rich repeat protein 19	ENSG00000099364	.	N	Y	0.273	0.99997	3.8701	N	.	.
FBXL7	F-box and leucine rich repeat protein 7	ENSG00000183580	.	N	Y	0.1566	0.31497	2.1296	N	.	.
[truncated: 4,566 more rows]

## Sheet: Table_S3
Table S3. STRING Gene Ontology enrichment analysis for primary immunodeficiency (PID) gene set products with overlapping phenotypes according to IUIS subcategories compared to similar data for PID gene functional partners (FPs). For the FP sets, only those biological processes that occurred for the PID sets are indicated. I - PID genes; II - FPs (combined interaction score ≥0.9); III - FPs (combi…
General			I				I + II				I + II + III
#Term ID	Term description	Background gene count	Observed gene count	Strength	False discovery rate	Matching proteins in the network	Observed gene count	Strength	False discovery rate	Matching proteins in the network	Observed gene count	Strength	False discovery rate	Matching proteins in the network
Table 1 Immunodeficiencies affecting cellular and humoral immunity
1(1) T-B+ SCID			12 genes				250 genes				338 genes
GO:0046649	Lymphocyte activation	390	9	1.58	1.49e-09	CORO1A,CD3D,IL7R,CD3E,LAT,PAX1,JAK3,ITPKB,PTPRC	72	1.16	7.66e-56	CD4,CD22,CD79A,BLNK,IL2,IL4,NCK2,CCR7,DOCK2,SLA2,IL7,STAT3,ZAP70,IFNA1,KIT,FCER1G,NCR1,STAT5B,IL15,STAT6,CD3D,PRKCB,IL7R,PTPN2,CD6,CD28,CD8B,IKZF1,CD86,LCK,IL21R,NCR3,FYN,ITGAL,PTPN22,SPN,DPP4,CD3E,THEMIS,CD2,CD40LG,CD40,SYK,FOXP3,WAS,IFNB1,CD79B,LAT,ITGB1,HLA-A,PTK2B,ITGB2,BCL6,IL6,CD8A,JAK3,CD44,ITK,PTPRJ,RHOA,ITPKB,PTPRC,IL10,NCK1,LAT2,PIK3R1,CD3G,CD19,B2M,VAV1,PLCG2,BTK	78	1.06	2.55e-52	CD4,CD22,TBX21,CORO1A,CD79A,BLNK,FOXN1,IL2,IL4,NCK2,CCR7,DOCK2,SLA2,IL7,STAT3,ZAP70,IFNA1,KIT,FCER1G,NCR1,STAT5B,IL15,SHH,STAT6,CD3D,PRKCB,IL7R,PTPN2,CD6,CD28,CD8B,IKZF1,CD86,LCK,IL21R,NCR3,FYN,ITGAL,PTPN22,SPN,DPP4,CD3E,THEMIS,CD2,CD40LG,CD40,SYK,FOXP3,WAS,IFNB1,CD79B,LAT,ITGB1,HLA-A,PTK2B,ITGB2,PAX1,LCP1,BCL6,IL6,CD8A,JAK3,CD44,ITK,PTPRJ,RHOA,ITPKB,PTPRC,IL10,NCK1,LAT2,PIK3R1,CD3G,CD19,B2M,VAV1…
GO:0002684	Positive regulation of immune system process	949	10	1.24	2.39e-08	LCP2,CORO1A,CD3D,IL7R,CD3E,CD247,LAT,JAK3,ITPKB,PTPRC	140	1.06	1.24e-106	CD4,LCP2,CSK,PAG1,CD79A,BLNK,CSF3,IL2,IFNG,IL4,IL5,NCK2,PLCG1,CCR7,RAC2,LGALS3,KRAS,BLK,TYROBP,SLA2,MAPK3,PRKCQ,ACTR3,IL7,PIK3CA,CD80,IL21,STAT3,ZAP70,FCGR2A,PAK1,THY1,CSF1R,FCER1G,STAT5B,ARPC2,TRAT1,IL15,STAT6,CRK,CD3D,CTLA4,IL13,SOCS5,PRKCB,IL7R,HCLS1,CD6,CD28,SOCS1,FES,CD86,PDCD1,LCK,SKAP1,GRAP2,HLA-DQA1,TSLP,PTPN11,NCR3,CRKL,FYN,PTPN22,HLA-DRB1,SPN,DPP4,STAT1,CD3E,CD247,FCGR3A,THEMIS,IL6R,MAP…	147	0.95	2.44e-91	CD4,LCP2,TBX21,CORO1A,CSK,PAG1,CD79A,BLNK,CSF3,IL2,IFNG,IL4,IL5,NCK2,PLCG1,CCR7,RAC2,LGALS3,KRAS,MYO1G,BLK,FOXF1,TYROBP,SLA2,MAPK3,PRKCQ,ACTR3,IL7,PIK3CA,CD80,IL21,STAT3,ZAP70,CD27,FCGR2A,PAK1,THY1,CSF1R,FCER1G,STAT5B,ARPC2,TRAT1,IL15,SHH,STAT6,CRK,CD3D,CTLA4,IL13,SOCS5,PRKCB,IL7R,HCLS1,CD6,CD28,SOCS1,FES,CD86,PDCD1,LCK,SKAP1,GRAP2,HLA-DQA1,TSLP,PTPN11,NCR3,CRKL,FYN,SASH3,PTPN22,HLA-DRB1,SPN,DPP4…
GO:0045321	Leukocyte activation	929	10	1.24	2.39e-08	LCP2,CORO1A,CD3D,IL7R,CD3E,LAT,PAX1,JAK3,ITPKB,PTPRC	97	0.91	7.85e-57	CD4,LCP2,CD22,CD79A,BLNK,IL2,IFNG,IL4,NCK2,SELL,CCR7,LGALS3,DOCK2,CYBA,TYROBP,SLA2,IL7,CBL,STAT3,ZAP70,CD53,FCGR2A,IFNA1,KIT,FCER1G,NCR1,STAT5B,IL15,CSF2,STAT6,CD3D,IL13,PRKCB,IL7R,PTPN2,CD6,CD28,CD8B,IKZF1,CD86,LCK,IL21R,NCR3,FYN,ITGAL,PTPN22,SPN,DPP4,CD3E,THEMIS,CD2,NRAS,CD40LG,JUN,CD40,FGR,SYK,FOXP3,WAS,ACTR2,IFNB1,JAK2,CD79B,LAT,ITGB1,HLA-A,PTK2B,ITGB2,BCL6,IL6,CD8A,PTPN6,JAK3,CD44,ITK,TNF,PT…	104	0.81	1.19e-49	CD4,LCP2,CD22,TBX21,CORO1A,CD79A,BLNK,FOXN1,IL2,IFNG,IL4,NCK2,SELL,CCR7,LGALS3,DOCK2,CYBA,TYROBP,SLA2,IL7,CBL,STAT3,ZAP70,CD53,FCGR2A,IFNA1,KIT,FCER1G,NCR1,STAT5B,IL15,CSF2,SHH,STAT6,CD3D,IL13,PRKCB,IL7R,PTPN2,CD6,CD28,CD8B,IKZF1,CD86,LCK,IL21R,NCR3,FYN,ITGAL,PTPN22,SPN,DPP4,CD3E,THEMIS,CD2,NRAS,CD40LG,JUN,CD40,FGR,SYK,FOXP3,WAS,SLC2A5,ACTR2,IFNB1,JAK2,CD79B,LAT,ITGB1,HLA-A,PTK2B,ITGB2,PAX1,LCP1,…
GO:0002376	Immune system process	2481	12	0.9	5.03e-08	LCP2,CORO1A,CD3D,IL7R,CD3E,CD247,IL2RG,LAT,PAX1,JAK3,ITPKB,PTPRC	177	0.75	3.72e-94	CD4,LCP2,CD22,OSM,CSK,PAG1,CD79A,BLNK,CSF3,IL2,IFNG,IL4,IL5,NCK2,SELL,PLCG1,CCR7,SIX1,LGALS3,KRAS,DOCK2,BLK,CYBA,TYROBP,SLA2,MAPK3,PRKCQ,ACTR3,IL7,PIK3CA,CBL,CD80,IL21,STAT3,ZAP70,CD53,FCGR2A,IL9,DOK2,IFNA1,PAK1,THY1,CSF1R,KIT,FCER1G,NCR1,STAT5B,ARPC2,TRAT1,IL15,IL3,CSF2,INPPL1,STAT6,CRK,CD3D,MAP2K1,BCR,CTLA4,IL13,PRKCB,IL7R,CD34,PTPN2,STAT2,HCLS1,CD6,CD28,IP6K2,CD8B,IKZF1,CD86,PDCD1,LCK,IL21R,SK…	195	0.66	9.36e-80	CD4,LCP2,CD22,KIF22,TBX21,OSM,CORO1A,CSK,PAG1,CD79A,BLNK,CSF3,FOXN1,IL2,IFNG,IL4,IL5,NCK2,SELL,PLCG1,CCR7,SIX1,LGALS3,KRAS,DOCK2,MYO1G,BLK,CYBA,TYROBP,SLA2,MAPK3,PRKCQ,ACTR3,IL7,PIK3CA,CBL,CD80,IL21,STAT3,ZAP70,SEMA3C,CD27,CD53,FCGR2A,IL9,MFHAS1,DOK2,IFNA1,PAK1,THY1,CSF1R,KIT,FCER1G,NCR1,STAT5B,ARPC2,TRAT1,IL15,IL3,CSF2,SHH,INPPL1,STAT6,CRK,CD3D,MAP2K1,BCR,CTLA4,IL13,PRKCB,IL7R,CD34,PTPN2,STAT2,H…
GO:0030098	Lymphocyte differentiation	242	7	1.67	7.95e-08	CD3D,IL7R,CD3E,PAX1,JAK3,ITPKB,PTPRC	50	1.21	8.13e-40	CD4,CD79A,BLNK,IL2,IL4,CCR7,DOCK2,IL7,STAT3,ZAP70,IFNA1,KIT,FCER1G,STAT5B,IL15,STAT6,CD3D,IL7R,PTPN2,CD28,IKZF1,LCK,PTPN22,SPN,CD3E,THEMIS,CD40LG,SYK,FOXP3,IFNB1,CD79B,ITGB1,PTK2B,BCL6,IL6,CD8A,JAK3,ITK,PTPRJ,RHOA,ITPKB,PTPRC,IL10,PIK3R1,CD3G,CD19,B2M,VAV1,PLCG2,BTK	54	1.11	1.63e-37	CD4,TBX21,CD79A,BLNK,FOXN1,IL2,IL4,CCR7,DOCK2,IL7,STAT3,ZAP70,IFNA1,KIT,FCER1G,STAT5B,IL15,SHH,STAT6,CD3D,IL7R,PTPN2,CD28,IKZF1,LCK,PTPN22,SPN,CD3E,THEMIS,CD40LG,SYK,FOXP3,IFNB1,CD79B,ITGB1,PTK2B,PAX1,BCL6,IL6,CD8A,JAK3,ITK,PTPRJ,RHOA,ITPKB,PTPRC,IL10,PIK3R1,CD3G,CD19,B2M,VAV1,PLCG2,BTK
GO:0042110	T cell activation	243	7	1.67	7.95e-08	CD3D,IL7R,CD3E,LAT,PAX1,ITPKB,PTPRC	47	1.18	3.34e-36	CD4,IL2,IL4,NCK2,CCR7,DOCK2,SLA2,IL7,STAT3,ZAP70,IFNA1,KIT,FCER1G,STAT5B,IL15,STAT6,CD3D,IL7R,PTPN2,CD28,CD8B,LCK,FYN,ITGAL,PTPN22,SPN,DPP4,CD3E,THEMIS,CD2,SYK,FOXP3,WAS,IFNB1,LAT,HLA-A,IL6,CD8A,CD44,ITK,RHOA,ITPKB,PTPRC,NCK1,CD3G,B2M,VAV1	52	1.09	2.65e-35	CD4,TBX21,FOXN1,IL2,IL4,NCK2,CCR7,DOCK2,SLA2,IL7,STAT3,ZAP70,IFNA1,KIT,FCER1G,STAT5B,IL15,SHH,STAT6,CD3D,IL7R,PTPN2,CD28,CD8B,LCK,FYN,ITGAL,PTPN22,SPN,DPP4,CD3E,THEMIS,CD2,SYK,FOXP3,WAS,IFNB1,LAT,HLA-A,PAX1,LCP1,IL6,CD8A,CD44,ITK,RHOA,ITPKB,PTPRC,NCK1,CD3G,B2M,VAV1
GO:0045059	Positive thymic t cell selection	11	4	2.77	1.77e-07	CD3D,CD3E,ITPKB,PTPRC	7	1.7	3.07e-08	DOCK2,ZAP70,CD3D,CD3E,ITPKB,PTPRC,CD3G	8	1.62	1e-08	DOCK2,ZAP70,SHH,CD3D,CD3E,ITPKB,PTPRC,CD3G
GO:0030217	T cell differentiation	142	6	1.84	2.14e-07	CD3D,IL7R,CD3E,PAX1,ITPKB,PTPRC	33	1.26	2.37e-27	CD4,IL2,IL4,CCR7,DOCK2,IL7,STAT3,ZAP70,KIT,FCER1G,STAT5B,IL15,STAT6,CD3D,IL7R,PTPN2,CD28,LCK,PTPN22,SPN,CD3E,THEMIS,SYK,FOXP3,IL6,CD8A,ITK,RHOA,ITPKB,PTPRC,CD3G,B2M,VAV1	37	1.18	1.72e-27	CD4,TBX21,FOXN1,IL2,IL4,CCR7,DOCK2,IL7,STAT3,ZAP70,KIT,FCER1G,STAT5B,IL15,SHH,STAT6,CD3D,IL7R,PTPN2,CD28,LCK,PTPN22,SPN,CD3E,THEMIS,SYK,FOXP3,PAX1,IL6,CD8A,ITK,RHOA,ITPKB,PTPRC,CD3G,B2M,VAV1
GO:0050863	Regulation of t cell activation	329	7	1.54	3.9e-07	CORO1A,IL7R,CD3E,LAT,JAK3,ITPKB,PTPRC	70	1.22	8.69e-58	CD4,CSK,PAG1,IL2,IFNG,IL4,NCK2,CCR7,RAC2,LGALS3,PRKCQ,IL7,PIK3CA,CD80,IL21,ZAP70,PAK1,THY1,STAT5B,IL15,CTLA4,SOCS5,IL7R,PTPN2,CD6,CD28,SOCS1,CD86,PDCD1,LCK,GRAP2,PTPN11,FYN,PTPN22,HLA-DRB1,SPN,DPP4,CD3E,CD2,CD40LG,SRC,SYK,FOXP3,IL2RA,IFNB1,CD274,GRB2,LAT,LGALS9,IL4R,HLA-A,PDCD1LG2,CDC42,BCL6,IL6,SOS1,PTPN6,JAK3,HLA-DPA1,RHOA,HLA-DPB1,ITPKB,PTPRC,IL10,NCK1,PIK3R1,LYN,AKT1,YES1,VAV1	76	1.13	8.65e-55	CD4,TBX21,CORO1A,CSK,PAG1,FOXN1,IL2,IFNG,IL4,NCK2,CCR7,RAC2,LGALS3,PRKCQ,IL7,PIK3CA,CD80,IL21,ZAP70,CD27,PAK1,THY1,STAT5B,IL15,SHH,CTLA4,SOCS5,IL7R,PTPN2,CD6,CD28,SOCS1,CD86,PDCD1,LCK,GRAP2,PTPN11,FYN,SASH3,PTPN22,HLA-DRB1,SPN,DPP4,CD3E,CD2,CD40LG,SRC,SYK,FOXP3,IL2RA,IFNB1,CD274,GRB2,LAT,LGALS9,IL4R,HLA-A,PDCD1LG2,CDC42,BCL6,IL6,SOS1,PTPN6,JAK3,HLA-DPA1,RHOA,HLA-DPB1,ITPKB,PTPRC,IL10,NCK1,PIK3R1,…
GO:0050852	T cell receptor signaling pathway	167	6	1.77	4.26e-07	LCP2,CD3D,CD3E,CD247,LAT,PTPRC	47	1.34	1.42e-42	CD4,LCP2,CSK,PAG1,PLCG1,PRKCQ,PIK3CA,ZAP70,PAK1,THY1,TRAT1,CD3D,CTLA4,CD28,LCK,SKAP1,GRAP2,HLA-DQA1,CRKL,FYN,PTPN22,HLA-DRB1,CD3E,CD247,THEMIS,MAP3K7,HLA-DQA2,HLA-DQB1,HLA-DRB5,FOXP3,WAS,HLA-DRA,LAT,HLA-A,HLA-DQB2,HLA-DPA1,ITK,PTPRJ,INPP5D,HRAS,HLA-DPB1,PTPRC,NCK1,FYB,PIK3R1,CD3G,PLCG2	47	1.21	2.34e-36	CD4,LCP2,CSK,PAG1,PLCG1,PRKCQ,PIK3CA,ZAP70,PAK1,THY1,TRAT1,CD3D,CTLA4,CD28,LCK,SKAP1,GRAP2,HLA-DQA1,CRKL,FYN,PTPN22,HLA-DRB1,CD3E,CD247,THEMIS,MAP3K7,HLA-DQA2,HLA-DQB1,HLA-DRB5,FOXP3,WAS,HLA-DRA,LAT,HLA-A,HLA-DQB2,HLA-DPA1,ITK,PTPRJ,INPP5D,HRAS,HLA-DPB1,PTPRC,NCK1,FYB,PIK3R1,CD3G,PLCG2
GO:0006955	Immune response	1588	10	1.01	6.53e-07	LCP2,CORO1A,CD3D,IL7R,CD3E,CD247,IL2RG,LAT,JAK3,PTPRC	130	0.81	1.87e-68	CD4,LCP2,OSM,CSK,PAG1,CD79A,BLNK,CSF3,IL2,IFNG,IL4,IL5,SELL,CCR7,LGALS3,DOCK2,CYBA,TYROBP,SLA2,ACTR3,IL7,CBL,CD80,IL21,STAT3,ZAP70,CD53,FCGR2A,IL9,IFNA1,CSF1R,KIT,FCER1G,TRAT1,IL15,IL3,CSF2,STAT6,CD3D,CTLA4,IL13,PRKCB,IL7R,STAT2,CD6,CD28,IP6K2,CD8B,CD86,PDCD1,SKAP1,HLA-DQA1,TSLP,NCR3,JAK1,FYN,ITGAL,HLA-DRB1,SPN,STAT1,CD3E,CD247,RGS1,FCGR3A,THEMIS,IL6R,NRAS,CD40LG,CD40,FGR,IL2RG,HLA-DQA2,HLA-DQB1,…	138	0.7	3.71e-56	CD4,LCP2,OSM,CORO1A,CSK,PAG1,CD79A,BLNK,CSF3,IL2,IFNG,IL4,IL5,SELL,CCR7,LGALS3,DOCK2,MYO1G,CYBA,TYROBP,SLA2,ACTR3,IL7,CBL,CD80,IL21,STAT3,ZAP70,SEMA3C,CD27,CD53,FCGR2A,IL9,MFHAS1,IFNA1,CSF1R,KIT,FCER1G,TRAT1,IL15,IL3,CSF2,STAT6,CD3D,CTLA4,IL13,PRKCB,IL7R,STAT2,CD6,CD28,IP6K2,CD8B,CD86,PDCD1,SKAP1,HLA-DQA1,TSLP,NCR3,JAK1,FYN,ITGAL,KLRG1,HLA-DRB1,SPN,STAT1,CD3E,CD247,RGS1,FCGR3A,THEMIS,IL6R,NRAS,CD…
GO:0007166	Cell surface receptor signaling pathway	2325	11	0.89	6.53e-07	LCP2,CORO1A,CD3D,IL7R,CD3E,CD247,IL2RG,LAT,JAK3,ITPKB,PTPRC	195	0.82	3.35e-121	CD4,LCP2,OSM,IL2RB,CSK,PAG1,CD79A,EPOR,BLNK,CSF3,IL2,IFNG,IL4,IL5,NCK2,PLCG1,IL9R,SOX9,CCR7,KRAS,BLK,PLCB2,IFT172,CYBA,GNAO1,TYROBP,SLA2,MAPK3,PRKCQ,ACTR3,IL7,PIK3CA,CBL,CD80,IL21,IFT57,STAT3,ZAP70,ARHGDIA,FCGR2A,IL9,DOK2,IFNA1,PAK1,FERMT3,THY1,CSF1R,KIT,FCER1G,STAT5B,ARPC2,TRAT1,IL15,IL3,CSF2,INPPL1,STAT6,CRK,CD3D,BCR,CTLA4,IRS1,IL13,SOCS5,PRKCB,IL7R,PTPN2,IFT80,GNAI2,STAT2,CD6,CD28,SOCS1,SOCS3,…	213	0.72	4.66e-102	CD4,LCP2,OSM,IL2RB,CORO1A,CSK,PAG1,CD79A,EPOR,BLNK,CSF3,IL2,IFNG,IL4,IL5,NCK2,PLCG1,IL9R,SOX9,CCR7,KRAS,MYO1G,BLK,PLCB2,IFT172,CYBA,FOXF1,GNAO1,TYROBP,SLA2,MAPK3,PRKCQ,ACTR3,IL7,PIK3CA,CBL,CD80,IL21,IFT57,STAT3,ZAP70,SEMA3C,SEMA3A,CD27,ARHGDIA,FCGR2A,IL9,DOK2,IFNA1,PAK1,FERMT3,THY1,CSF1R,KIT,FCER1G,STAT5B,TGFA,ARPC2,TRAT1,NKX6-1,IL15,IL3,CSF2,SHH,INPPL1,STAT6,CRK,CD3D,BCR,CTLA4,IRS1,IL13,SOCS5,PR…
GO:0050870	Positive regulation of t cell activation	209	6	1.67	1.02e-06	CORO1A,IL7R,CD3E,JAK3,ITPKB,PTPRC	59	1.34	3.08e-54	CD4,CSK,IL2,IFNG,IL4,NCK2,CCR7,PRKCQ,IL7,PIK3CA,CD80,IL21,ZAP70,PAK1,THY1,STAT5B,IL15,CTLA4,SOCS5,IL7R,CD6,CD28,SOCS1,CD86,PDCD1,LCK,GRAP2,PTPN11,FYN,PTPN22,DPP4,CD3E,CD40LG,SRC,SYK,FOXP3,IL2RA,CD274,GRB2,LGALS9,IL4R,HLA-A,PDCD1LG2,CDC42,BCL6,IL6,PTPN6,JAK3,HLA-DPA1,RHOA,HLA-DPB1,ITPKB,PTPRC,NCK1,PIK3R1,LYN,AKT1,YES1,VAV1	63	1.24	6.42e-51	CD4,CORO1A,CSK,IL2,IFNG,IL4,NCK2,CCR7,PRKCQ,IL7,PIK3CA,CD80,IL21,ZAP70,CD27,PAK1,THY1,STAT5B,IL15,SHH,CTLA4,SOCS5,IL7R,CD6,CD28,SOCS1,CD86,PDCD1,LCK,GRAP2,PTPN11,FYN,SASH3,PTPN22,DPP4,CD3E,CD40LG,SRC,SYK,FOXP3,IL2RA,CD274,GRB2,LGALS9,IL4R,HLA-A,PDCD1LG2,CDC42,BCL6,IL6,PTPN6,JAK3,HLA-DPA1,RHOA,HLA-DPB1,ITPKB,PTPRC,NCK1,PIK3R1,LYN,AKT1,YES1,VAV1
GO:0050776	Regulation of immune response	896	8	1.16	4.5e-06	LCP2,CD3D,IL7R,CD3E,CD247,LAT,JAK3,PTPRC	138	1.08	6.51e-107	CD4,LCP2,CD22,CSK,PAG1,CD79A,BLNK,IL2,IFNG,IL4,SELL,PLCG1,CCR7,RAC2,LGALS3,KRAS,BLK,TYROBP,SLA2,MAPK3,PRKCQ,ACTR3,PIK3CA,CD80,IL21,ZAP70,FCGR2A,PAK1,THY1,KIT,FCER1G,NCR1,STAT5B,ARPC2,TRAT1,IL15,STAT6,CRK,CD3D,BCR,CTLA4,IL13,SOCS5,PRKCB,IL7R,CD34,PTPN2,CD28,SOCS1,SOCS3,CD8B,FES,CD86,PDCD1,LCK,SKAP1,GRAP2,HLA-DQA1,PTPN11,NCR3,JAK1,CRKL,FYN,ITGAL,PTPN22,HLA-DRB1,STAT1,CD3E,CD247,FCGR3A,FCER1A,THEMIS…	142	0.96	5.66e-89	CD4,LCP2,CD22,TBX21,CSK,PAG1,CD79A,BLNK,IL2,IFNG,IL4,SELL,PLCG1,CCR7,RAC2,LGALS3,KRAS,MYO1G,BLK,FOXF1,TYROBP,SLA2,MAPK3,PRKCQ,ACTR3,PIK3CA,CD80,IL21,ZAP70,FCGR2A,PAK1,THY1,KIT,FCER1G,NCR1,STAT5B,ARPC2,TRAT1,IL15,STAT6,CRK,CD3D,BCR,CTLA4,IL13,SOCS5,PRKCB,IL7R,CD34,PTPN2,CD28,SOCS1,SOCS3,CD8B,FES,CD86,PDCD1,LCK,SKAP1,GRAP2,HLA-DQA1,PTPN11,NCR3,JAK1,CRKL,FYN,ITGAL,SASH3,PTPN22,HLA-DRB1,STAT1,CD3E,CD…
GO:0048872	Homeostasis of number of cells	204	5	1.6	3.01e-05	CORO1A,IL7R,LAT,JAK3,ITPKB	23	0.95	5.63e-13	SOX9,CCR7,KRAS,IL7,KIT,STAT5B,BCR,IL7R,PTPN2,HCLS1,IKZF1,PTPN11,FOXP3,IL2RA,JAK2,LAT,BCL6,IL6,SOS1,JAK3,ITPKB,LYN,AKT1	29	0.92	2.59e-15	CORO1A,FOXN1,SOX9,CCR7,KRAS,EMX1,IL7,MFHAS1,KIT,STAT5B,BCR,IL7R,PTPN2,HCLS1,IKZF1,PTPN11,SASH3,FOXP3,IL2RA,JAK2,LAT,SOX6,BCL6,IL6,SOS1,JAK3,ITPKB,LYN,AKT1
GO:0048522	Positive regulation of cellular process	5579	12	0.54	8.72e-05	LCP2,CORO1A,CD3D,IL7R,CD3E,CD247,IL2RG,LAT,PAX1,JAK3,ITPKB,PTPRC	186	0.42	1.13e-47	CD4,LCP2,OSM,IL2RB,CSK,EPOR,CSF3,IL2,IFNG,IL4,IL5,NCK2,PLCG1,SOX9,CCR7,SIX1,RAC2,LGALS3,KRAS,DOCK2,BLK,ITPKA,IFT172,CYBA,TYROBP,MAPK3,PRKCQ,ACTR3,IL7,PIK3CA,CBL,CD80,IL21,IFT57,STAT3,ZAP70,ARHGDIA,CD53,IL9,IFNA1,PAK1,FERMT3,THY1,CSF1R,IPPK,KIT,FCER1G,STAT5B,ARPC2,TRAT1,IL15,IL3,CSF2,STAT6,CRK,CD3D,MAP2K1,BCR,CTLA4,IRS1,IL13,SOCS5,PRKCB,IL7R,CD34,PTPN2,GNAI2,STAT2,HCLS1,CD6,CD28,SOCS1,SOCS3,IP6K2,…	230	0.38	1.16e-47	CD4,LCP2,NTN1,TBX21,TBX15,OSM,IL2RB,CORO1A,CSK,EPOR,CSF3,FOXN1,IL2,IFNG,IL4,IL5,NCK2,PLCG1,SOX9,TCF15,CCR7,SIX1,RAC2,LGALS3,KRAS,DOCK2,BLK,ITPKA,IFT172,CYBA,MEOX2,FOXF1,TYROBP,MAPK3,PRKCQ,ACTR3,IL7,PIK3CA,CBL,CD80,IL21,IFT57,STAT3,ZAP70,PITX1,SEMA3C,SEMA3A,CD27,ARHGDIA,CD53,IL9,MFHAS1,IFNA1,PAK1,FERMT3,THY1,CSF1R,IPPK,KIT,FCER1G,STAT5B,TGFA,ARPC2,TRAT1,NKX6-1,POC1A,IL15,IL3,CSF2,SHH,STAT6,CRK,CD3…
GO:0046634	Regulation of alpha-beta t cell activation	96	4	1.83	8.98e-05	CD3E,JAK3,ITPKB,PTPRC	23	1.27	3.37e-19	IL2,IFNG,IL4,PRKCQ,CD80,ZAP70,SOCS5,CD28,SOCS1,CD86,PTPN22,CD3E,SYK,FOXP3,CD274,LGALS9,IL4R,HLA-A,BCL6,JAK3,RHOA,ITPKB,PTPRC	26	1.2	1.39e-19	TBX21,IL2,IFNG,IL4,PRKCQ,CD80,ZAP70,SHH,SOCS5,CD28,SOCS1,CD86,SASH3,PTPN22,CD3E,SYK,FOXP3,CD274,LGALS9,IL4R,HLA-A,BCL6,JAK3,RHOA,ITPKB,PTPRC
GO:0042102	Positive regulation of t cell proliferation	97	4	1.83	9.14e-05	CORO1A,CD3E,JAK3,PTPRC	29	1.37	1.36e-26	CD4,IL2,IL4,NCK2,PRKCQ,CD80,IL21,ZAP70,STAT5B,IL15,CD6,CD28,CD86,PTPN22,CD3E,CD40LG,SYK,FOXP3,IL2RA,CD274,LGALS9,HLA-A,PDCD1LG2,IL6,JAK3,HLA-DPA1,HLA-DPB1,PTPRC,NCK1	32	1.28	2.39e-26	CD4,CORO1A,IL2,IL4,NCK2,PRKCQ,CD80,IL21,ZAP70,STAT5B,IL15,SHH,CD6,CD28,CD86,SASH3,PTPN22,CD3E,CD40LG,SYK,FOXP3,IL2RA,CD274,LGALS9,HLA-A,PDCD1LG2,IL6,JAK3,HLA-DPA1,HLA-DPB1,PTPRC,NCK1
GO:0002250	Adaptive immune response	317	5	1.41	0.00023	CD3D,CD3E,CD247,LAT,JAK3	61	1.18	1.4e-47	CD4,CSK,PAG1,CD79A,IL2,IFNG,IL4,SLA2,STAT3,ZAP70,IFNA1,FCER1G,TRAT1,STAT6,CD3D,CTLA4,PRKCB,CD6,CD8B,CD86,PDCD1,SKAP1,HLA-DQA1,FYN,HLA-DRB1,SPN,CD3E,CD247,THEMIS,CD40LG,HLA-DQA2,HLA-DQB1,HLA-DRB5,SYK,FOXP3,IFNB1,CD274,JAK2,CD79B,HLA-DRA,LAT,IL4R,HLA-A,PTK2B,PDCD1LG2,BCL6,IL6,CD8A,HLA-DQB2,JAK3,HLA-DPA1,ITK,INPP5D,HRAS,HLA-DPB1,DBNL,LAT2,LYN,CD3G,CD19,BTK	63	1.06	1.69e-41	CD4,CSK,PAG1,CD79A,IL2,IFNG,IL4,MYO1G,SLA2,STAT3,ZAP70,CD27,IFNA1,FCER1G,TRAT1,STAT6,CD3D,CTLA4,PRKCB,CD6,CD8B,CD86,PDCD1,SKAP1,HLA-DQA1,FYN,HLA-DRB1,SPN,CD3E,CD247,THEMIS,CD40LG,HLA-DQA2,HLA-DQB1,HLA-DRB5,SYK,FOXP3,IFNB1,CD274,JAK2,CD79B,HLA-DRA,LAT,IL4R,HLA-A,PTK2B,PDCD1LG2,BCL6,IL6,CD8A,HLA-DQB2,JAK3,HLA-DPA1,ITK,INPP5D,HRAS,HLA-DPB1,DBNL,LAT2,LYN,CD3G,CD19,BTK
GO:0071353	Cellular response to interleukin-4	29	3	2.23	0.00023	CORO1A,IL2RG,JAK3	.	.	.	.	5	1	0.0028	CORO1A,STAT6,IL2RG,IL4R,JAK3
GO:0038111	interleukin-7-mediated signaling pathway	30	3	2.21	0.00024	IL7R,IL2RG,JAK3	14	1.56	6.67e-15	IL7,STAT3,STAT5B,IRS1,IL7R,SOCS1,TSLP,STAT5A,JAK1,IL2RG,IRS2,CRLF2,JAK3,CISH	14	1.43	3.71e-13	IL7,STAT3,STAT5B,IRS1,IL7R,SOCS1,TSLP,STAT5A,JAK1,IL2RG,IRS2,CRLF2,JAK3,CISH
GO:0045580	Regulation of t cell differentiation	147	4	1.65	0.00037	IL7R,JAK3,ITPKB,PTPRC	28	1.17	4.2e-21	IL2,IFNG,IL4,IL7,CD80,ZAP70,STAT5B,IL15,CTLA4,SOCS5,IL7R,PTPN2,CD28,SOCS1,CD86,CD2,SYK,FOXP3,IL2RA,IFNB1,LGALS9,IL4R,BCL6,SOS1,JAK3,RHOA,ITPKB,PTPRC	33	1.11	9.28e-23	TBX21,FOXN1,IL2,IFNG,IL4,IL7,CD80,ZAP70,CD27,STAT5B,IL15,SHH,CTLA4,SOCS5,IL7R,PTPN2,CD28,SOCS1,CD86,SASH3,CD2,SYK,FOXP3,IL2RA,IFNB1,LGALS9,IL4R,BCL6,SOS1,JAK3,RHOA,ITPKB,PTPRC
GO:0002823	Negative regulation of adaptive immune response based on somatic recombination of immune receptors built from immunoglobulin superfamily domains	43	3	2.06	0.00055	IL7R,JAK3,PTPRC	10	1.26	2.44e-08	IL2,IL4,IL7R,FOXP3,IFNB1,IL4R,BCL6,PTPN6,JAK3,PTPRC	11	1.17	3.26e-08	TBX21,IL2,IL4,IL7R,FOXP3,IFNB1,IL4R,BCL6,PTPN6,JAK3,PTPRC
GO:2000107	Negative regulation of leukocyte apoptotic process	49	3	2	0.00077	IL7R,JAK3,ITPKB	11	1.24	5.23e-09	IL2,CCR7,PRKCQ,FCER1G,IL7R,HCLS1,IRS2,CXCL12,BCL6,JAK3,ITPKB	12	1.15	9.67e-09	IL2,CCR7,PRKCQ,CD27,FCER1G,IL7R,HCLS1,IRS2,CXCL12,BCL6,JAK3,ITPKB
GO:0002704	Negative regulation of leukocyte mediated immunity	52	3	1.97	0.0009	IL7R,JAK3,PTPRC	11	1.22	8.84e-09	CRK,BCR,IL7R,FOXP3,IFNB1,LGALS9,HLA-A,BCL6,PTPN6,JAK3,PTPRC	13	1.16	1.57e-09	TBX21,FOXF1,CRK,BCR,IL7R,FOXP3,IFNB1,LGALS9,HLA-A,BCL6,PTPN6,JAK3,PTPRC
GO:0002260	Lymphocyte homeostasis	53	3	1.97	0.00092	CORO1A,LAT,JAK3	8	1.07	1.48e-05	STAT5B,FOXP3,IL2RA,LAT,SOS1,JAK3,LYN,AKT1	10	1.04	1.74e-06	CORO1A,FOXN1,STAT5B,FOXP3,IL2RA,LAT,SOS1,JAK3,LYN,AKT1
GO:0035771	interleukin-4-mediated signaling pathway	4	2	2.91	0.00097	IL2RG,JAK3	4	1.89	2.5e-05	STAT6,IL2RG,IL4R,JAK3	4	1.76	7.61e-05	STAT6,IL2RG,IL4R,JAK3
GO:0046635	Positive regulation of alpha-beta t cell activation	61	3	1.9	0.0013	CD3E,ITPKB,PTPRC	18	1.36	2.47e-16	IFNG,PRKCQ,CD80,ZAP70,SOCS5,CD28,SOCS1,CD86,PTPN22,CD3E,SYK,FOXP3,LGALS9,IL4R,HLA-A,RHOA,ITPKB,PTPRC	20	1.28	2.29e-16	IFNG,PRKCQ,CD80,ZAP70,SHH,SOCS5,CD28,SOCS1,CD86,SASH3,PTPN22,CD3E,SYK,FOXP3,LGALS9,IL4R,HLA-A,RHOA,ITPKB,PTPRC
GO:0048584	Positive regulation of response to stimulus	2257	8	0.76	0.0018	LCP2,CD3D,IL7R,CD3E,CD247,LAT,ITPKB,PTPRC	157	0.74	8.79e-78	CD4,LCP2,OSM,CSK,PAG1,CD79A,EPOR,BLNK,CSF3,IL2,IFNG,IL4,IL5,NCK2,PLCG1,SOX9,CCR7,RAC2,KRAS,BLK,IFT172,CYBA,SLA2,MAPK3,PRKCQ,ACTR3,IL7,PIK3CA,CBL,CD80,IL21,STAT3,ZAP70,FCGR2A,PAK1,THY1,CSF1R,KIT,FCER1G,STAT5B,ARPC2,TRAT1,IL15,IL3,CSF2,STAT6,CRK,CD3D,MAP2K1,CTLA4,IRS1,IL13,SOCS5,PRKCB,IL7R,PTPN2,GNAI2,HCLS1,CD6,CD28,SOCS3,CD86,LCK,SKAP1,PLCB1,GRAP2,HLA-DQA1,TSLP,PTPN11,NCR3,EYA1,CRKL,FYN,PTPN22,HLA…	168	0.63	2.88e-62	CD4,LCP2,TBX21,OSM,CSK,PAG1,CD79A,EPOR,BLNK,CSF3,IL2,IFNG,IL4,IL5,NCK2,PLCG1,SOX9,CCR7,RAC2,KRAS,MYO1G,BLK,IFT172,CYBA,SLA2,MAPK3,PRKCQ,ACTR3,IL7,PIK3CA,CBL,CD80,IL21,STAT3,ZAP70,SEMA3A,CD27,FCGR2A,MFHAS1,PAK1,THY1,CSF1R,KIT,FCER1G,STAT5B,TGFA,ARPC2,TRAT1,IL15,IL3,CSF2,SHH,STAT6,CRK,CD3D,MAP2K1,CTLA4,IRS1,IL13,SOCS5,PRKCB,IL7R,PTPN2,GNAI2,HCLS1,CD6,CD28,PA1,SOCS3,CD86,LCK,SKAP1,PLCB1,GRAP2,HLA-DQ…
GO:0001915	Negative regulation of t cell mediated cytotoxicity	7	2	2.67	0.0021	IL7R,PTPRC	2	1.35	0.0397	IL7R,PTPRC	.	.	.	.
GO:0038114	interleukin-21-mediated signaling pathway	8	2	2.61	0.0026	IL2RG,JAK3	8	1.89	2.08e-10	IL21,STAT3,IL21R,JAK1,STAT1,IL2RG,STAT4,JAK3	8	1.76	1.97e-09	IL21,STAT3,IL21R,JAK1,STAT1,IL2RG,STAT4,JAK3
GO:0038113	interleukin-9-mediated signaling pathway	9	2	2.56	0.003	IL2RG,JAK3	9	1.89	1.06e-11	IL9R,STAT3,IL9,STAT5B,STAT5A,JAK1,STAT1,IL2RG,JAK3	9	1.76	1.38e-10	IL9R,STAT3,IL9,STAT5B,STAT5A,JAK1,STAT1,IL2RG,JAK3
GO:0045582	Positive regulation of t cell differentiation	89	3	1.74	0.0033	IL7R,ITPKB,PTPRC	20	1.25	3.21e-16	IL2,IFNG,IL4,IL7,CD80,ZAP70,STAT5B,SOCS5,IL7R,SOCS1,CD86,SYK,FOXP3,IL2RA,LGALS9,IL4R,BCL6,RHOA,ITPKB,PTPRC	23	1.17	6.23e-17	IL2,IFNG,IL4,IL7,CD80,ZAP70,CD27,STAT5B,SHH,SOCS5,IL7R,SOCS1,CD86,SASH3,SYK,FOXP3,IL2RA,LGALS9,IL4R,BCL6,RHOA,ITPKB,PTPRC
GO:0038110	interleukin-2-mediated signaling pathway	11	2	2.47	0.004	IL2RG,JAK3	11	1.89	2.82e-14	IL2RB,IL2,STAT5B,STAT5A,JAK1,IL2RG,SYK,IL2RA,PTK2B,JAK3,SHC1	11	1.76	6.68e-13	IL2RB,IL2,STAT5B,STAT5A,JAK1,IL2RG,SYK,IL2RA,PTK2B,JAK3,SHC1
GO:0045060	Negative thymic t cell selection	11	2	2.47	0.004	CD3E,PTPRC	6	1.63	7.8e-07	CCR7,DOCK2,ZAP70,CD28,CD3E,PTPRC	7	1.57	2.05e-07	CCR7,DOCK2,ZAP70,SHH,CD28,CD3E,PTPRC
GO:0035723	interleukin-15-mediated signaling pathway	13	2	2.4	0.0051	IL2RG,JAK3	13	1.89	7.07e-17	CD4,IL2RB,STAT3,STAT5B,IL15,PLCB1,STAT5A,JAK1,IL2RG,GRB2,IL15RA,JAK3,SHC1	13	1.76	3.26e-15	CD4,IL2RB,STAT3,STAT5B,IL15,PLCB1,STAT5A,JAK1,IL2RG,GRB2,IL15RA,JAK3,SHC1
GO:0000165	MAPK cascade	370	4	1.25	0.0077	IL2RG,LAT,JAK3,ITPKB	37	0.89	1.96e-19	IL2RB,IL2,IL5,SOX9,KRAS,MAPK3,KIT,IL3,CSF2,MAP2K1,IRS1,JAK1,CRKL,FYN,MAP3K7,NRAS,CD40LG,PTPN1,IL2RG,SYK,IRS2,IL2RA,JAK2,GRB2,LAT,LGALS9,MAPK8,PTK2B,MAP3K1,SOS1,JAK3,TNF,SHC1,HRAS,ITPKB,DBNL,MAP4K1	39	0.79	1.21e-16	IL2RB,IL2,IL5,SOX9,KRAS,MAPK3,KIT,TGFA,IL3,CSF2,MAP2K1,IRS1,RASA3,JAK1,CRKL,FYN,MAP3K7,NRAS,CD40LG,PTPN1,IL2RG,SYK,IRS2,IL2RA,JAK2,GRB2,LAT,LGALS9,MAPK8,PTK2B,MAP3K1,SOS1,JAK3,TNF,SHC1,HRAS,ITPKB,DBNL,MAP4K1
GO:1904892	Regulation of receptor signaling pathway via stat	137	3	1.55	0.0097	IL7R,JAK3,PTPRC	34	1.29	5.49e-29	OSM,IL2,IFNG,IL4,IL5,IL21,STAT3,IFNA1,CSF1R,KIT,IL15,IL3,CSF2,IL13,IL7R,PTPN2,HCLS1,SOCS1,SOCS3,TSLP,FYN,IL6R,CD40,IFNB1,JAK2,PTK2B,CRLF2,IL6,JAK3,TNF,PTPRC,IL10,LYN,PECAM1	34	1.16	1.16e-24	OSM,IL2,IFNG,IL4,IL5,IL21,STAT3,IFNA1,CSF1R,KIT,IL15,IL3,CSF2,IL13,IL7R,PTPN2,HCLS1,SOCS1,SOCS3,TSLP,FYN,IL6R,CD40,IFNB1,JAK2,PTK2B,CRLF2,IL6,JAK3,TNF,PTPRC,IL10,LYN,PECAM1
GO:0070233	Negative regulation of t cell apoptotic process	20	2	2.21	0.0101	IL7R,JAK3	3	1.07	0.0239	PRKCQ,IL7R,JAK3	4	1.06	0.0066	PRKCQ,CD27,IL7R,JAK3
GO:0046641	Positive regulation of alpha-beta t cell proliferation	21	2	2.19	0.0108	CD3E,PTPRC	8	1.47	4.45e-08	ZAP70,CD28,PTPN22,CD3E,SYK,LGALS9,HLA-A,PTPRC	8	1.34	3.8e-07	ZAP70,CD28,PTPN22,CD3E,SYK,LGALS9,HLA-A,PTPRC
GO:0045576	Mast cell activation	22	2	2.17	0.0117	LCP2,LAT	8	1.45	5.89e-08	LCP2,CBL,KIT,FCER1G,LAT,LAT2,LYN,BTK	8	1.32	5.01e-07	LCP2,CBL,KIT,FCER1G,LAT,LAT2,LYN,BTK
GO:0048583	Regulation of response to stimulus	4114	9	0.55	0.0117	LCP2,CD3D,IL7R,CD3E,CD247,LAT,JAK3,ITPKB,PTPRC	195	0.57	4.92e-78	CD4,LCP2,CD22,OSM,CSK,PAG1,CD79A,EPOR,BLNK,CSF3,IL2,IFNG,IL4,IL5,NCK2,SELL,PLCG1,SOX9,CCR7,RAC2,LGALS3,KRAS,BLK,IFT172,CYBA,TYROBP,SLA2,MAPK3,PRKCQ,ACTR3,IL7,STAM2,PIK3CA,CBL,CD80,IL21,STAT3,ZAP70,ARHGDIA,FCGR2A,IFNA1,PAK1,THY1,CSF1R,KIT,FCER1G,NCR1,STAT5B,ARPC2,TRAT1,IL15,IL3,CSF2,STAT6,CRK,CD3D,MAP2K1,BCR,CTLA4,IRS1,IL13,SOCS5,PRKCB,IL7R,ITPR1,CD34,PTPN2,IFT80,GNAI2,HCLS1,CD6,CD28,SOCS1,SOCS3,C…	216	0.48	1.24e-60	CD4,LCP2,CD22,NTN1,TBX21,OSM,CSK,PAG1,CD79A,EPOR,BLNK,CSF3,IL2,IFNG,IL4,IL5,NCK2,SELL,PLCG1,SOX9,CCR7,RAC2,LGALS3,KRAS,MYO1G,BLK,IFT172,CYBA,FOXF1,TYROBP,SLA2,MAPK3,PRKCQ,ACTR3,IL7,STAM2,PIK3CA,CBL,CD80,IL21,STAT3,ZAP70,SEMA3C,SEMA3A,CD27,ARHGDIA,FCGR2A,MFHAS1,IFNA1,PAK1,THY1,CSF1R,KIT,FCER1G,NCR1,STAT5B,TGFA,ARPC2,TRAT1,IL15,IL3,CSF2,SHH,STAT6,CRK,CD3D,MAP2K1,BCR,CTLA4,IRS1,IL13,SOCS5,PRKCB,IL7R…
GO:0042113	B cell activation	161	3	1.48	0.014	IL7R,JAK3,PTPRC	27	1.12	4.21e-19	CD22,CD79A,BLNK,IL4,ZAP70,IFNA1,KIT,PRKCB,IL7R,PTPN2,CD86,CD40LG,CD40,IFNB1,CD79B,ITGB1,PTK2B,BCL6,JAK3,PTPRJ,PTPRC,IL10,LAT2,PIK3R1,CD19,PLCG2,BTK	27	0.99	8.38e-16	CD22,CD79A,BLNK,IL4,ZAP70,IFNA1,KIT,PRKCB,IL7R,PTPN2,CD86,CD40LG,CD40,IFNB1,CD79B,ITGB1,PTK2B,BCL6,JAK3,PTPRJ,PTPRC,IL10,LAT2,PIK3R1,CD19,PLCG2,BTK
GO:0002683	Negative regulation of immune system process	450	4	1.16	0.0141	IL7R,JAK3,ITPKB,PTPRC	51	0.95	1.75e-29	CD22,PAG1,IL2,IL4,SOX9,LGALS3,TYROBP,SLA2,CD80,THY1,FCER1G,STAT5B,STAT6,CRK,BCR,CTLA4,SOCS5,IL7R,PTPN2,SOCS1,CD86,PDCD1,PLCB1,PTPN22,HLA-DRB1,SPN,DPP4,FGR,FOXP3,IL2RA,IFNB1,CD274,LGALS9,IL4R,CXCL12,HLA-A,PTK2B,PDCD1LG2,BCL6,PTPN6,JAK3,TNF,PTPRJ,INPP5D,ITPKB,PTPRC,IL10,PIK3R1,LYN,AKT1,BTK	55	0.85	1.43e-26	CD22,TBX21,PAG1,IL2,IL4,SOX9,LGALS3,FOXF1,TYROBP,SLA2,CD80,THY1,FCER1G,STAT5B,SHH,STAT6,CRK,BCR,CTLA4,SOCS5,IL7R,PTPN2,SOCS1,CD86,PDCD1,PLCB1,PTPN22,HLA-DRB1,SPN,DPP4,FGR,FOXP3,IL2RA,IFNB1,CD274,LGALS9,IL4R,CXCL12,HLA-A,PTK2B,PDCD1LG2,BCL6,PTPN6,JAK3,TNF,PTPRJ,INPP5D,ITPKB,PTPRC,IL10,SLIT2,PIK3R1,LYN,AKT1,BTK
GO:0008284	Positive regulation of cell population proliferation	919	5	0.95	0.0158	CORO1A,IL7R,CD3E,JAK3,PTPRC	84	0.85	5.13e-44	CD4,OSM,CSF3,IL2,IFNG,IL4,IL5,NCK2,PLCG1,SOX9,SIX1,RAC2,KRAS,CYBA,MAPK3,PRKCQ,IL7,CD80,IL21,STAT3,ZAP70,IL9,PAK1,CSF1R,KIT,STAT5B,IL15,IL3,CSF2,IRS1,IL13,IL7R,GNAI2,HCLS1,CD6,CD28,CD86,TSLP,STAT5A,EYA1,CRKL,PTPN22,DPP4,STAT1,CD3E,IL6R,NRAS,GNAI3,VAV3,CD40LG,JUN,PTEN,CD40,SYK,IRS2,FOXP3,IL2RA,CD274,JAK2,ETS1,LGALS9,CXCL12,ITGB1,HLA-A,PTK2B,PDCD1LG2,CDC42,CRLF2,BCL6,IL6,PTPN6,JAK3,HLA-DPA1,TNF,SHC1…	94	0.77	2.83e-41	CD4,NTN1,OSM,CORO1A,CSF3,IL2,IFNG,IL4,IL5,NCK2,PLCG1,SOX9,SIX1,RAC2,KRAS,CYBA,FOXF1,MAPK3,PRKCQ,IL7,CD80,IL21,STAT3,ZAP70,IL9,PAK1,CSF1R,KIT,STAT5B,TGFA,IL15,IL3,CSF2,SHH,IRS1,IL13,IL7R,GNAI2,HCLS1,CD6,CD28,CD86,TSLP,STAT5A,EYA1,CRKL,SASH3,PTPN22,DPP4,STAT1,CD3E,IL6R,NRAS,GNAI3,VAV3,CD40LG,JUN,PTEN,CD40,LHX2,SYK,IRS2,FOXP3,IL2RA,CD274,JAK2,ETS1,LGALS9,CXCL12,ITGB1,HLA-A,PTK2B,PDCD1LG2,CDC42,CRLF2…
GO:0042981	Regulation of apoptotic process	1550	6	0.8	0.0171	CORO1A,IL7R,CD3E,JAK3,ITPKB,PTPRC	85	0.63	3.76e-29	IL2RB,IL2,IFNG,IL4,NCK2,PLCG1,SOX9,CCR7,SIX1,LGALS3,KRAS,TYROBP,PRKCQ,IL7,PIK3CA,CBL,IFT57,ARHGDIA,CSF1R,FCER1G,STAT5B,CSF2,CTLA4,IL13,IL7R,PTPN2,GNAI2,HCLS1,CD28,SOCS3,IP6K2,PDCD1,LCK,TSLP,EYA1,FYN,STAT1,CD3E,GNAI3,VAV3,CD40LG,JUN,PTPN1,PTEN,CD40,SRC,ARHGEF7,SYK,IRS2,IFNB1,CD274,JAK2,ETS1,LGALS9,MAPK8,CXCL12,ITGB1,PTK2B,CDC42,BCL6,IL6,SOS1,PTPN6,JAK3,CD44,TNF,RHOA,GNA13,SHC1,INPP5D,HRAS,ITPKB,PT…	94	0.55	8.77e-25	IL2RB,CORO1A,IL2,IFNG,IL4,NCK2,PLCG1,SOX9,CCR7,SIX1,LGALS3,KRAS,TYROBP,PRKCQ,IL7,PIK3CA,CBL,IFT57,CD27,ARHGDIA,CSF1R,FCER1G,STAT5B,CSF2,SHH,CTLA4,IL13,IL7R,PTPN2,GNAI2,HCLS1,CD28,SOCS3,IP6K2,PDCD1,LCK,TSLP,SMPD1,EYA1,FYN,STAT1,DLX1,CD3E,GNAI3,VAV3,CD40LG,JUN,PTPN1,PTEN,CD40,SRC,ARHGEF7,SYK,IRS2,IFNB1,CD274,JAK2,NKX3-2,MSX1,ETS1,LGALS9,MAPK8,CXCL12,ITGB1,PTK2B,CDC42,BCL6,IL6,SOS1,PTPN6,JAK3,CD44,T…
GO:0038093	Fc receptor signaling pathway	177	3	1.44	0.0177	LCP2,CD247,LAT	44	1.29	8.84e-38	LCP2,PLCG1,MAPK3,PRKCQ,ACTR3,PIK3CA,FCGR2A,PAK1,KIT,FCER1G,ARPC2,CRK,GRAP2,FYN,CD247,FCGR3A,FCER1A,MAP3K7,VAV3,JUN,SRC,FGR,SYK,WAS,ACTR2,GRB2,LAT,MAPK8,MAP3K1,CDC42,SOS1,ARPC1B,ITK,SHC1,NCK1,LAT2,PIK3R1,LYN,CD3G,HCK,YES1,VAV1,PLCG2,BTK	45	1.17	4e-33	LCP2,PLCG1,MYO1G,MAPK3,PRKCQ,ACTR3,PIK3CA,FCGR2A,PAK1,KIT,FCER1G,ARPC2,CRK,GRAP2,FYN,CD247,FCGR3A,FCER1A,MAP3K7,VAV3,JUN,SRC,FGR,SYK,WAS,ACTR2,GRB2,LAT,MAPK8,MAP3K1,CDC42,SOS1,ARPC1B,ITK,SHC1,NCK1,LAT2,PIK3R1,LYN,CD3G,HCK,YES1,VAV1,PLCG2,BTK
GO:0008283	Cell population proliferation	493	4	1.12	0.019	IL7R,PAX1,ITPKB,PTPRC	29	0.66	6.85e-10	CD79A,SOX9,DOCK2,STAT3,IFNA1,CSF1R,KIT,IL15,STAT6,MAP2K1,IL7R,CD34,IFT80,GNAI2,FYN,STAT1,CD40LG,CD40,SRC,IFNB1,PTK2B,TNF,ITPKB,PTPRC,IL10,CD19,AKT1,IFT20,MAP4K1	36	0.63	4.83e-11	CD79A,SOX9,DOCK2,STAT3,IFNA1,CSF1R,KIT,NKX6-1,IL15,SHH,STAT6,MAP2K1,IL7R,CD34,IFT80,GNAI2,UNCX,POC1B,FYN,STAT1,CD40LG,CD40,SRC,IFNB1,MSX1,PTK2B,PAX1,SOX5,TNF,ITPKB,PTPRC,IL10,CD19,AKT1,IFT20,MAP4K1
GO:0032743	Positive regulation of interleukin-2 production	32	2	2.01	0.0205	CD3E,PTPRC	9	1.34	3.97e-08	CD4,PRKCQ,CD80,STAT5B,CD28,CD86,CD3E,MAP3K7,PTPRC	10	1.26	3.58e-08	CD4,PRKCQ,CD80,STAT5B,CD28,CD86,SASH3,CD3E,MAP3K7,PTPRC
GO:0043029	T cell homeostasis	34	2	1.98	0.0224	CORO1A,JAK3	5	1.06	0.0014	STAT5B,FOXP3,IL2RA,JAK3,AKT1	7	1.08	7.39e-05	CORO1A,FOXN1,STAT5B,FOXP3,IL2RA,JAK3,AKT1
GO:0042592	Homeostatic process	1676	6	0.77	0.024	CORO1A,IL7R,LAT,JAK3,ITPKB,PTPRC	61	0.45	3.69e-12	CD4,IL2,PLCG1,SOX9,CCR7,RAC2,KRAS,PLCB2,CYBA,MAPK3,IL7,PIK3CA,STAT3,PLCZ1,THY1,KIT,STAT5B,BCR,IRS1,IL13,PRKCB,IL7R,ITPR1,CD34,PTPN2,HCLS1,IKZF1,LCK,PLCB1,PTPN11,STAT1,PLCE1,CD40,SRC,ITPR3,IRS2,FOXP3,IL2RA,JAK2,LAT,CXCL12,ITGB1,NCF4,PTK2B,BCL6,IL6,CXCR4,SOS1,JAK3,GNA13,ITPKB,PTPRC,INPP5K,PIK3R1,LYN,CD19,PLCB3,AKT1,B2M,PECAM1,PLCG2	79	0.44	2e-14	CD4,CA12,CORO1A,FOXN1,IL2,PLCG1,SOX9,CCR7,RAC2,KRAS,EMX1,PLCB2,CYBA,MAPK3,IL7,PIK3CA,STAT3,PLCZ1,MFHAS1,THY1,KIT,STAT5B,BCR,IRS1,IL13,PRKCB,IL7R,ITPR1,CD34,PTPN2,HCLS1,POC1B,IKZF1,RASA3,LCK,PLCB1,PTPN11,PLCH1,SASH3,STAT1,PLCE1,CD40,SRC,ITPR3,IRS2,FOXP3,PLCH2,PLCB4,GCM2,IL2RA,JAK2,LAT,CXCL12,ITGB1,SOX6,NCF4,PTK2B,BCL6,IL6,CXCR4,SOS1,PLCD4,JAK3,GNA13,ITPKB,PTPRC,INPP5K,PIK3R1,LYN,PLCD1,ATP6V0B,CD19…
GO:0035556	Intracellular signal transduction	1712	6	0.76	0.0262	LCP2,IL2RG,LAT,JAK3,ITPKB,PTPRC	98	0.65	5.9e-36	LCP2,IL2RB,PAG1,BLNK,IL2,IL5,PLCG1,SOX9,CCR7,RAC2,KRAS,DOCK2,BLK,PLCB2,TYROBP,MAPK3,PRKCQ,PIK3CA,CD80,ZAP70,PLCZ1,ARHGDIA,DOK2,PAK1,CSF1R,KIT,IL3,CSF2,MAP2K1,BCR,IRS1,SOCS5,PRKCB,ITPR1,GNAI2,HCLS1,SOCS1,SOCS3,PLCB1,GRAP2,JAK1,CRKL,FYN,INPP5A,MAP3K7,NRAS,VAV3,CD40LG,JUN,PLCE1,PTPN1,PTEN,CD40,SRC,IL2RG,ITPR3,ARHGEF7,SYK,IRS2,WAS,IL2RA,JAK2,GRB2,LAT,LGALS9,MAPK8,PTK2B,MAP3K1,CDC42,BCL6,CXCR4,SOS1,PT…	112	0.58	4.84e-33	LCP2,NTN1,IL2RB,PAG1,BLNK,IL2,IL5,PLCG1,SOX9,CCR7,RAC2,KRAS,DOCK2,BLK,PLCB2,TYROBP,MAPK3,PRKCQ,PIK3CA,CD80,ZAP70,PLCZ1,ARHGDIA,DOK2,PAK1,CSF1R,KIT,TGFA,IL3,CSF2,SHH,MAP2K1,BCR,IRS1,SOCS5,PRKCB,ITPR1,GNAI2,HCLS1,SOCS1,SOCS3,RASA3,PLCB1,GRAP2,JAK1,PLCH1,CRKL,FYN,ASB13,ARHGAP30,INPP5A,MAP3K7,NRAS,ARHGAP4,VAV3,CD40LG,JUN,PLCE1,PTPN1,PTEN,CD40,SRC,IL2RG,ITPR3,ARHGEF7,SYK,IRS2,WAS,PLCH2,PLCB4,IL2RA,JAK…
GO:0042100	B cell proliferation	43	2	1.88	0.033	IL7R,PTPRC	9	1.21	3.2e-07	CD79A,IFNA1,IL7R,CD40LG,CD40,IFNB1,PTPRC,IL10,CD19	9	1.08	3.42e-06	CD79A,IFNA1,IL7R,CD40LG,CD40,IFNB1,PTPRC,IL10,CD19
1(2) T-B- SCID			9 genes				268 genes				291 genes
GO:0033151	V(D)J recombination	15	5	2.86	1.05e-09	RAG1,PRKDC,DCLRE1C,RAG2,LIG4	7	1.53	3.75e-07	ATM,RAG1,PRKDC,DCLRE1C,XRCC4,RAG2,LIG4	10	1.65	6.54e-11	FAP,CDC34,NME3,NME4,IL2,IL4,MSH2,ENO1,ARHGEF6,RRM2B,MDM2,BARD1,IL7,TP53,ARHGDIA,SOD1,SKP2,EGFR,ATM,ERCC3,TIAM1,WRN,RAG1,FADD,CTLA4,IL7R,FOS,CD34,CASP3,PDE8A,PRKDC,PAK2,ARHGEF4,MRE11A,NOG,TBK1,ADORA2A,NME1,LCK,MYB,HMGB1,PRKAA1,FYN,ERCC5,PARP1,ADORA1,ADAR,VAV3,PRKAA2,VAV2,PREX1,ABL1,YWHAB,ADA,NOX1,SRC,ARHGEF7,FOXO1,TAF9,CHEK2,AKT2,NME1-NME2,NME2,CDKN2D,PRKCD,MAPK8,PTK2B,KDM1A,CDC42,MAPK9,CD44,PDE1A…
GO:0042113	B cell activation	161	7	1.98	1.05e-09	RAG1,PRKDC,NHEJ1,ADA,DCLRE1C,RAG2,LIG4	25	1.05	8.12e-16	ERCC1,CD79A,IL4,MLH1,MSH2,MSH6,NBN,TP53,ATM,RAG1,IL7R,PRKDC,NHEJ1,EXO1,ABL1,ADA,RNF8,DCLRE1C,PRKCD,POLM,PTK2B,PTPRC,CD19,RAG2,LIG4	28	1.07	6.24e-18	FAP,CDC34,NME3,NME4,IL2,IL4,MSH2,ENO1,ARHGEF6,RRM2B,MDM2,BARD1,IL7,TP53,ARHGDIA,SOD1,SKP2,EGFR,ATM,ERCC3,TIAM1,WRN,RAG1,FADD,CTLA4,IL7R,FOS,CD34,CASP3,PDE8A,PRKDC,PAK2,ARHGEF4,MRE11A,NOG,TBK1,ADORA2A,NME1,LCK,MYB,HMGB1,PRKAA1,FYN,ERCC5,PARP1,ADORA1,ADAR,VAV3,PRKAA2,VAV2,PREX1,ABL1,YWHAB,ADA,NOX1,SRC,ARHGEF7,FOXO1,TAF9,CHEK2,AKT2,NME1-NME2,NME2,CDKN2D,PRKCD,MAPK8,PTK2B,KDM1A,CDC42,MAPK9,CD44,PDE1A…
GO:0030098	Lymphocyte differentiation	242	7	1.8	7.47e-09	RAG1,PRKDC,NHEJ1,ADA,DCLRE1C,RAG2,LIG4	31	0.97	1.56e-17	CD4,CD79A,IL2,SPI1,IL4,MSH2,DOCK2,IL7,TP53,ATM,RAG1,FADD,IL7R,PRKDC,IKZF1,LCK,NHEJ1,SPN,PREX1,ABL1,ADA,FOXP3,DCLRE1C,POLM,PTK2B,CD8A,PTPRC,CD19,VAV1,RAG2,LIG4	36	1	3.63e-21	FAP,CDC34,NME3,NME4,IL2,IL4,MSH2,ENO1,ARHGEF6,RRM2B,MDM2,BARD1,IL7,TP53,ARHGDIA,SOD1,SKP2,EGFR,ATM,ERCC3,TIAM1,WRN,RAG1,FADD,CTLA4,IL7R,FOS,CD34,CASP3,PDE8A,PRKDC,PAK2,ARHGEF4,MRE11A,NOG,TBK1,ADORA2A,NME1,LCK,MYB,HMGB1,PRKAA1,FYN,ERCC5,PARP1,ADORA1,ADAR,VAV3,PRKAA2,VAV2,PREX1,ABL1,YWHAB,ADA,NOX1,SRC,ARHGEF7,FOXO1,TAF9,CHEK2,AKT2,NME1-NME2,NME2,CDKN2D,PRKCD,MAPK8,PTK2B,KDM1A,CDC42,MAPK9,CD44,PDE1A…
GO:0030183	B cell differentiation	110	6	2.07	1.01e-08	RAG1,PRKDC,NHEJ1,ADA,DCLRE1C,RAG2	16	1.03	7.83e-10	CD79A,IL4,MSH2,TP53,ATM,RAG1,PRKDC,NHEJ1,ABL1,ADA,DCLRE1C,POLM,PTK2B,PTPRC,CD19,RAG2	19	1.06	3.73e-12	FAP,CDC34,NME3,NME4,IL2,IL4,MSH2,ENO1,ARHGEF6,RRM2B,MDM2,BARD1,IL7,TP53,ARHGDIA,SOD1,SKP2,EGFR,ATM,ERCC3,TIAM1,WRN,RAG1,FADD,CTLA4,IL7R,FOS,CD34,CASP3,PDE8A,PRKDC,PAK2,ARHGEF4,MRE11A,NOG,TBK1,ADORA2A,NME1,LCK,MYB,HMGB1,PRKAA1,FYN,ERCC5,PARP1,ADORA1,ADAR,VAV3,PRKAA2,VAV2,PREX1,ABL1,YWHAB,ADA,NOX1,SRC,ARHGEF7,FOXO1,TAF9,CHEK2,AKT2,NME1-NME2,NME2,CDKN2D,PRKCD,MAPK8,PTK2B,KDM1A,CDC42,MAPK9,CD44,PDE1A…
GO:0042110	T cell activation	243	6	1.73	4.17e-07	RAG1,PRKDC,NHEJ1,ADA,RAG2,LIG4	27	0.91	5.77e-14	CD4,IL2,IL4,DOCK2,IL7,TP53,RAG1,FADD,IL7R,PRKDC,LCK,FYN,NHEJ1,SPN,DPP4,PREX1,ABL1,ADA,FOXP3,WAS,LCP1,CD8A,CD44,PTPRC,VAV1,RAG2,LIG4	29	0.9	8.18e-15	FAP,CDC34,NME3,NME4,IL2,IL4,MSH2,ENO1,ARHGEF6,RRM2B,MDM2,BARD1,IL7,TP53,ARHGDIA,SOD1,SKP2,EGFR,ATM,ERCC3,TIAM1,WRN,RAG1,FADD,CTLA4,IL7R,FOS,CD34,CASP3,PDE8A,PRKDC,PAK2,ARHGEF4,MRE11A,NOG,TBK1,ADORA2A,NME1,LCK,MYB,HMGB1,PRKAA1,FYN,ERCC5,PARP1,ADORA1,ADAR,VAV3,PRKAA2,VAV2,PREX1,ABL1,YWHAB,ADA,NOX1,SRC,ARHGEF7,FOXO1,TAF9,CHEK2,AKT2,NME1-NME2,NME2,CDKN2D,PRKCD,MAPK8,PTK2B,KDM1A,CDC42,MAPK9,CD44,PDE1A…
GO:0030217	T cell differentiation	142	5	1.88	2.52e-06	RAG1,PRKDC,NHEJ1,RAG2,LIG4	21	1.03	6.21e-13	CD4,IL2,IL4,DOCK2,IL7,TP53,RAG1,FADD,IL7R,PRKDC,LCK,NHEJ1,SPN,PREX1,ABL1,FOXP3,CD8A,PTPRC,VAV1,RAG2,LIG4	23	1.04	3.81e-14	FAP,CDC34,NME3,NME4,IL2,IL4,MSH2,ENO1,ARHGEF6,RRM2B,MDM2,BARD1,IL7,TP53,ARHGDIA,SOD1,SKP2,EGFR,ATM,ERCC3,TIAM1,WRN,RAG1,FADD,CTLA4,IL7R,FOS,CD34,CASP3,PDE8A,PRKDC,PAK2,ARHGEF4,MRE11A,NOG,TBK1,ADORA2A,NME1,LCK,MYB,HMGB1,PRKAA1,FYN,ERCC5,PARP1,ADORA1,ADAR,VAV3,PRKAA2,VAV2,PREX1,ABL1,YWHAB,ADA,NOX1,SRC,ARHGEF7,FOXO1,TAF9,CHEK2,AKT2,NME1-NME2,NME2,CDKN2D,PRKCD,MAPK8,PTK2B,KDM1A,CDC42,MAPK9,CD44,PDE1A…
GO:0033077	T cell differentiation in thymus	51	4	2.23	5.96e-06	RAG1,PRKDC,RAG2,LIG4	8	1.06	2.87e-05	DOCK2,TP53,RAG1,FADD,PRKDC,PTPRC,RAG2,LIG4	8	1.02	5.06e-05	FAP,CDC34,NME3,NME4,IL2,IL4,MSH2,ENO1,ARHGEF6,RRM2B,MDM2,BARD1,IL7,TP53,ARHGDIA,SOD1,SKP2,EGFR,ATM,ERCC3,TIAM1,WRN,RAG1,FADD,CTLA4,IL7R,FOS,CD34,CASP3,PDE8A,PRKDC,PAK2,ARHGEF4,MRE11A,NOG,TBK1,ADORA2A,NME1,LCK,MYB,HMGB1,PRKAA1,FYN,ERCC5,PARP1,ADORA1,ADAR,VAV3,PRKAA2,VAV2,PREX1,ABL1,YWHAB,ADA,NOX1,SRC,ARHGEF7,FOXO1,TAF9,CHEK2,AKT2,NME1-NME2,NME2,CDKN2D,PRKCD,MAPK8,PTK2B,KDM1A,CDC42,MAPK9,CD44,PDE1A…
GO:0006303	Double-strand break repair via nonhomologous end joining	74	4	2.07	2.07e-05	PRKDC,NHEJ1,DCLRE1C,LIG4	31	1.49	2.41e-30	ERCC1,MLH1,BARD1,XRCC1,ERCC8,NBN,ATM,XRCC6BP1,ERCC4,PRKDC,MRE11A,KAT5,NHEJ1,XRCC6,POLL,DNTT,C9orf142,RNF8,MDC1,UIMC1,DCLRE1C,LIG3,RAD50,TP53BP1,XRCC5,POLM,PAXIP1,BRCA1,XRCC4,H2AFX,LIG4	31	1.45	2.84e-29	ERCC1,MLH1,BARD1,XRCC1,ERCC8,NBN,ATM,XRCC6BP1,ERCC4,PRKDC,MRE11A,KAT5,NHEJ1,XRCC6,POLL,DNTT,C9orf142,RNF8,MDC1,UIMC1,DCLRE1C,LIG3,RAD50,TP53BP1,XRCC5,POLM,PAXIP1,BRCA1,XRCC4,H2AFX,LIG4
GO:0006259	DNA metabolic process	750	6	1.24	0.00015	RAG1,PRKDC,NHEJ1,DCLRE1C,RAG2,LIG4	83	0.91	1.38e-45	ERCC1,CDC34,MLH1,MSH2,MSH6,RRM2B,NT5E,BARD1,XRCC1,ERCC8,MSH3,NBN,PMS2,FANCM,TP53,ATM,XPC,ERCC3,WRN,RAG1,XRCC6BP1,FEN1,FOS,APLF,MUS81,SWSAP1,ERCC4,CASP3,PRKDC,ATRIP,PNKP,MRE11A,RAD54B,NME1,TDP1,KAT5,KPNA1,ATR,ERCC5,MLH3,NHEJ1,RAD23B,DNA2,RAD52,XRCC6,EXO1,PARP1,POLL,CETN2,DNTT,C9orf142,REXO4,ABL1,RNF8,RPA2,XPA,MDC1,UIMC1,TDP2,DCLRE1C,LIG3,RAD50,BRCA2,TP53BP1,CHEK2,RAD51,XRCC5,CDKN2D,POLM,ZSWIM7,RBB…	89	0.9	4.39e-48	ERCC1,MLH1,BARD1,XRCC1,ERCC8,NBN,ATM,XRCC6BP1,ERCC4,PRKDC,MRE11A,KAT5,NHEJ1,RAD52,XRCC6,POLL,DNTT,C9orf142,REXO4,RNF8,MDC1,UIMC1,DCLRE1C,LIG3,RAD50,TP53BP1,XRCC5,POLM,RBBP8,PAXIP1,BRCA1,XRCC4,H2AFX,LIG4
GO:0010212	Response to ionizing radiation	145	4	1.78	0.00023	PRKDC,NHEJ1,DCLRE1C,LIG4	33	1.22	2.31e-25	ERCC1,MSH2,MDM2,CYBA,ERCC8,TP53,ATM,WRN,RRM1,CASP3,PRKDC,ATRIP,KAT5,ATR,PRKAA1,NHEJ1,XRCC6,PARP1,RNF8,UIMC1,DCLRE1C,BRCA2,TP53BP1,CHEK2,RAD51,XRCC5,KDM1A,PAXIP1,PTPRC,BRCA1,XRCC4,H2AFX,LIG4	33	1.18	3.01e-24	ERCC1,MSH2,MSH6,PDE1B,MDM2,CYBA,ERCC8,TP53,EGFR,ATM,XPC,ERCC3,WRN,RAG1,RRM1,FEN1,FOS,ERCC4,CASP3,PRKDC,ATRIP,PNKP,KAT5,ATR,PRKAA1,ERCC5,NHEJ1,MAPK10,XRCC6,PARP1,RNF8,XPA,UIMC1,DCLRE1C,BRCA2,TP53BP1,CHEK2,RAD51,AKT2,XRCC5,CDKN2D,MAPK8,MAP2K7,KDM1A,PAXIP1,CHEK1,POLD1,PTPRC,BRCA1,XRCC4,H2AFX,MC1R,AKT1,LIG4
GO:0009314	Response to radiation	431	5	1.4	0.00035	RAG1,PRKDC,NHEJ1,DCLRE1C,LIG4	53	0.95	5.91e-30	ERCC1,MSH2,MSH6,PDE1B,MDM2,CYBA,ERCC8,TP53,EGFR,ATM,XPC,ERCC3,WRN,RAG1,RRM1,FEN1,FOS,ERCC4,CASP3,PRKDC,ATRIP,PNKP,KAT5,ATR,PRKAA1,ERCC5,NHEJ1,MAPK10,XRCC6,PARP1,RNF8,XPA,UIMC1,DCLRE1C,BRCA2,TP53BP1,CHEK2,RAD51,AKT2,XRCC5,CDKN2D,MAPK8,MAP2K7,KDM1A,PAXIP1,CHEK1,POLD1,PTPRC,BRCA1,XRCC4,H2AFX,AKT1,LIG4	54	0.93	4.2e-29	ERCC1,MSH2,MSH6,PDE1B,MDM2,CYBA,ERCC8,TP53,EGFR,ATM,XPC,ERCC3,WRN,RAG1,RRM1,FEN1,FOS,ERCC4,CASP3,PRKDC,ATRIP,PNKP,KAT5,ATR,PRKAA1,ERCC5,NHEJ1,MAPK10,XRCC6,PARP1,RNF8,XPA,UIMC1,DCLRE1C,BRCA2,TP53BP1,CHEK2,RAD51,AKT2,XRCC5,CDKN2D,MAPK8,MAP2K7,KDM1A,PAXIP1,CHEK1,POLD1,PTPRC,BRCA1,XRCC4,H2AFX,MC1R,AKT1,LIG4
GO:0006139	Nucleobase-containing compound metabolic process	2659	8	0.82	0.0005	RAG1,PRKDC,AK2,NHEJ1,ADA,DCLRE1C,RAG2,LIG4	142	0.59	1.96e-47	ERCC1,CDC34,NME3,NME4,SKIV2L2,MLH1,MSH2,MSH6,ENO1,NT5C1A,GDA,NT5C,RRM2B,AMPD2,NT5E,IMP4,BARD1,WDR12,XRCC1,DDX18,PDE8B,ERCC8,MSH3,NBN,PMS2,FANCM,TP53,ATM,XPC,ERCC3,ADK,DCK,PRKAG2,WRN,RAG1,XRCC6BP1,RRM1,ENTPD3,FEN1,FOS,APLF,MUS81,UTP23,SWSAP1,ERCC4,CASP3,PDE8A,PRKDC,PKM,ATRIP,PNKP,MRE11A,TRMT11,RAD54B,NME1,TDP1,NT5C2,PKLR,KAT5,KPNA1,ATR,AK2,ENTPD2,ERCC5,MLH3,NHEJ1,RAD23B,PAX5,DNA2,RAD52,XRCC6,NT5C1…	150	0.58	3.62e-48	ERCC1,MLH1,BARD1,XRCC1,ERCC8,NBN,ATM,XRCC6BP1,ERCC4,PRKDC,MRE11A,KAT5,NHEJ1,RAD52,XRCC6,POLL,DNTT,C9orf142,REXO4,RNF8,MDC1,UIMC1,DCLRE1C,LIG3,RAD50,TP53BP1,XRCC5,POLM,RBBP8,PAXIP1,BRCA1,XRCC4,H2AFX,LIG4
GO:0002331	pre-B cell allelic exclusion	3	2	3.16	0.00086	RAG1,RAG2	3	1.86	0.00081	ATM,RAG1,RAG2	3	1.83	0.00098	ERCC1,MLH1,BARD1,XRCC1,ERCC8,NBN,ATM,XRCC6BP1,ERCC4,PRKDC,MRE11A,KAT5,NHEJ1,RAD52,XRCC6,POLL,DNTT,C9orf142,REXO4,RNF8,MDC1,UIMC1,DCLRE1C,LIG3,RAD50,TP53BP1,XRCC5,POLM,RBBP8,PAXIP1,BRCA1,XRCC4,H2AFX,LIG4
GO:0002328	pro-B cell differentiation	4	2	3.04	0.0012	PRKDC,LIG4	2	1.56	0.0263	PRKDC,LIG4	2	1.53	0.0302	ERCC1,MLH1,BARD1,XRCC1,ERCC8,NBN,ATM,XRCC6BP1,ERCC4,PRKDC,MRE11A,KAT5,NHEJ1,RAD52,XRCC6,POLL,DNTT,C9orf142,REXO4,RNF8,MDC1,UIMC1,DCLRE1C,LIG3,RAD50,TP53BP1,XRCC5,POLM,RBBP8,PAXIP1,BRCA1,XRCC4,H2AFX,LIG4
GO:0009628	Response to abiotic stimulus	1147	6	1.06	0.0013	RAG1,PRKDC,NHEJ1,ADA,DCLRE1C,LIG4	73	0.67	2.05e-25	ERCC1,MSH2,MSH6,PDE1B,MDM2,CYBA,XRCC1,ERCC8,TP53,SOD1,EGFR,PAK1,ATM,XPC,ERCC3,WRN,RAG1,RRM1,FADD,FEN1,FOS,ERCC4,CASP3,PRKDC,PKM,ATRIP,PNKP,PKLR,MYB,KAT5,ATR,PRKAA1,FYN,ERCC5,NHEJ1,MAPK10,XRCC6,DPP4,MT-CO1,MT-CYB,MT-ND4,PARP1,ADORA1,ADA,NOX1,RNF8,SRC,XPA,UIMC1,DCLRE1C,CYBB,FOXO1,BRCA2,TP53BP1,CHEK2,RAD51,AKT2,XRCC5,CDKN2D,MAPK8,PTK2B,MAP2K7,KDM1A,PAXIP1,CHEK1,POLD1,PTPRC,BRCA1,XRCC4,H2AFX,AKT1,LIG…	74	0.64	8.11e-24	ERCC1,MSH2,MSH6,PDE1B,MDM2,CYBA,ERCC8,TP53,EGFR,ATM,XPC,ERCC3,WRN,RAG1,RRM1,FEN1,FOS,ERCC4,CASP3,PRKDC,ATRIP,PNKP,KAT5,ATR,PRKAA1,ERCC5,NHEJ1,MAPK10,XRCC6,PARP1,RNF8,XPA,UIMC1,DCLRE1C,BRCA2,TP53BP1,CHEK2,RAD51,AKT2,XRCC5,CDKN2D,MAPK8,MAP2K7,KDM1A,PAXIP1,CHEK1,POLD1,PTPRC,BRCA1,XRCC4,H2AFX,MC1R,AKT1,LIG4
GO:0033152	Immunoglobulin v(d)j recombination	5	2	2.94	0.0016	PRKDC,LIG4	3	1.64	0.002	PRKDC,XRCC4,LIG4	4	1.73	0.00011	FAP,CDC34,NME3,NME4,IL2,IL4,MSH2,ENO1,ARHGEF6,RRM2B,MDM2,BARD1,IL7,TP53,ARHGDIA,SOD1,SKP2,EGFR,ATM,ERCC3,TIAM1,WRN,RAG1,FADD,CTLA4,IL7R,FOS,CD34,CASP3,PDE8A,PRKDC,PAK2,ARHGEF4,MRE11A,NOG,TBK1,ADORA2A,NME1,LCK,MYB,HMGB1,PRKAA1,FYN,ERCC5,PARP1,ADORA1,ADAR,VAV3,PRKAA2,VAV2,PREX1,ABL1,YWHAB,ADA,NOX1,SRC,ARHGEF7,FOXO1,TAF9,CHEK2,AKT2,NME1-NME2,NME2,CDKN2D,PRKCD,MAPK8,PTK2B,KDM1A,CDC42,MAPK9,CD44,PDE1A…
GO:0033153	T cell receptor V(D)J recombination	5	2	2.94	0.0016	PRKDC,LIG4	2	1.47	0.0344	PRKDC,LIG4	2	1.43	0.0397	FAP,CDC34,NME3,NME4,IL2,IL4,MSH2,ENO1,ARHGEF6,RRM2B,MDM2,BARD1,IL7,TP53,ARHGDIA,SOD1,SKP2,EGFR,ATM,ERCC3,TIAM1,WRN,RAG1,FADD,CTLA4,IL7R,FOS,CD34,CASP3,PDE8A,PRKDC,PAK2,ARHGEF4,MRE11A,NOG,TBK1,ADORA2A,NME1,LCK,MYB,HMGB1,PRKAA1,FYN,ERCC5,PARP1,ADORA1,ADAR,VAV3,PRKAA2,VAV2,PREX1,ABL1,YWHAB,ADA,NOX1,SRC,ARHGEF7,FOXO1,TAF9,CHEK2,AKT2,NME1-NME2,NME2,CDKN2D,PRKCD,MAPK8,PTK2B,KDM1A,CDC42,MAPK9,CD44,PDE1A…
GO:0002326	B cell lineage commitment	6	2	2.86	0.0018	PRKDC,RAG2	3	1.56	0.0028	TP53,PRKDC,RAG2	4	1.65	0.00018	ERCC1,MLH1,BARD1,XRCC1,ERCC8,NBN,ATM,XRCC6BP1,ERCC4,PRKDC,MRE11A,KAT5,NHEJ1,RAD52,XRCC6,POLL,DNTT,C9orf142,REXO4,RNF8,MDC1,UIMC1,DCLRE1C,LIG3,RAD50,TP53BP1,XRCC5,POLM,RBBP8,PAXIP1,BRCA1,XRCC4,H2AFX,LIG4
GO:0070244	Negative regulation of thymocyte apoptotic process	8	2	2.74	0.0028	RAG1,ADA	3	1.44	0.005	RAG1,ADA,PTCRA	3	1.4	0.0061	XRCC1,EGFR,RRM1,RAC3,CASP3,NOG,NME1,FYN,PAX5,PLXNA4,PLXNA3,SRC,TBR1,KDM1A,H2AFX
GO:0030154	Cell differentiation	3702	8	0.67	0.004	RAC2,RAG1,PRKDC,NHEJ1,ADA,DCLRE1C,RAG2,LIG4	83	0.21	4.29e-05	CD4,ERCC1,CD79A,WASL,IL2,SPI1,IL4,MLH1,MSH2,PDE1B,RAC2,H3F3B,DOCK2,MDM2,IL7,IQGAP1,TP53,ARHGDIA,SOD1,EGFR,PAK1,ATM,ERCC3,TIAM1,RAG1,RUNX1,FADD,RAC3,IL7R,FOS,CD34,CASP3,PRKDC,PAK2,ATRIP,EFNA5,IKZF1,ADORA2A,NME1,LCK,MYB,FYN,NHEJ1,PAX5,PLXNA4,SPN,GTPBP4,PARP1,H3F3A,PLXNA2,ADAR,PLXNA3,PREX1,ABL1,ADA,RNF8,SRC,FOXP3,TDP2,DCLRE1C,FOXO1,BRCA2,AKT2,XRCC5,WASF1,NME1-NME2,NME2,PLXNA1,POLM,PTK2B,KDM1A,CDC42,…	90	0.21	1.86e-05	FAP,CDC34,NME3,NME4,IL2,IL4,MSH2,ENO1,ARHGEF6,RRM2B,MDM2,BARD1,IL7,TP53,ARHGDIA,SOD1,SKP2,EGFR,ATM,ERCC3,TIAM1,WRN,RAG1,FADD,CTLA4,IL7R,FOS,CD34,CASP3,PDE8A,PRKDC,PAK2,ARHGEF4,MRE11A,NOG,TBK1,ADORA2A,NME1,LCK,MYB,HMGB1,PRKAA1,FYN,ERCC5,PARP1,ADORA1,ADAR,VAV3,PRKAA2,VAV2,PREX1,ABL1,YWHAB,ADA,NOX1,SRC,ARHGEF7,FOXO1,TAF9,CHEK2,AKT2,NME1-NME2,NME2,CDKN2D,PRKCD,MAPK8,PTK2B,KDM1A,CDC42,MAPK9,CD44,PDE1A…
GO:0045621	Positive regulation of lymphocyte differentiation	102	3	1.81	0.004	RAG1,PRKDC,ADA	13	0.97	1.93e-07	IL2,IL4,IL7,RAG1,RUNX1,IL7R,PRKDC,MYB,XRCC6,PNP,ADA,FOXP3,PTPRC	13	0.93	4.71e-07	TP53,ATM,MYB,FOXP3,KDM1A,PAXIP1,BRCA1
GO:0051249	Regulation of lymphocyte activation	445	4	1.29	0.0086	RAC2,RAG1,PRKDC,ADA	44	0.86	3.33e-21	CD4,IL2,IL4,MLH1,MSH2,RAC2,IL7,SOD1,PAK1,ATM,RAG1,RUNX1,FADD,CTLA4,IL7R,APLF,CASP3,PRKDC,PAK2,ATRIP,IGLL1,ADORA2A,LCK,MYB,FYN,XRCC6,SPN,DPP4,PNP,VAV3,ABL1,ADA,SRC,FOXP3,TP53BP1,CDC42,PAXIP1,PTPRC,IGLL5,CD19,AKT1,VAV1,IGHV4-38-2,ENSP00000480012	47	0.85	2.67e-22	TP53,ATM,MYB,FOXP3,KDM1A,PAXIP1,BRCA1
GO:0002360	T cell lineage commitment	21	2	2.32	0.0122	PRKDC,RAG2	6	1.32	3.14e-05	IL7,TP53,PRKDC,SPN,FOXP3,RAG2	7	1.35	3.46e-06	ERCC1,MLH1,BARD1,XRCC1,ERCC8,NBN,ATM,XRCC6BP1,ERCC4,PRKDC,MRE11A,KAT5,NHEJ1,RAD52,XRCC6,POLL,DNTT,C9orf142,REXO4,RNF8,MDC1,UIMC1,DCLRE1C,LIG3,RAD50,TP53BP1,XRCC5,POLM,RBBP8,PAXIP1,BRCA1,XRCC4,H2AFX,LIG4
GO:0048731	System development	4426	8	0.59	0.0125	RAC2,RAG1,PRKDC,NHEJ1,ADA,DCLRE1C,RAG2,LIG4	110	0.26	9.66e-10	CD4,ERCC1,CD79A,WASL,IL2,SPI1,IL4,MLH1,MSH2,MSH6,GDA,PDE1B,RAC2,RRM2B,H3F3B,DOCK2,MDM2,XRCC1,IL7,MSH3,NBN,PMS2,IQGAP1,TP53,ARHGDIA,SOD1,EGFR,PAK1,ATM,ERCC3,TIAM1,WRN,RAG1,RUNX1,RRM1,FADD,RAC3,IL7R,FOS,CD34,CASP3,PRKDC,PAK2,PKM,ATRIP,EFNA5,IKZF1,ADORA2A,NME1,LCK,MYB,FYN,NHEJ1,RAD23B,PAX5,XRCC6,PLXNA4,SPN,MT-CO1,MT-CYB,MT-ND4,EXO1,PARP1,H3F3A,PLXNA2,ADORA1,ADAR,PLXNA3,VAV3,POLL,VAV2,PREX1,ABL1,ADA,…	118	0.25	5.09e-10	TP53,ATM,MYB,FOXP3,KDM1A,PAXIP1,BRCA1
GO:0051276	Chromosome organization	1066	5	1.01	0.0126	RAG1,PRKDC,DCLRE1C,RAG2,LIG4	64	0.64	9.74e-21	ERCC1,SPI1,MLH1,MSH2,GRWD1,H3F3B,RCOR1,XRCC1,ERCC8,MSH3,NBN,FANCM,TP53,PAK1,ATM,XPC,ERCC3,WRN,RAG1,FEN1,ERCC4,PRKDC,ATRIP,MRE11A,BRWD1,IKZF1,RAD54B,MYB,KAT5,ATR,PRKAA1,MLH3,RAD23B,DNA2,XRCC6,EXO1,PARP1,H3F3A,CETN2,PRKAA2,ABL1,RNF8,RPA2,XPA,FOXP3,UIMC1,DCLRE1C,RAD50,ITPA,BRCA2,TAF9,RAD51,XRCC5,PRKCD,KDM1A,PAXIP1,PWP1,CHEK1,PHF21A,POLD1,H2AFX,XRCC3,RAG2,LIG4	67	0.63	8.51e-21	TP53,ATM,MYB,FOXP3,KDM1A,PAXIP1,BRCA1
GO:0016233	Telomere capping	32	2	2.13	0.022	PRKDC,DCLRE1C	5	1.06	0.002	NBN,PRKDC,MRE11A,DCLRE1C,RAD50	5	1.02	0.0027	ERCC1,MSH2,MSH6,PDE1B,MDM2,CYBA,ERCC8,TP53,EGFR,ATM,XPC,ERCC3,WRN,RAG1,RRM1,FEN1,FOS,ERCC4,CASP3,PRKDC,ATRIP,PNKP,KAT5,ATR,PRKAA1,ERCC5,NHEJ1,MAPK10,XRCC6,PARP1,RNF8,XPA,UIMC1,DCLRE1C,BRCA2,TP53BP1,CHEK2,RAD51,AKT2,XRCC5,CDKN2D,MAPK8,MAP2K7,KDM1A,PAXIP1,CHEK1,POLD1,PTPRC,BRCA1,XRCC4,H2AFX,MC1R,AKT1,LIG4
GO:0009167	Purine ribonucleoside monophosphate metabolic process	36	2	2.08	0.0263	AK2,ADA	12	1.39	7.72e-11	AMPD2,NT5E,ADK,NT5C2,AK2,ADA,APRT,AMPD3,AK9,GMPS,AMPD1,ADSL	12	1.35	1.92e-10	ERCC1,MLH1,BARD1,XRCC1,ERCC8,NBN,ATM,XRCC6BP1,ERCC4,PRKDC,MRE11A,KAT5,NHEJ1,XRCC6,POLL,DNTT,C9orf142,RNF8,MDC1,UIMC1,DCLRE1C,LIG3,RAD50,TP53BP1,XRCC5,POLM,PAXIP1,BRCA1,XRCC4,H2AFX,LIG4
GO:0051094	Positive regulation of developmental process	1389	5	0.89	0.034	RAG1,PRKDC,ADA,RAG2,LIG4	58	0.48	3.36e-12	CD4,IL2,IL4,MLH1,MSH2,MDM2,IL7,IQGAP1,TP53,ARHGDIA,PAK1,DOCK1,TIAM1,RAG1,RUNX1,FADD,RAC3,IL7R,FOS,CD34,PRKDC,PKM,EFNA5,NME1,MYB,PRKAA1,FYN,XRCC6,PLXNA4,IQGAP3,PNP,PARP1,PLXNA2,PLXNA3,PREX1,ABL1,ADA,SRC,ARHGEF7,FOXP3,CYBB,TP53BP1,XRCC5,NME1-NME2,NME2,PLXNA1,PTK2B,KDM1A,CDC42,PAXIP1,PWP1,MAPK9,PTPRC,BRCA1,PLXNB3,AKT1,RAG2,LIG4	62	0.48	1.08e-12	TP53,ATM,MYB,FOXP3,KDM1A,PAXIP1,BRCA1
GO:0002312	B cell activation involved in immune response	45	2	1.99	0.0374	ADA,LIG4	12	1.29	6.34e-10	ERCC1,MLH1,MSH2,MSH6,NBN,EXO1,ABL1,ADA,RNF8,PTK2B,CD19,LIG4	13	1.29	1.14e-10	ERCC1,MLH1,BARD1,XRCC1,ERCC8,NBN,ATM,XRCC6BP1,ERCC4,PRKDC,MRE11A,KAT5,NHEJ1,RAD52,XRCC6,POLL,DNTT,C9orf142,REXO4,RNF8,MDC1,UIMC1,DCLRE1C,LIG3,RAD50,TP53BP1,XRCC5,POLM,RBBP8,PAXIP1,BRCA1,XRCC4,H2AFX,LIG4
GO:0048538	Thymus development	46	2	1.98	0.0385	RAG1,PRKDC	6	0.98	0.0011	SOD1,ATM,RAG1,FADD,PRKDC,ABL1	7	1.01	0.00023	TP53,ATM,MYB,FOXP3,KDM1A,PAXIP1,BRCA1
GO:0048146	Positive regulation of fibroblast proliferation	52	2	1.92	0.0449	PRKDC,LIG4	.	.	.	.	.	.	.	.
1(3) Combined immunodeficiencies generally less profound than severe combined immunodeficiency			44 genes				838				1112
GO:0002376	Immune system process	2481	33	0.77	7.03e-17	RELB,DOCK2,IL21,ZAP70,REL,MALT1,ICOS,IKZF1,LCK,IL21R,B7RP1,TAP1,TFRC,MSN,CHUK,BCL10,CD40LG,CD40,STK4,TAP2,TNFRSF4,RHOH,CARD11,RELA,CD8A,DOCK8,ITK,TAPBP,IKBKB,CD3G,B2M,MAP3K14,CIITA	422	0.6	5.16e-140	CD74,CD4,ERCC1,PSMA4,LCP2,ICAM3,BCL3,TBX21,LAG3,CEBPE,VCL,SIRT1,OSM,MAPK1,GTPBP1,TAB1,GZMB,PSME2,PSMD10,PSMD7,CSK,PAG1,RIPK2,RELB,FCGRT,CD79A,PIK3R2,WASL,TNFSF8,BLNK,CSF3,HDAC5,NFKB1,MANBA,IL2,SPI1,SELPLG,IL23A,ARPC3,LTBR,IFNG,MAPK14,IL12B,LNPEP,IL4,IL5,SKP1,MSH2,PLEK,MSH6,SELL,KLRK1,CLTA,PLCG1,IRF1,TNFSF9,CD70,S1PR4,CCR7,CANX,PYCARD,SNAP23,COPB1,AP1M2,HGNC:9982,CRP,AP3B1,DOCK2,BLK,HLA-F,TLR2,SLC…	489	0.54	2.31e-131	FUCA2,CD74,CD4,ERCC1,PSMA4,LCP2,ICAM3,BCL3,STK10,TBX21,LAG3,CEBPE,VCL,SIRT1,OSM,MAPK1,GTPBP1,TAB1,GZMB,PSME2,PSMD10,CORO1A,PSMD7,MEFV,CSK,PAG1,RIPK2,RELB,FCGRT,CD79A,PIK3R2,WASL,TNFSF8,BLNK,CSF3,HDAC5,NFKB1,MANBA,IL2,SPI1,SELPLG,MLEC,IL23A,ARPC3,LTBR,IFNG,AICDA,MAPK14,IL12B,LNPEP,IL4,IL5,SKP1,MSH2,PLEK,MSH6,SELL,KLRK1,CLTA,PLCG1,IRF1,TNFSF9,CD70,CD93,S1PR4,CCR7,CANX,PYCARD,SNAP23,COPB1,AP1M2,HGNC…
GO:0046649	Lymphocyte activation	390	19	1.34	7.03e-17	RELB,DOCK2,ZAP70,MALT1,IKZF1,LCK,IL21R,B7RP1,MSN,CD40LG,CD40,TNFRSF4,RHOH,CARD11,CD8A,DOCK8,ITK,CD3G,B2M	137	0.91	1.8e-69	CD74,CD4,ERCC1,BCL3,TBX21,RIPK2,RELB,CD79A,TNFSF8,BLNK,HDAC5,IL2,SPI1,IL23A,IL12B,IL4,MSH2,MSH6,KLRK1,IRF1,CD70,CCR7,DOCK2,RORA,VAMP7,SLA2,TCF3,EP300,IL7,IL11,HDAC4,STAT3,ICAM1,ZAP70,NBN,TP53,DOCK11,IFNA1,ATM,IL18,TNFSF4,CEBPG,FCER1G,CXCR5,STAT5B,VCAM1,IL15,TSC1,CLEC4E,CD3D,FADD,CLEC7A,IL12A,PRKCB,CEBPB,IL7R,LILRB1,MALT1,CD276,CD28,RORC,KDELR1,TBK1,CD8B,IKZF1,CD86,LCK,IL21R,B7RP1,MEF2C,CTNNB1,IKZ…	153	0.84	2.38e-66	CD74,CD4,ERCC1,BCL3,TBX21,CORO1A,RIPK2,RELB,CD79A,TNFSF8,BLNK,HDAC5,IL2,SPI1,IL23A,AICDA,IL12B,IL4,MSH2,MSH6,KLRK1,IRF1,CD70,CCR7,DOCK2,RORA,VAMP7,SLA2,TCF3,EP300,LY9,IL7,IL11,HDAC4,STAT3,LYL1,ICAM1,ZAP70,NBN,TP53,DOCK11,IFNA1,ATM,IL18,TNFSF4,CEBPG,FCER1G,CXCR5,STAT5B,VCAM1,IL15,TSC1,RAG1,CLEC4E,CD3D,FADD,CLEC7A,IL12A,PRKCB,CEBPB,IL7R,LILRB1,MALT1,CD276,CD28,RORC,KDELR1,TBK1,P2RX7,CD8B,IKZF1,CD86…
GO:0042110	T cell activation	243	15	1.44	2.85e-14	RELB,DOCK2,ZAP70,MALT1,LCK,B7RP1,MSN,TNFRSF4,RHOH,CARD11,CD8A,DOCK8,ITK,CD3G,B2M	92	0.95	3.49e-48	CD74,CD4,BCL3,TBX21,RIPK2,RELB,TNFSF8,IL2,IL23A,IL12B,IL4,IRF1,CCR7,DOCK2,RORA,SLA2,IL7,STAT3,ICAM1,ZAP70,TP53,IFNA1,TNFSF4,FCER1G,STAT5B,IL15,TSC1,CLEC4E,CD3D,FADD,CLEC7A,IL12A,CEBPB,IL7R,LILRB1,MALT1,CD276,CD28,RORC,KDELR1,CD8B,LCK,B7RP1,CTNNB1,DLG1,FYN,ITGAL,CASP8,PSMB10,PIK3CG,PTPN22,SPN,MSN,DPP4,MTOR,CD3E,CD1C,CD1D,CD2,PREX1,ABL1,SYK,FOXP3,APBB1IP,HLA-E,WAS,PIK3CD,TNFRSF4,GATA3,IFNB1,IRF4,RH…	102	0.87	9.51e-46	CD74,CD4,BCL3,TBX21,RIPK2,RELB,TNFSF8,IL2,IL23A,IL12B,IL4,IRF1,CCR7,DOCK2,RORA,SLA2,LY9,IL7,STAT3,ICAM1,ZAP70,TP53,IFNA1,TNFSF4,FCER1G,STAT5B,IL15,TSC1,RAG1,CLEC4E,CD3D,FADD,CLEC7A,IL12A,CEBPB,IL7R,LILRB1,MALT1,CD276,CD28,RORC,KDELR1,P2RX7,CD8B,LCK,B7RP1,TCF7,CTNNB1,DLG1,FYN,ITGAL,CASP8,PSMB10,PIK3CG,PTPN22,SPN,MSN,DPP4,MTOR,CD3E,RC3H1,CD1C,CD1D,CD2,PREX1,ABL1,CTPS1,SYK,FOXP3,APBB1IP,HLA-E,WAS,PI…
GO:0002684	Positive regulation of immune system process	949	22	1.01	3.65e-14	RELB,IL21,ZAP70,MALT1,ICOS,LCK,B7RP1,SASH3,TFRC,CHUK,BCL10,CD40LG,CD40,TNFRSF4,RHOH,CARD11,RELA,DOCK8,ITK,IKBKB,CD3G,B2M	279	0.84	8.22e-134	CD74,CD4,PSMA4,LCP2,ICAM3,TBX21,LAG3,SIRT1,MAPK1,TAB1,PSME2,PSMD10,PSMD7,CSK,PAG1,RIPK2,RELB,CD79A,PIK3R2,WASL,BLNK,CSF3,NFKB1,IL2,IL23A,ARPC3,IFNG,MAPK14,IL12B,IL4,IL5,SKP1,MSH2,MAD2L2,KLRK1,PLCG1,TNFSF9,CD70,CCR7,PYCARD,TRAF2,RAC2,RARA,CRP,AP3B1,BLK,RIPK1,HLA-F,PSMB1,CREBBP,ITGA2B,NLRC5,TYROBP,VAMP7,SLA2,TCF3,MAPK3,MAP3K8,PRKCQ,EP300,IL1B,IL7,PIK3CA,CD80,IL21,WNT5A,STAT3,ICAM1,ZAP70,CD27,PSMB6,…	303	0.75	2.31e-118	CD74,CD4,PSMA4,LCP2,ICAM3,TBX21,LAG3,SIRT1,MAPK1,TAB1,PSME2,PSMD10,CORO1A,PSMD7,CSK,PAG1,RIPK2,RELB,CD79A,PIK3R2,WASL,BLNK,CSF3,NFKB1,IL2,IL23A,ARPC3,IFNG,MAPK14,IL12B,IL4,IL5,SKP1,MSH2,MAD2L2,KLRK1,PLCG1,TNFSF9,CD70,CCR7,PYCARD,TRAF2,RAC2,RARA,CRP,AP3B1,MYO1G,BLK,RIPK1,HLA-F,DAPK2,PSMB1,CREBBP,ITGA2B,NLRC5,TYROBP,VAMP7,SLA2,TCF3,MAPK3,MAP3K8,PLD2,PRKCQ,EP300,IL1B,IL7,PIK3CA,CD80,TXK,IL21,WNT5A,S…
GO:0051251	Positive regulation of lymphocyte activation	286	15	1.37	1.73e-13	IL21,ZAP70,MALT1,ICOS,LCK,B7RP1,SASH3,TFRC,BCL10,CD40LG,CD40,TNFRSF4,RHOH,CARD11,DOCK8	129	1.02	1.49e-75	CD74,CD4,TBX21,CSK,RIPK2,IL2,IL23A,IFNG,IL12B,IL4,IL5,MSH2,MAD2L2,KLRK1,TNFSF9,CD70,CCR7,PYCARD,RARA,AP3B1,HLA-F,TYROBP,TCF3,MAP3K8,PRKCQ,IL1B,IL7,PIK3CA,CD80,IL21,ZAP70,CD27,PAK1,RPS3,IL18,TNFSF4,TNFRSF13C,STAT5B,NCKAP1L,VCAM1,IL15,NOD2,TMIGD2,FADD,CLEC7A,IL12A,CTLA4,IL13,IL7R,HAVCR2,CD46,LILRB1,MALT1,ICOS,CD276,TNIP2,IL23R,CD28,NFKBIZ,CD86,LAMP1,BTLA,PDCD1,LCK,ZBTB16,GRAP2,B7RP1,MYB,MEF2C,PTPN1…	134	0.92	4.45e-65	CD74,CD4,TBX21,CORO1A,CSK,RIPK2,IL2,IL23A,IFNG,IL12B,IL4,IL5,MSH2,MAD2L2,KLRK1,TNFSF9,CD70,CCR7,PYCARD,RARA,AP3B1,HLA-F,TYROBP,TCF3,MAP3K8,PRKCQ,IL1B,IL7,PIK3CA,CD80,IL21,ZAP70,CD27,PAK1,RPS3,IL18,TNFSF4,TNFRSF13C,STAT5B,NCKAP1L,VCAM1,IL15,RAG1,NOD2,TMIGD2,FADD,CLEC7A,IL12A,CTLA4,IL13,IL7R,HAVCR2,CD46,LILRB1,MALT1,ICOS,CD276,TNIP2,IL23R,CD28,NFKBIZ,CD86,LAMP1,BTLA,PDCD1,LCK,ZBTB16,GRAP2,B7RP1,MYB…
GO:1903039	Positive regulation of leukocyte cell-cell adhesion	228	14	1.44	2.31e-13	IL21,ZAP70,MALT1,ICOS,LCK,B7RP1,SASH3,TFRC,BCL10,CD40LG,RHOH,CARD11,RELA,DOCK8	114	1.07	3.73e-70	CD74,CD4,CSK,RIPK2,IL2,IL23A,IFNG,IL12B,IL4,KLRK1,TNFSF9,CD70,CCR7,PYCARD,RARA,AP3B1,MAP3K8,PRKCQ,IL1B,IL7,PIK3CA,CD80,IL21,ICAM1,ZAP70,CD27,PAK1,RPS3,IL18,TNFSF4,TNFRSF13C,STAT5B,NCKAP1L,VCAM1,IL15,NOD2,TMIGD2,FADD,IL12A,CTLA4,IL7R,HAVCR2,CD46,LILRB1,MALT1,ICOS,CD276,IL23R,CD28,NFKBIZ,CD86,BTLA,PDCD1,LCK,ZBTB16,GRAP2,B7RP1,MYB,PTPN11,PDPK1,FYN,TNFRSF14,RAC1,HHLA2,PTPN22,TFRC,DPP4,CD3E,CD1D,VTCN1…	119	0.96	1.89e-61	CD74,CD4,CORO1A,CSK,RIPK2,IL2,IL23A,IFNG,IL12B,IL4,KLRK1,TNFSF9,CD70,CCR7,PYCARD,RARA,AP3B1,MAP3K8,PRKCQ,IL1B,IL7,PIK3CA,CD80,IL21,ICAM1,ZAP70,CD27,PAK1,RPS3,IL18,TNFSF4,TNFRSF13C,STAT5B,NCKAP1L,VCAM1,IL15,RAG1,NOD2,TMIGD2,FADD,IL12A,CTLA4,IL7R,HAVCR2,CD46,LILRB1,MALT1,ICOS,CD276,IL23R,CD28,NFKBIZ,CD86,BTLA,PDCD1,LCK,ZBTB16,GRAP2,B7RP1,MYB,PTPN11,RASAL3,PDPK1,FYN,TNFRSF14,RAC1,CCDC88B,SASH3,HHLA2…
GO:0002682	Regulation of immune system process	1514	24	0.85	1.51e-12	RELB,IL21,ZAP70,MALT1,ICOS,LCK,B7RP1,SASH3,TFRC,MSN,CHUK,BCL10,CD40LG,CD40,TNFRSF4,RHOH,CARD11,RELA,CD8A,DOCK8,ITK,IKBKB,CD3G,B2M	350	0.73	2.59e-145	CD74,CD4,PSMA4,LCP2,ICAM3,TBX21,LAG3,SIRT1,OSM,MAPK1,TAB1,NFKBIA,PSME2,PSMD10,PSMD7,CSK,PAG1,RIPK2,RELB,CD79A,PIK3R2,WASL,TNFSF8,BLNK,CSF3,NFKB1,IL2,SPI1,IL23A,ARPC3,IFNG,MAPK14,IL12B,IL4,IL5,SKP1,MSH2,MAD2L2,SELL,KLRK1,AHR,PLCG1,IRF1,TNFSF9,CD70,CCR7,PYCARD,TRAF2,RAC2,NR1H2,RARA,CRP,AP3B1,DTX1,BLK,RIPK1,HLA-F,RORA,PSMB1,CREBBP,ITGA2B,NLRC5,TYROBP,VAMP7,SLA2,TCF3,MAPK3,MAP3K8,PRKCQ,EP300,IL1B,BIR…	391	0.66	9.3e-132	CD74,CD4,PSMA4,LCP2,ICAM3,STK10,TBX21,LAG3,SIRT1,OSM,MAPK1,TAB1,NFKBIA,PSME2,PSMD10,CORO1A,PSMD7,CSK,PAG1,RIPK2,RELB,CD79A,PIK3R2,WASL,TNFSF8,BLNK,CSF3,NFKB1,IL2,SPI1,IL23A,ARPC3,IFNG,MAPK14,IL12B,IL4,IL5,SKP1,MSH2,MAD2L2,SELL,KLRK1,AHR,PLCG1,IRF1,TNFSF9,CD70,HCST,CCR7,PYCARD,TRAF2,RAC2,NR1H2,RARA,CRP,AP3B1,DTX1,MYO1G,BLK,RIPK1,HLA-F,RORA,DAPK2,PSMB1,CREBBP,ITGA2B,NLRC5,TYROBP,VAMP7,SLA2,TCF3,MAP…
GO:0050870	Positive regulation of t cell activation	209	13	1.44	1.57e-12	IL21,ZAP70,MALT1,ICOS,LCK,B7RP1,SASH3,TFRC,BCL10,CD40LG,RHOH,CARD11,DOCK8	108	1.08	1.69e-67	CD74,CD4,CSK,RIPK2,IL2,IL23A,IFNG,IL12B,IL4,KLRK1,TNFSF9,CD70,CCR7,PYCARD,RARA,AP3B1,MAP3K8,PRKCQ,IL1B,IL7,PIK3CA,CD80,IL21,ZAP70,CD27,PAK1,RPS3,IL18,TNFSF4,TNFRSF13C,STAT5B,NCKAP1L,VCAM1,IL15,NOD2,TMIGD2,FADD,IL12A,CTLA4,IL7R,HAVCR2,CD46,LILRB1,MALT1,ICOS,CD276,IL23R,CD28,NFKBIZ,CD86,BTLA,PDCD1,LCK,ZBTB16,GRAP2,B7RP1,MYB,PTPN11,PDPK1,FYN,TNFRSF14,RAC1,HHLA2,PTPN22,TFRC,DPP4,CD3E,CD1D,VTCN1,BCL10…	113	0.98	1.78e-59	CD74,CD4,CORO1A,CSK,RIPK2,IL2,IL23A,IFNG,IL12B,IL4,KLRK1,TNFSF9,CD70,CCR7,PYCARD,RARA,AP3B1,MAP3K8,PRKCQ,IL1B,IL7,PIK3CA,CD80,IL21,ZAP70,CD27,PAK1,RPS3,IL18,TNFSF4,TNFRSF13C,STAT5B,NCKAP1L,VCAM1,IL15,RAG1,NOD2,TMIGD2,FADD,IL12A,CTLA4,IL7R,HAVCR2,CD46,LILRB1,MALT1,ICOS,CD276,IL23R,CD28,NFKBIZ,CD86,BTLA,PDCD1,LCK,ZBTB16,GRAP2,B7RP1,MYB,PTPN11,RASAL3,PDPK1,FYN,TNFRSF14,RAC1,CCDC88B,SASH3,HHLA2,PTPN2…
GO:0006955	Immune response	1588	24	0.83	2.89e-12	RELB,DOCK2,IL21,ZAP70,REL,MALT1,ICOS,B7RP1,TAP1,CHUK,BCL10,CD40LG,CD40,TAP2,TNFRSF4,RELA,CD8A,ITK,TAPBP,IKBKB,CD3G,B2M,MAP3K14,CIITA	285	0.62	7.59e-91	CD74,CD4,ERCC1,LCP2,BCL3,LAG3,VCL,SIRT1,OSM,MAPK1,GTPBP1,GZMB,PSMD7,CSK,PAG1,RIPK2,RELB,CD79A,TNFSF8,BLNK,CSF3,NFKB1,MANBA,IL2,IL23A,LTBR,IFNG,MAPK14,IL12B,IL4,IL5,MSH2,MSH6,SELL,KLRK1,IRF1,TNFSF9,CD70,S1PR4,CCR7,PYCARD,SNAP23,COPB1,HGNC:9982,CRP,DOCK2,HLA-F,TLR2,RORA,PSMB1,NLRC5,TYROBP,VAMP7,SLA2,IL1B,IL7,CBL,CD80,IL21,WNT5A,STAT3,ICAM1,ZAP70,NBN,CD27,PML,IRF8,TP53,IFNAR1,CD53,FTH1,GZMA,IL9,DOCK…	330	0.56	1.2e-86	FUCA2,CD74,CD4,ERCC1,LCP2,BCL3,STK10,LAG3,VCL,SIRT1,OSM,MAPK1,GTPBP1,GZMB,CORO1A,PSMD7,MEFV,CSK,PAG1,RIPK2,RELB,CD79A,TNFSF8,BLNK,CSF3,NFKB1,MANBA,IL2,MLEC,IL23A,LTBR,IFNG,AICDA,MAPK14,IL12B,IL4,IL5,MSH2,MSH6,SELL,KLRK1,IRF1,TNFSF9,CD70,CD93,S1PR4,CCR7,PYCARD,SNAP23,COPB1,HGNC:9982,CRP,DOCK2,MYO1G,ENPP2,HLA-F,TLR2,RORA,PSMB1,NLRC5,TYROBP,VAMP7,SLA2,LY9,IL1B,IL7,CBL,CD80,TXK,IL21,WNT5A,STAT3,ICAM1…
GO:0030098	Lymphocyte differentiation	242	13	1.38	7.67e-12	RELB,DOCK2,ZAP70,MALT1,IKZF1,LCK,CD40LG,RHOH,CARD11,CD8A,ITK,CD3G,B2M	84	0.91	1.44e-41	CD74,CD4,BCL3,TBX21,RELB,CD79A,TNFSF8,BLNK,HDAC5,IL2,SPI1,IL12B,IL4,MSH2,IRF1,CCR7,DOCK2,RORA,TCF3,EP300,IL7,IL11,HDAC4,STAT3,ZAP70,TP53,DOCK11,IFNA1,ATM,CEBPG,FCER1G,STAT5B,VCAM1,IL15,TSC1,CLEC4E,CD3D,FADD,IL7R,MALT1,CD28,RORC,KDELR1,IKZF1,LCK,CTNNB1,RBPJ,PTPN22,SPN,MTOR,CD3E,CD1D,CD40LG,PREX1,ABL1,SYK,FOXP3,PIK3CD,GATA3,IFNB1,GPS2,IRF4,RHOH,CD79B,CARD11,PTK2B,BCL6,IL6,CD8A,JAK3,CYLD,ITK,RHOA,PT…	96	0.84	2.26e-41	CD74,CD4,BCL3,TBX21,RELB,CD79A,TNFSF8,BLNK,HDAC5,IL2,SPI1,AICDA,IL12B,IL4,MSH2,IRF1,CCR7,DOCK2,RORA,TCF3,EP300,LY9,IL7,IL11,HDAC4,STAT3,LYL1,ZAP70,TP53,DOCK11,IFNA1,ATM,CEBPG,FCER1G,STAT5B,VCAM1,IL15,TSC1,RAG1,CLEC4E,CD3D,FADD,IL7R,MALT1,CD28,RORC,KDELR1,IKZF1,GPR97,LCK,TCF7,CTNNB1,RBPJ,FCGR2B,PTPN22,SPN,MTOR,CD3E,RC3H1,CD1D,CD40LG,PREX1,ABL1,SYK,FOXP3,PIK3CD,GATA3,IFNA14,IFNB1,GPS2,IRF4,RHOH,CD7…
GO:0050778	Positive regulation of immune response	607	17	1.1	7.67e-12	RELB,IL21,ZAP70,MALT1,LCK,B7RP1,SASH3,TFRC,CHUK,BCL10,CD40,CARD11,RELA,ITK,IKBKB,CD3G,B2M	219	0.93	7.33e-117	CD74,CD4,PSMA4,LCP2,ICAM3,TBX21,LAG3,SIRT1,MAPK1,TAB1,PSME2,PSMD10,PSMD7,CSK,PAG1,RIPK2,RELB,CD79A,PIK3R2,WASL,BLNK,NFKB1,IL2,IL23A,ARPC3,IFNG,MAPK14,IL12B,IL4,SKP1,MSH2,MAD2L2,KLRK1,PLCG1,CCR7,PYCARD,TRAF2,RARA,CRP,BLK,HLA-F,PSMB1,CREBBP,NLRC5,VAMP7,SLA2,MAPK3,PRKCQ,EP300,IL1B,PIK3CA,CD80,IL21,WNT5A,ZAP70,PSMB6,PAK1,RPS3,DOCK1,IL18,TNFSF4,PIK3CB,CD1A,FCER1G,ELMO2,TNFRSF13C,STAT5B,PSME3,NCKAP1L,T…	233	0.83	4.3e-102	CD74,CD4,PSMA4,LCP2,ICAM3,TBX21,LAG3,SIRT1,MAPK1,TAB1,PSME2,PSMD10,PSMD7,CSK,PAG1,RIPK2,RELB,CD79A,PIK3R2,WASL,BLNK,NFKB1,IL2,IL23A,ARPC3,IFNG,MAPK14,IL12B,IL4,SKP1,MSH2,MAD2L2,KLRK1,PLCG1,CCR7,PYCARD,TRAF2,RARA,CRP,MYO1G,BLK,HLA-F,PSMB1,CREBBP,NLRC5,VAMP7,SLA2,MAPK3,PLD2,PRKCQ,EP300,IL1B,PIK3CA,CD80,TXK,IL21,WNT5A,ZAP70,PSMB6,PAK1,RPS3,DOCK1,IL18,TNFSF4,PIK3CB,CD1A,FCER1G,ELMO2,TNFRSF13C,STAT5B,…
GO:0045785	Positive regulation of cell adhesion	423	15	1.2	1.38e-11	IL21,ZAP70,MALT1,ICOS,LCK,B7RP1,SASH3,TFRC,BCL10,CD40LG,STK4,RHOH,CARD11,RELA,DOCK8	142	0.89	4.81e-70	CD74,CD4,CSK,RIPK2,IL2,IL23A,IFNG,IL12B,IL4,KLRK1,TNFSF9,CD70,CCR7,PYCARD,RARA,AP3B1,MAP3K8,PRKCQ,IL1B,IL7,PIK3CA,CD80,IL21,WNT5A,ICAM1,ZAP70,CD27,PAK1,RPS3,ATM,DOCK1,IL18,TNFSF4,CXCL13,TNFRSF13C,STAT5B,NCKAP1L,VCAM1,IL15,TSC1,CRK,NOD2,TMIGD2,FADD,IL12A,CTLA4,RAC3,PRKCE,IL7R,HAVCR2,CD46,LILRB1,STX4,MALT1,ICOS,CD276,CALR,IL23R,CD28,NFKBIZ,P4HB,TNFRSF18,CD86,BTLA,PDCD1,LCK,ZBTB16,GRAP2,B7RP1,MYB,PT…	148	0.79	6.93e-59	CD74,CD4,CORO1A,CSK,RIPK2,IL2,IL23A,IFNG,IL12B,IL4,KLRK1,TNFSF9,CD70,CCR7,PYCARD,RARA,AP3B1,MAP3K8,PRKCQ,IL1B,IL7,PIK3CA,CD80,IL21,WNT5A,ICAM1,ZAP70,CD27,PAK1,RPS3,ATM,DOCK1,IL18,TNFSF4,CXCL13,TNFRSF13C,STAT5B,NCKAP1L,VCAM1,IL15,TSC1,RAG1,CRK,NOD2,TMIGD2,FADD,IL12A,CTLA4,RAC3,PRKCE,IL7R,HAVCR2,CD46,LILRB1,STX4,MALT1,ICOS,CD276,CALR,IL23R,CD28,NFKBIZ,P4HB,TNFRSF18,CD86,BTLA,PTPRU,PDCD1,LCK,ZBTB16,…
GO:0002521	Leukocyte differentiation	338	14	1.27	1.49e-11	RELB,DOCK2,ZAP70,MALT1,IKZF1,LCK,TFRC,CD40LG,RHOH,CARD11,CD8A,ITK,CD3G,B2M	107	0.87	3.78e-50	CD74,CD4,BCL3,TBX21,CEBPE,SIRT1,RELB,CD79A,TNFSF8,BLNK,CSF3,HDAC5,IL2,SPI1,LTBR,IFNG,MAPK14,IL12B,IL4,MSH2,IRF1,CCR7,DOCK2,TLR2,RORA,TYROBP,TCF3,EP300,IL7,IL11,HDAC4,STAT3,ZAP70,TP53,DOCK11,IFNA1,ATM,CEBPG,PPARG,FCER1G,STAT5B,VCAM1,IL15,CSF2,TSC1,CLEC4E,CD3D,FADD,IL7R,LILRB1,MALT1,CD28,RORC,KDELR1,IKZF1,LCK,MEF2C,CTNNB1,RBPJ,CASP8,PTPN22,HLA-DRB1,TFRC,SPN,MTOR,CD3E,CD1D,CD40LG,JUN,PREX1,ABL1,SRC,…	122	0.8	2.38e-49	CD74,CD4,BCL3,TBX21,CEBPE,SIRT1,RELB,CD79A,TNFSF8,BLNK,CSF3,HDAC5,IL2,SPI1,LTBR,IFNG,AICDA,MAPK14,IL12B,IL4,MSH2,IRF1,CCR7,DOCK2,IREB2,TLR2,RORA,TYROBP,TCF3,EP300,LY9,IL7,IL11,HDAC4,STAT3,LYL1,ZAP70,TP53,DOCK11,IFNA1,ATM,CEBPG,PPARG,FCER1G,STAT5B,VCAM1,IL15,CSF2,TSC1,RAG1,CLEC4E,CD3D,FADD,IL7R,LILRB1,MALT1,CD28,RORC,KDELR1,IKZF1,GPR97,LCK,TCF7,MEF2C,CTNNB1,RBPJ,GATA2,CASP8,FCGR2B,PTPN22,HLA-DRB1,…
GO:0050776	Regulation of immune response	896	19	0.97	1.49e-11	RELB,IL21,ZAP70,MALT1,LCK,B7RP1,SASH3,TFRC,CHUK,BCL10,CD40LG,CD40,CARD11,RELA,CD8A,ITK,IKBKB,CD3G,B2M	280	0.86	5.94e-140	CD74,CD4,PSMA4,LCP2,ICAM3,TBX21,LAG3,SIRT1,MAPK1,TAB1,PSME2,PSMD10,PSMD7,CSK,PAG1,RIPK2,RELB,CD79A,PIK3R2,WASL,BLNK,NFKB1,IL2,IL23A,ARPC3,IFNG,MAPK14,IL12B,IL4,SKP1,MSH2,MAD2L2,SELL,KLRK1,PLCG1,IRF1,CCR7,PYCARD,TRAF2,RAC2,NR1H2,RARA,CRP,BLK,HLA-F,PSMB1,CREBBP,NLRC5,TYROBP,VAMP7,SLA2,MAPK3,PRKCQ,EP300,IL1B,BIRC3,PIK3CA,CD80,IL21,WNT5A,ICAM1,ZAP70,PSMB6,PAK1,RPS3,MS4A2,DOCK1,IL18,TNFSF4,CXCL13,PPAR…	303	0.77	8.44e-124	CD74,CD4,PSMA4,LCP2,ICAM3,TBX21,LAG3,SIRT1,MAPK1,TAB1,PSME2,PSMD10,PSMD7,CSK,PAG1,RIPK2,RELB,CD79A,PIK3R2,WASL,BLNK,NFKB1,IL2,IL23A,ARPC3,IFNG,MAPK14,IL12B,IL4,SKP1,MSH2,MAD2L2,SELL,KLRK1,PLCG1,IRF1,HCST,CCR7,PYCARD,TRAF2,RAC2,NR1H2,RARA,CRP,MYO1G,BLK,HLA-F,PSMB1,CREBBP,NLRC5,TYROBP,VAMP7,SLA2,MAPK3,PLD2,PRKCQ,EP300,IL1B,BIRC3,PIK3CA,CD80,TXK,IL21,WNT5A,ICAM1,ZAP70,PSMB6,PAK1,RPS3,MS4A2,DOCK1,IL1…
GO:0050852	T cell receptor signaling pathway	167	11	1.47	9.14e-11	ZAP70,MALT1,LCK,B7RP1,CHUK,BCL10,CARD11,RELA,ITK,IKBKB,CD3G	86	1.08	2.41e-53	CD4,PSMA4,LCP2,MAPK1,PSME2,PSMD10,PSMD7,CSK,PAG1,RIPK2,PIK3R2,NFKB1,SKP1,PLCG1,PSMB1,PRKCQ,PIK3CA,ZAP70,PSMB6,PAK1,PIK3CB,PSME3,TRAT1,CD3D,CTLA4,KHDRBS1,RNF31,UBE2N,MALT1,CD276,CD28,NFKBIZ,CUL1,LCK,GRAP2,HLA-DQA1,B7RP1,PDPK1,CRKL,FYN,RBCK1,HHLA2,PSMB10,PTPN22,HLA-DRB1,CD3E,CD247,PSMB5,TAB2,PSMD4,MAP3K7,VTCN1,BTRC,CHUK,BCL10,ABL1,PSMB9,PSMB8,HLA-DQB1,FOXP3,WAS,PIK3CD,GATA3,PSME1,HLA-DRA,LAT,HLA-A,…	90	0.98	4.58e-47	CD4,PSMA4,LCP2,MAPK1,PSME2,PSMD10,PSMD7,CSK,PAG1,RIPK2,PIK3R2,NFKB1,SKP1,PLCG1,PSMB1,PRKCQ,PIK3CA,TXK,ZAP70,PSMB6,PAK1,PIK3CB,PSME3,TRAT1,CD3D,CTLA4,PSMC5,KHDRBS1,RNF31,UBE2N,MALT1,CD276,CD28,NFKBIZ,CUL1,LCK,GRAP2,HLA-DQA1,B7RP1,PDPK1,CRKL,FYN,RBCK1,HHLA2,PSMB10,PTPN22,HLA-DRB1,CD3E,CD247,PSMB5,TAB2,RC3H1,PSMD4,MAP3K7,VTCN1,BTRC,CHUK,BCL10,ABL1,ZC3H12A,PSMB9,PSMB8,HLA-DQB1,FOXP3,WAS,PIK3CD,GATA3,…
GO:0002520	Immune system development	652	16	1.04	2.43e-10	RELB,DOCK2,ZAP70,MALT1,ICOS,IKZF1,LCK,TFRC,CD40LG,STK4,RHOH,CARD11,CD8A,ITK,CD3G,B2M	149	0.73	3.07e-55	CD74,CD4,ERCC1,BCL3,TBX21,CEBPE,SIRT1,MAPK1,RELB,CD79A,TNFSF8,BLNK,CSF3,HDAC5,IL2,SPI1,SELPLG,LTBR,IFNG,MAPK14,IL12B,IL4,MSH2,PLEK,MSH6,IRF1,CCR7,DOCK2,TLR2,SLC40A1,RORA,TYROBP,TCF3,MAPK3,EP300,IL7,IL11,HDAC4,WNT5A,THRA,STAT3,ZAP70,MSH3,NBN,PMS2,PML,IRF8,TP53,DOCK11,IFNA1,ATM,CEBPG,PPARG,FCER1G,CXCR5,STAT5B,NCKAP1L,VCAM1,IL15,IL3,CSF2,TSC1,CLEC4E,CD3D,FADD,IL7R,CASP3,HAVCR2,LILRB1,MALT1,ICOS,HCLS…	168	0.66	1.29e-51	CD74,CD4,ERCC1,BCL3,TBX21,CEBPE,SIRT1,MAPK1,RELB,CD79A,TNFSF8,BLNK,CSF3,HDAC5,IL2,SPI1,SELPLG,LTBR,IFNG,AICDA,MAPK14,IL12B,IL4,MSH2,PLEK,MSH6,IRF1,CCR7,DOCK2,IREB2,TLR2,SLC40A1,RORA,TYROBP,TCF3,MAPK3,EP300,LY9,IL7,IL11,HDAC4,WNT5A,THRA,STAT3,LYL1,ZAP70,MSH3,NBN,PMS2,PML,IRF8,TP53,DOCK11,IFNA1,ATM,CEBPG,PPARG,FCER1G,CXCR5,STAT5B,NCKAP1L,VCAM1,IL15,IL3,CSF2,TSC1,RAG1,CLEC4E,CD3D,FADD,IL7R,CASP3,HAV…
GO:0002768	Immune response-regulating cell surface receptor signaling pathway	346	13	1.22	3.09e-10	RELB,ZAP70,MALT1,LCK,B7RP1,CHUK,BCL10,CD40,CARD11,RELA,ITK,IKBKB,CD3G	157	1.03	3.48e-93	CD4,PSMA4,LCP2,ICAM3,MAPK1,TAB1,PSME2,PSMD10,PSMD7,CSK,PAG1,RIPK2,RELB,CD79A,PIK3R2,WASL,BLNK,NFKB1,ARPC3,SKP1,KLRK1,PLCG1,BLK,PSMB1,CREBBP,SLA2,MAPK3,PRKCQ,EP300,PIK3CA,ZAP70,PSMB6,PAK1,MS4A2,DOCK1,PIK3CB,FCER1G,ELMO2,PSME3,NCKAP1L,TRAT1,CLEC4E,CRK,CD3D,CTLA4,PRKCB,PRKCE,FOS,PRKACA,ELMO1,KHDRBS1,RNF31,LILRB1,UBE2N,MALT1,CD276,CD28,NFKBIZ,CUL1,BTLA,HSP90AA1,KIR2DL1,LCK,GRAP2,HLA-DQA1,B7RP1,MEF2C,…	165	0.92	1.04e-81	CD4,PSMA4,LCP2,ICAM3,MAPK1,TAB1,PSME2,PSMD10,PSMD7,CSK,PAG1,RIPK2,RELB,CD79A,PIK3R2,WASL,BLNK,NFKB1,ARPC3,SKP1,KLRK1,PLCG1,MYO1G,BLK,PSMB1,CREBBP,SLA2,MAPK3,PLD2,PRKCQ,EP300,PIK3CA,TXK,ZAP70,PSMB6,PAK1,MS4A2,DOCK1,PIK3CB,FCER1G,ELMO2,PSME3,NCKAP1L,TRAT1,CLEC4E,CRK,CD3D,CTLA4,PRKCB,PRKCE,FOS,PRKACA,PSMC5,ELMO1,KHDRBS1,RNF31,LILRB1,UBE2N,MALT1,CD276,CD28,NFKBIZ,CUL1,BTLA,HSP90AA1,KIR2DL1,LCK,GRAP2,…
GO:0030097	Hemopoiesis	570	15	1.07	4.89e-10	RELB,DOCK2,ZAP70,MALT1,IKZF1,LCK,TFRC,CD40LG,STK4,RHOH,CARD11,CD8A,ITK,CD3G,B2M	130	0.73	9.39e-48	CD74,CD4,ERCC1,BCL3,TBX21,CEBPE,SIRT1,RELB,CD79A,TNFSF8,BLNK,CSF3,HDAC5,IL2,SPI1,SELPLG,LTBR,IFNG,MAPK14,IL12B,IL4,MSH2,PLEK,IRF1,CCR7,DOCK2,TLR2,RORA,TYROBP,TCF3,EP300,IL7,IL11,HDAC4,WNT5A,THRA,STAT3,ZAP70,PML,IRF8,TP53,DOCK11,IFNA1,ATM,CEBPG,PPARG,FCER1G,STAT5B,NCKAP1L,VCAM1,IL15,IL3,CSF2,TSC1,CLEC4E,CD3D,FADD,IL7R,CASP3,LILRB1,MALT1,HCLS1,CD28,RORC,KDELR1,IKZF1,LCK,ZBTB16,MEF2C,PTPN11,CTNNB1,R…	149	0.66	3.81e-46	CD74,CD4,ERCC1,BCL3,TBX21,CEBPE,SIRT1,RELB,CD79A,TNFSF8,BLNK,CSF3,HDAC5,IL2,SPI1,SELPLG,LTBR,IFNG,AICDA,MAPK14,IL12B,IL4,MSH2,PLEK,IRF1,CCR7,DOCK2,IREB2,TLR2,RORA,TYROBP,TCF3,EP300,LY9,IL7,IL11,HDAC4,WNT5A,THRA,STAT3,LYL1,ZAP70,PML,IRF8,TP53,DOCK11,IFNA1,ATM,CEBPG,PPARG,FCER1G,STAT5B,NCKAP1L,VCAM1,IL15,IL3,CSF2,TSC1,RAG1,CLEC4E,CD3D,FADD,IL7R,CASP3,LILRB1,MALT1,HCLS1,CD28,RORC,KDELR1,IKZF1,GPR97,…
GO:0030217	T cell differentiation	142	10	1.5	4.89e-10	RELB,DOCK2,ZAP70,LCK,RHOH,CARD11,CD8A,ITK,CD3G,B2M	55	0.96	6.16e-29	CD74,CD4,BCL3,TBX21,RELB,TNFSF8,IL2,IL12B,IL4,IRF1,CCR7,DOCK2,RORA,IL7,STAT3,ZAP70,TP53,FCER1G,STAT5B,IL15,TSC1,CLEC4E,CD3D,FADD,IL7R,CD28,RORC,KDELR1,LCK,CTNNB1,PTPN22,SPN,MTOR,CD3E,CD1D,PREX1,ABL1,SYK,FOXP3,PIK3CD,GATA3,IRF4,RHOH,CARD11,IL6,CD8A,CYLD,ITK,RHOA,PTPRC,CD3G,B2M,VAV1,MR1,LIG4	60	0.87	7.86e-27	CD74,CD4,BCL3,TBX21,RELB,TNFSF8,IL2,IL12B,IL4,IRF1,CCR7,DOCK2,RORA,LY9,IL7,STAT3,ZAP70,TP53,FCER1G,STAT5B,IL15,TSC1,RAG1,CLEC4E,CD3D,FADD,IL7R,CD28,RORC,KDELR1,LCK,TCF7,CTNNB1,PTPN22,SPN,MTOR,CD3E,RC3H1,CD1D,PREX1,ABL1,SYK,FOXP3,PIK3CD,GATA3,IRF4,RHOH,CARD11,IL6,CD8A,CYLD,ITK,SATB1,RHOA,PTPRC,CD3G,B2M,VAV1,MR1,LIG4
GO:0002429	Immune response-activating cell surface receptor signaling pathway	311	12	1.23	1.62e-09	RELB,ZAP70,MALT1,LCK,B7RP1,CHUK,BCL10,CARD11,RELA,ITK,IKBKB,CD3G	140	1.02	3.3e-82	CD4,PSMA4,LCP2,ICAM3,MAPK1,TAB1,PSME2,PSMD10,PSMD7,CSK,PAG1,RIPK2,RELB,CD79A,PIK3R2,WASL,BLNK,NFKB1,ARPC3,SKP1,KLRK1,PLCG1,BLK,PSMB1,CREBBP,SLA2,MAPK3,PRKCQ,EP300,PIK3CA,ZAP70,PSMB6,PAK1,DOCK1,PIK3CB,FCER1G,ELMO2,PSME3,NCKAP1L,TRAT1,CLEC4E,CRK,CD3D,CTLA4,PRKCB,PRKCE,PRKACA,ELMO1,KHDRBS1,RNF31,UBE2N,MALT1,CD276,CD28,NFKBIZ,CUL1,HSP90AA1,LCK,GRAP2,HLA-DQA1,B7RP1,MEF2C,PDPK1,CRKL,FYN,RAC1,RBCK1,ACTB…	148	0.92	8.15e-73	CD4,PSMA4,LCP2,ICAM3,MAPK1,TAB1,PSME2,PSMD10,PSMD7,CSK,PAG1,RIPK2,RELB,CD79A,PIK3R2,WASL,BLNK,NFKB1,ARPC3,SKP1,KLRK1,PLCG1,MYO1G,BLK,PSMB1,CREBBP,SLA2,MAPK3,PLD2,PRKCQ,EP300,PIK3CA,TXK,ZAP70,PSMB6,PAK1,DOCK1,PIK3CB,FCER1G,ELMO2,PSME3,NCKAP1L,TRAT1,CLEC4E,CRK,CD3D,CTLA4,PRKCB,PRKCE,PRKACA,PSMC5,ELMO1,KHDRBS1,RNF31,UBE2N,MALT1,CD276,CD28,NFKBIZ,CUL1,HSP90AA1,LCK,GRAP2,HLA-DQA1,B7RP1,MEF2C,KLHL6,PDP…
GO:0007249	I-kappaB kinase/NF-kappaB signaling	74	8	1.68	3.64e-09	RELB,REL,CHUK,BCL10,CARD11,RELA,IKBKB,MAP3K14	45	1.15	5.43e-30	TNFRSF1A,BCL3,TAB1,NFKBIA,RIPK2,RELB,NFKB1,TRAF2,RIPK1,TLR2,BIRC3,RPS27A,LY96,REL,UBB,RNF31,ROCK2,TNIP2,TBK1,TRADD,RBCK1,AVPR2,TAB2,MAP3K7,NFKB2,CHUK,BCL10,CARD9,TLR4,TAB3,TANK,CARD11,ROCK1,RELA,UBA52,TNF,IKBKB,TRAF6,UBC,AKT1,ERC1,BIRC2,MAP3K14,BTK,IKBKG	47	1.05	9.8e-27	TNFRSF1A,BCL3,TAB1,NFKBIA,RIPK2,RELB,NFKB1,TRAF2,RIPK1,TLR2,BIRC3,RPS27A,LY96,REL,UBB,RNF31,ROCK2,TNIP2,TBK1,TRADD,RBCK1,AVPR2,TAB2,MAP3K7,NFKB2,CHUK,BCL10,CARD9,TLR4,TAB3,TLR7,TANK,CARD11,ROCK1,RELA,UBA52,TNF,AZI2,IKBKB,TRAF6,UBC,AKT1,ERC1,BIRC2,MAP3K14,BTK,IKBKG
GO:0043122	Regulation of i-kappab kinase/nf-kappab signaling	251	11	1.29	3.64e-09	REL,MALT1,TFRC,CHUK,BCL10,CD40,RHOH,CARD11,RELA,IKBKB,MAP3K14	77	0.86	5.72e-35	CD74,CD4,TNFRSF1A,SIRT1,RIPK2,LTBR,CCR7,PYCARD,TRAF2,RIPK1,TRAF5,RORA,IL1B,BRD4,BIRC3,WNT5A,RHOC,CASP10,REL,NOD2,FADD,PRKCB,PRKCE,RNF31,UBE2N,MALT1,TNIP2,TBK1,UBE2V1,TRADD,PDPK1,CTNNB1,FYN,UBE2I,RBCK1,CASP8,HLA-DRB1,TFRC,STAT1,MAP3K3,TAB2,MAP3K7,IRAK1,BTRC,CHUK,BCL10,CARD9,CD40,ABL1,HDAC1,TRAF1,TLR4,OPTN,TAB3,RHOH,CLEC6A,SQSTM1,TIRAP,TANK,NFKBID,CARD11,RELA,TNF,RHOA,MYD88,MAVS,ESR1,MIB2,IKBKB,TRA…	82	0.76	2.21e-30	CD74,CD4,TNFRSF1A,SIRT1,RIPK2,LTBR,CCR7,PYCARD,TRAF2,RIPK1,TRAF5,RORA,IL1B,BRD4,BIRC3,WNT5A,RHOC,CASP10,REL,NOD2,FADD,PRKCB,PRKCE,RNF31,UBE2N,MALT1,TNIP2,TBK1,UBE2V1,TRADD,PDPK1,CTNNB1,FYN,UBE2I,RBCK1,CASP8,HLA-DRB1,TFRC,STAT1,MAP3K3,TAB2,MAP3K7,IRAK1,BTRC,CHUK,BCL10,CARD9,LURAP1,CD40,ABL1,ZC3H12A,HDAC1,TRAF1,TLR4,OPTN,TAB3,TRIM22,RHOH,CLEC6A,SQSTM1,TIRAP,TANK,NFKBID,CARD11,RELA,NLRX1,ADIPOQ,TNF,…
GO:0043123	Positive regulation of i-kappab kinase/nf-kappab signaling	194	10	1.36	7.34e-09	REL,MALT1,TFRC,CHUK,BCL10,CD40,CARD11,RELA,IKBKB,MAP3K14	60	0.86	2.64e-27	CD74,CD4,TNFRSF1A,RIPK2,LTBR,CCR7,TRAF2,RIPK1,TRAF5,IL1B,BRD4,BIRC3,RHOC,CASP10,REL,NOD2,FADD,PRKCB,PRKCE,RNF31,UBE2N,MALT1,TNIP2,TBK1,UBE2V1,TRADD,CTNNB1,FYN,UBE2I,RBCK1,CASP8,HLA-DRB1,TFRC,MAP3K3,TAB2,MAP3K7,IRAK1,CHUK,BCL10,CARD9,CD40,ABL1,TLR4,TAB3,CLEC6A,TIRAP,CARD11,RELA,TNF,RHOA,MYD88,MAVS,MIB2,IKBKB,TRAF6,AKT1,IRF3,BIRC2,MAP3K14,IKBKG	63	0.76	3.45e-23	CD74,CD4,TNFRSF1A,RIPK2,LTBR,CCR7,TRAF2,RIPK1,TRAF5,IL1B,BRD4,BIRC3,RHOC,CASP10,REL,NOD2,FADD,PRKCB,PRKCE,RNF31,UBE2N,MALT1,TNIP2,TBK1,UBE2V1,TRADD,CTNNB1,FYN,UBE2I,RBCK1,CASP8,HLA-DRB1,TFRC,MAP3K3,TAB2,MAP3K7,IRAK1,CHUK,BCL10,CARD9,LURAP1,CD40,ABL1,TLR4,TAB3,TRIM22,CLEC6A,TIRAP,CARD11,RELA,ADIPOQ,TNF,RHOA,MYD88,MAVS,MIB2,IKBKB,TRAF6,AKT1,IRF3,BIRC2,MAP3K14,IKBKG
GO:0046651	Lymphocyte proliferation	82	8	1.64	7.34e-09	DOCK2,MALT1,MSN,CD40LG,CD40,TNFRSF4,CARD11,DOCK8	29	0.92	1.66e-14	RIPK2,CD79A,IL23A,CD70,DOCK2,TP53,IFNA1,IL15,IL7R,LILRB1,MALT1,TBK1,MEF2C,FYN,PSMB10,PIK3CG,MSN,CD40LG,CD40,ABL1,TLR4,TNFRSF4,IFNB1,CARD11,TNFSF18,DOCK8,PTPRC,IL10,CD19	36	0.89	1.44e-16	RIPK2,CD79A,IL23A,CD70,DOCK2,TP53,IFNA1,IL15,IL7R,LILRB1,MALT1,TBK1,P2RX7,MEF2C,FYN,PSMB10,PIK3CG,MSN,RC3H1,CD40LG,CD40,ABL1,CTPS1,TLR4,TNFRSF4,IFNA14,IFNB1,CARD11,TNFSF18,DOCK8,SATB1,PTPRC,IL10,IFNE,AZI2,CD19
GO:0050671	Positive regulation of lymphocyte proliferation	134	9	1.48	7.9e-09	IL21,ZAP70,B7RP1,SASH3,TFRC,CD40LG,CD40,TNFRSF4,CARD11	69	1.08	1.22e-42	CD74,CD4,RIPK2,IL2,IL23A,IL12B,IL4,IL5,TNFSF9,CD70,PYCARD,TCF3,PRKCQ,IL1B,IL7,CD80,IL21,ZAP70,RPS3,IL18,TNFSF4,TNFRSF13C,STAT5B,NCKAP1L,VCAM1,IL15,TMIGD2,FADD,IL12A,IL13,HAVCR2,CD46,CD276,IL23R,CD28,CD86,B7RP1,MEF2C,HHLA2,PTPN22,TFRC,CD3E,CD1D,VTCN1,VAV3,CD40LG,CD40,TLR4,SYK,TNFSF13B,FOXP3,HLA-E,TNFRSF4,IL2RA,CD274,LILRB2,TIRAP,NFATC2,HLA-A,CARD11,PDCD1LG2,BCL6,IL6,JAK3,HLA-DMB,PTPRC,TRAF6,IL12RB…	73	0.98	2.42e-38	CD74,CD4,CORO1A,RIPK2,IL2,IL23A,IL12B,IL4,IL5,TNFSF9,CD70,PYCARD,TCF3,PRKCQ,IL1B,IL7,CD80,IL21,ZAP70,RPS3,IL18,TNFSF4,TNFRSF13C,STAT5B,NCKAP1L,VCAM1,IL15,TMIGD2,FADD,IL12A,IL13,HAVCR2,CD46,CD276,IL23R,CD28,CD86,B7RP1,MEF2C,RASAL3,CCDC88B,SASH3,HHLA2,PTPN22,TFRC,CD3E,CD1D,VTCN1,VAV3,CD40LG,CD40,TLR4,SYK,TNFSF13B,FOXP3,HLA-E,TNFRSF4,IL2RA,CD274,LILRB2,TIRAP,NFATC2,HLA-A,CARD11,PDCD1LG2,BCL6,IL6,JAK…
GO:0051092	Positive regulation of nf-kappab transcription factor activity	158	9	1.4	2.85e-08	MALT1,TFRC,CHUK,BCL10,CD40LG,CD40,CARD11,RELA,IKBKB	57	0.93	1.03e-28	TAB1,RIPK2,NFKB1,PYCARD,TRAF2,RIPK1,TLR2,TRAF5,PRKCQ,IL1B,WNT5A,STAT3,ICAM1,RPS27A,RPS3,IL18,NOD2,UBB,PRKCB,RNF31,UBE2N,MALT1,CARM1,UBE2V1,TRADD,RBCK1,TFRC,TAB2,MAP3K7,NFKB2,IRAK1,CHUK,BCL10,CD40LG,CD40,TRAF1,TLR4,AR,PRKCZ,TAB3,TIRAP,CARD11,ITGB2,RELA,NLRC4,TNFSF18,UBA52,TNF,MYD88,IKBKB,TRAF6,UBC,CARD14,ERC1,RPS6KA5,BTK,IKBKG	58	0.81	1.74e-23	TAB1,RIPK2,NFKB1,PYCARD,TRAF2,RIPK1,TLR2,TRAF5,PRKCQ,IL1B,WNT5A,STAT3,ICAM1,RPS27A,RPS3,IL18,NOD2,UBB,PRKCB,RNF31,UBE2N,MALT1,CARM1,UBE2V1,TRADD,RBCK1,TFRC,TAB2,MAP3K7,NFKB2,IRAK1,CHUK,BCL10,CD40LG,CD40,TRAF1,TLR4,AR,PRKCZ,TAB3,TRIM22,TIRAP,CARD11,ITGB2,RELA,NLRC4,TNFSF18,UBA52,TNF,MYD88,IKBKB,TRAF6,UBC,CARD14,ERC1,RPS6KA5,BTK,IKBKG
GO:0048584	Positive regulation of response to stimulus	2257	22	0.64	1.08e-07	RELB,IL21,ZAP70,REL,MALT1,ICOS,LCK,B7RP1,SASH3,TFRC,CHUK,BCL10,CD40LG,CD40,STK4,CARD11,RELA,ITK,IKBKB,CD3G,B2M,MAP3K14	382	0.6	1.12e-122	DVL2,CD74,CD4,RTN4R,PSMA4,LCP2,ICAM3,TNFRSF1A,TBX21,LAG3,MAPK13,SIRT1,OSM,MAPK1,TAB1,GZMB,NFKBIA,PSME2,PSMD10,TBL1X,PSMD7,CSK,PAG1,RIPK2,RELB,CD79A,PIK3R2,WASL,BLNK,CSF3,NFKB1,IL2,IL10RA,IL23A,ARPC3,LTBR,IFNG,MAPK14,IL12B,IL4,IL5,SKP1,MSH2,DOK1,PLEK,MAD2L2,KLRK1,PLCG1,CCR7,PYCARD,TRAF2,RAC2,RARA,CRP,EDEM1,BLK,RIPK1,HLA-F,TLR2,TRAF5,SNW1,PSMB1,CREBBP,NLRC5,SLC9A3R1,VAMP7,SLA2,XRCC1,MAPK3,MAP3K8,PR…	420	0.52	2.28e-101	DVL2,CD74,CD4,RTN4R,PSMA4,LCP2,ICAM3,TNFRSF1A,TBX21,LAG3,MAPK13,SIRT1,OSM,MAPK1,TAB1,GZMB,NFKBIA,PSME2,PSMD10,TBL1X,PSMD7,MAZ,CSK,PAG1,RIPK2,RELB,CD79A,PIK3R2,WASL,BLNK,CSF3,NFKB1,IL2,IL10RA,IL23A,ARPC3,LTBR,IFNG,MAPK14,IL12B,IL4,IL5,SKP1,MSH2,DOK1,PLEK,MAD2L2,KLRK1,PLCG1,HCST,CCR7,PYCARD,TRAF2,RAC2,RARA,CRP,EDEM1,MYO1G,BLK,RIPK1,HLA-F,TLR2,TRAF5,SNW1,DAPK2,PSMB1,CREBBP,NLRC5,SLC9A3R1,VAMP7,SLA2,…
GO:0048518	Positive regulation of biological process	6112	34	0.39	1.22e-07	RELB,RFXAP,DOCK2,IL21,ZAP70,RFX5,REL,RFXANK,MALT1,ICOS,IKZF1,LCK,B7RP1,SASH3,TFRC,MSN,CHUK,BCL10,CD40LG,CD40,STK4,TNFRSF4,RHOH,CARD11,NCOR2,RELA,DOCK8,ITK,IKZF2,IKBKB,CD3G,B2M,MAP3K14,CIITA	614	0.37	2.61e-128	DVL2,CD74,CD4,ERCC1,RTN4R,PSMA4,LCP2,RFC2,HDAC7,ICAM3,TNFRSF1A,BCL3,KEAP1,TBX21,LAG3,CEBPE,MAPK13,SIRT1,MAPK12,OSM,MAPK1,GTPBP1,TAB1,IL2RB,GZMB,NFKBIA,PSME2,PSMD10,TBL1X,PSMD7,CSK,PAG1,RIPK2,RELB,CD79A,PIK3R2,USF2,WASL,RPA3,TNFSF8,BLNK,CSF3,HDAC5,NFKB1,IL2,SPI1,CCND1,IL10RA,IL23A,ARPC3,LTBR,IFNG,MAPK14,IL12B,IL4,IL5,SKP1,NR3C1,CRBN,MSH2,DOK1,PLEK,MAD2L2,NFYB,KLRK1,AHR,PLCG1,IRF1,TNFSF9,CD70,CCR7,…	724	0.32	1.15e-108	DVL2,CD74,CD4,ERCC1,RTN4R,PSMA4,LCP2,RFC2,HDAC7,ICAM3,TNFRSF1A,BCL3,KEAP1,STK10,TBX21,LAG3,CEBPE,MAPK13,SIRT1,MAPK12,OSM,MAPK1,GTPBP1,TAB1,IL2RB,GZMB,NFKBIA,PSME2,PSMD10,TBL1X,CORO1A,PSMD7,MEFV,MAZ,CSK,PAG1,RIPK2,RELB,CD79A,PIK3R2,USF2,WASL,RPA3,TNFSF8,BLNK,CSF3,HDAC5,NFKB1,IL2,SPI1,CCND1,IL10RA,IL23A,ARPC3,LTBR,IFNG,AICDA,MAPK14,IL12B,IL4,IL5,SKP1,NR3C1,CRBN,MSH2,DOK1,PLEK,ENO1,MAD2L2,RHOQ,NFYB,…
GO:0001817	Regulation of cytokine production	742	14	0.92	1.43e-07	RELB,IL21,REL,MALT1,B7RP1,SASH3,CHUK,BCL10,CD40LG,CD40,TNFRSF4,CARD11,RELA,B2M	177	0.75	6.02e-69	CD74,CD4,HDAC7,BCL3,TBX21,LAG3,MAPK13,OSM,CSK,RIPK2,RELB,NFKB1,IL2,IL23A,IFNG,MAPK14,IL12B,IL4,KLRK1,IRF1,CCR7,PYCARD,TRAF2,RARA,CRP,RIPK1,HLA-F,TLR2,RORA,YY1,IL12RB2,CREBBP,NLRC5,TYROBP,MAPK3,PRKCQ,EP300,IL1B,BIRC3,IL7,TNFRSF8,CD80,IL21,WNT5A,STAT3,PML,IRF8,IL9,RPS3,IL18,TNFSF4,CEBPG,LY96,FCER1G,TNFRSF13C,STAT5B,NCKAP1L,REL,IL15,CSF2,LRRK2,CLEC4E,NOD2,TMIGD2,FADD,CLEC7A,IL12A,IL13,CEBPB,HAVCR2,C…	197	0.67	5.63e-63	CD74,CD4,HDAC7,BCL3,TBX21,LAG3,MAPK13,OSM,MEFV,CSK,RIPK2,RELB,NFKB1,IL2,IL23A,IFNG,MAPK14,IL12B,IL4,KLRK1,IRF1,CCR7,PYCARD,TRAF2,RARA,CRP,RIPK1,HLA-F,TLR2,RORA,YY1,IL12RB2,CREBBP,NLRC5,TYROBP,MAPK3,PRKCQ,EP300,LY9,IL1B,BIRC3,IL7,TNFRSF8,CD80,TXK,IL21,WNT5A,STAT3,PML,IRF8,IL9,RPS3,IL18,TNFSF4,CEBPG,LY96,FCER1G,TNFRSF13C,STAT5B,NCKAP1L,REL,IL15,CSF2,LRRK2,CLEC4E,NOD2,TMIGD2,FADD,CLEC7A,IL17D,IL12A,…
GO:0007166	Cell surface receptor signaling pathway	2325	22	0.62	1.8e-07	RELB,IL21,ZAP70,MALT1,LCK,IL21R,B7RP1,MSN,CHUK,BCL10,CD40LG,CD40,TNFRSF4,CARD11,RELA,CD8A,ITK,IKBKB,CD3G,B2M,MAP3K14,CIITA	411	0.62	2.45e-140	DVL2,CD74,CD4,RTN4R,PSMA4,LCP2,ICAM3,TNFRSF1A,LAG3,SIRT1,OSM,MAPK1,TAB1,IL2RB,NFKBIA,PSME2,PSMD10,PSMD7,CSK,PAG1,RIPK2,RELB,CD79A,PIK3R2,WASL,TNFSF8,BLNK,CSF3,NFKB1,IL2,SPI1,CCND1,IL10RA,IL23A,ARPC3,LTBR,IFNG,MAPK14,IL12B,LNPEP,IL4,IL5,SKP1,DOK1,PLEK,KLRK1,PLCG1,IL9R,IRF1,TNFSF9,CD70,CCR7,CANX,PYCARD,TRAF2,SORT1,DTX1,BLK,RIPK1,HLA-F,TLR2,TRAF5,RORA,SNW1,PSMB1,IL12RB2,CREBBP,ITGA2B,SLC9A3R1,TYROBP…	445	0.53	1.44e-112	DVL2,CD74,CD4,RTN4R,PSMA4,LCP2,ICAM3,TNFRSF1A,LAG3,SIRT1,OSM,MAPK1,TAB1,IL2RB,NFKBIA,PSME2,PSMD10,CORO1A,PSMD7,CSK,PAG1,RIPK2,RELB,CD79A,PIK3R2,WASL,TNFSF8,BLNK,CSF3,NFKB1,IL2,SPI1,CCND1,IL10RA,IL23A,ARPC3,LTBR,IFNG,MAPK14,IL12B,LNPEP,IL4,IL5,SKP1,DOK1,PLEK,RHOQ,KLRK1,PLCG1,IL9R,IRF1,TNFSF9,CD70,CCR7,CANX,PYCARD,TRAF2,SORT1,DTX1,MYO1G,BLK,RIPK1,HLA-F,TLR2,TRAF5,RORA,SNW1,PSMB1,IL12RB2,CREBBP,ITGA…
GO:0010628	Positive regulation of gene expression	2337	22	0.62	1.94e-07	RELB,RFXAP,IL21,RFX5,REL,RFXANK,MALT1,IKZF1,SASH3,TFRC,MSN,CHUK,BCL10,CD40LG,CD40,CARD11,NCOR2,RELA,IKZF2,IKBKB,B2M,CIITA	323	0.51	1.19e-78	DVL2,CD74,CD4,ERCC1,TNFRSF1A,BCL3,TBX21,CEBPE,MAPK13,SIRT1,OSM,MAPK1,NFKBIA,TBL1X,RIPK2,RELB,PIK3R2,USF2,WASL,TNFSF8,CSF3,HDAC5,NFKB1,IL2,SPI1,IL23A,IFNG,MAPK14,IL12B,IL4,IL5,NR3C1,MAD2L2,NFYB,KLRK1,AHR,IRF1,CCR7,PYCARD,TRAF2,NR1H2,RARA,CRP,RFXAP,RIPK1,HLA-F,TLR2,SLC40A1,RORA,SNW1,TMED2,YY1,IL12RB2,CREBBP,NLRC5,TYROBP,PIK3R3,TCF3,MAPK3,PRKCQ,EP300,IL1B,BRD4,NOTCH3,KAT2B,IL7,TNFRSF8,SLC9A1,CTCF,CD…	377	0.45	5.32e-73	DVL2,CD74,CD4,ERCC1,TNFRSF1A,BCL3,TBX21,CEBPE,MAPK13,SIRT1,OSM,MAPK1,NFKBIA,TBL1X,MAZ,RIPK2,RELB,PIK3R2,USF2,WASL,TNFSF8,CSF3,HDAC5,NFKB1,IL2,SPI1,IL23A,IFNG,AICDA,MAPK14,IL12B,IL4,IL5,NR3C1,ENO1,MAD2L2,RHOQ,NFYB,KLRK1,AHR,IRF1,CCR7,PYCARD,TRAF2,NR1H2,RARA,CRP,RFXAP,RIPK1,HLA-F,TLR2,SLC40A1,RORA,SNW1,CCNT1,IKZF4,TMED2,YY1,IL12RB2,CREBBP,NLRC5,TYROBP,PIK3R3,TCF3,MAPK3,PRKCQ,EP300,LY9,IL1B,BRD4,NOT…
GO:0034097	Response to cytokine	1101	16	0.81	2.46e-07	RELB,IL21,REL,IL21R,TFRC,MSN,CHUK,CD40LG,CD40,TNFRSF4,RELA,DOCK8,IKBKB,B2M,MAP3K14,CIITA	273	0.76	2.74e-115	CD74,CD4,PSMA4,TNFRSF1A,KEAP1,MAPK13,SIRT1,OSM,MAPK1,TAB1,IL2RB,NFKBIA,PSME2,PSMD10,PSMD7,RIPK2,RELB,TNFSF8,CSF3,NFKB1,IL2,SPI1,CCND1,IL10RA,SELPLG,IL23A,LTBR,IFNG,MAPK14,IL12B,IL4,IL5,SKP1,DOK1,NFYB,IL9R,IRF1,TNFSF9,CD70,CCR7,CANX,PYCARD,TRAF2,RARA,DTX1,RIPK1,HLA-F,TLR2,TRAF5,RORA,PSMB1,YY1,IL12RB2,MAPK3,MAP3K8,IL1B,BIRC3,IL7,TNFRSF8,PIK3CA,CBL,CD80,IL21,IL11,HDAC4,WNT5A,STAT3,ICAM1,MCM2,CD27,PM…	294	0.67	2.91e-98	CD74,CD4,PSMA4,TNFRSF1A,KEAP1,MAPK13,SIRT1,OSM,MAPK1,TAB1,IL2RB,NFKBIA,PSME2,PSMD10,CORO1A,PSMD7,MEFV,RIPK2,RELB,TNFSF8,CSF3,NFKB1,IL2,SPI1,CCND1,IL10RA,SELPLG,IL23A,LTBR,IFNG,MAPK14,IL12B,IL4,IL5,SKP1,DOK1,NFYB,IL9R,IRF1,TNFSF9,CD70,CCR7,CANX,PYCARD,TRAF2,RARA,DTX1,RIPK1,HLA-F,TLR2,TRAF5,RORA,PSMB1,YY1,IL12RB2,MAPK3,MAP3K8,IL1B,BIRC3,IL7,TNFRSF8,PIK3CA,CBL,CD80,IL21,IL11,HDAC4,WNT5A,STAT3,ICAM1,…
GO:0030890	Positive regulation of b cell proliferation	43	6	1.79	2.77e-07	IL21,SASH3,TFRC,CD40,TNFRSF4,CARD11	22	1.08	1.3e-13	CD74,IL2,IL4,IL5,TCF3,IL7,IL21,TNFRSF13C,NCKAP1L,IL13,MEF2C,TFRC,VAV3,CD40,TLR4,TNFSF13B,TNFRSF4,TIRAP,NFATC2,CARD11,BCL6,PTPRC	23	0.97	4.8e-12	CD74,IL2,IL4,IL5,TCF3,IL7,IL21,TNFRSF13C,NCKAP1L,IL13,MEF2C,SASH3,TFRC,VAV3,CD40,TLR4,TNFSF13B,TNFRSF4,TIRAP,NFATC2,CARD11,BCL6,PTPRC
GO:0006952	Defense response	1296	17	0.77	2.8e-07	RELB,IL21,REL,MALT1,B7RP1,TAP1,CHUK,BCL10,CD40LG,CD40,TNFRSF4,RELA,ITK,IKBKB,B2M,MAP3K14,CIITA	203	0.56	3.98e-53	CD74,CD4,TNFRSF1A,BCL3,CEBPE,GZMB,RIPK2,RELB,TNFSF8,BLNK,HDAC5,NFKB1,IL23A,IFNG,IL12B,IL4,IL5,KLRK1,IRF1,CCR7,PYCARD,SNAP23,CRP,AP3B1,RIPK1,HLA-F,TLR2,NLRC5,TYROBP,VAMP7,PRKCQ,EP300,IL1B,IL21,HDAC4,WNT5A,STAT3,ICAM1,PML,IRF8,TP53,IFNAR1,SCYL1,IL9,EGFR,IFNA1,NOTCH1,MS4A2,IL18,TNFSF4,CEBPG,LY96,CXCL13,PPARG,NCF1,FCER1G,CCR5,STAT5B,VCAM1,REL,TRAT1,IL15,ABCE1,CLEC4E,NOD2,FADD,CLEC7A,IL12A,TACR1,IL13,…	229	0.49	1.07e-46	CD74,CD4,TNFRSF1A,BCL3,CEBPE,GZMB,CORO1A,MEFV,RIPK2,RELB,TNFSF8,BLNK,HDAC5,NFKB1,IL23A,IFNG,AICDA,IL12B,IL4,IL5,KLRK1,IRF1,CCR7,PYCARD,SNAP23,CRP,AP3B1,RIPK1,HLA-F,TLR2,NLRC5,TYROBP,VAMP7,PRKCQ,EP300,LY9,IL1B,IL21,HDAC4,WNT5A,STAT3,ICAM1,PML,IRF8,TP53,IFNAR1,SCYL1,IL9,EGFR,IFNA1,NOTCH1,MS4A2,IL18,TNFSF4,CEBPG,LY96,CXCL13,PPARG,NCF1,FCER1G,CCR5,STAT5B,VCAM1,REL,TRAT1,IL15,ABCE1,CLEC4E,NOD2,FADD,CL…
GO:0035556	Intracellular signal transduction	1712	19	0.69	3.18e-07	RELB,DOCK2,ZAP70,REL,RFXANK,MALT1,TFRC,CHUK,BCL10,CD40LG,CD40,STK4,RHOH,CARD11,RELA,DOCK8,ITK,IKBKB,MAP3K14	281	0.58	2.45e-81	DVL2,PSMA4,LCP2,TNFRSF1A,BCL3,MAPK13,SIRT1,MAPK12,MAPK1,TAB1,IL2RB,NFKBIA,PSME2,PSMD10,PSMD7,ARHGDIG,PAG1,RIPK2,RELB,PIK3R2,BLNK,NFKB1,IL2,ARHGDIB,MAPK14,IL5,SKP1,MSH2,DOK1,PLEK,MSH6,MAD2L2,AHR,PLCG1,S1PR4,CCR7,PYCARD,TRAF2,RAC2,DOCK7,DOCK2,BLK,RIPK1,TLR2,PEBP1,SNW1,RAB11A,PSMB1,NLRC5,SLC9A3R1,TYROBP,PIK3R3,MAPK3,MAP3K8,PRKCQ,EP300,IL1B,BIRC3,PIK3CA,SLC9A1,CD80,HDAC4,WNT5A,ZAP70,NBN,PML,TP53,ARHG…	311	0.5	1.52e-68	DVL2,PSMA4,LCP2,TNFRSF1A,BCL3,STK10,MAPK13,SIRT1,MAPK12,MAPK1,TAB1,IL2RB,NFKBIA,PSME2,PSMD10,PSMD7,ARHGDIG,RASL12,PAG1,RIPK2,RELB,PIK3R2,BLNK,NFKB1,IL2,ARHGDIB,MAPK14,IL5,SKP1,MSH2,DOK1,PLEK,MSH6,MAD2L2,RHOQ,AHR,PLCG1,S1PR4,CCR7,PYCARD,TRAF2,RAC2,DOCK7,DOCK2,BLK,RIPK1,TLR2,PEBP1,SNW1,RAB11A,DAPK2,PSMB1,NLRC5,SLC9A3R1,TYROBP,PIK3R3,MAPK3,MAP3K8,PLD2,PRKCQ,EP300,IL1B,BIRC3,ARID3A,PIK3CA,SLC9A1,CD80…
GO:0002250	Adaptive immune response	317	10	1.15	4.74e-07	RELB,ZAP70,B7RP1,TAP1,BCL10,CD40LG,TAP2,CD8A,ITK,CD3G	115	0.93	4.83e-59	CD74,CD4,ERCC1,BCL3,LAG3,CSK,PAG1,RIPK2,RELB,CD79A,IL2,IFNG,IL12B,IL4,MSH2,MSH6,KLRK1,CD70,CRP,RORA,SLA2,STAT3,ICAM1,ZAP70,NBN,CD27,IFNA1,IL18,CXCL13,CD1A,FCER1G,TNFRSF13C,TRAT1,TSC1,CD3D,IL12A,CTLA4,PRKCB,HAVCR2,CD46,LILRB1,RORC,KDELR1,CD8B,CD86,BTLA,PDCD1,HLA-DQA1,B7RP1,MEF2C,DLG1,TAP1,FYN,TNFRSF14,PIK3CG,HLA-DRB1,SPN,MTOR,CD3E,CD247,EXO1,C4BPA,CD1B,CD1C,VTCN1,NFKB2,BCL10,CD40LG,TLR4,HLA-DMA,TA…	126	0.84	9.92e-55	CD74,CD4,ERCC1,BCL3,LAG3,CSK,PAG1,RIPK2,RELB,CD79A,IL2,IFNG,AICDA,IL12B,IL4,MSH2,MSH6,KLRK1,CD70,CRP,MYO1G,RORA,SLA2,LY9,TXK,STAT3,ICAM1,ZAP70,NBN,CD27,IFNA1,IL18,CXCL13,CD1A,FCER1G,TNFRSF13C,TRAT1,ERAP1,TSC1,RAG1,CD3D,IL12A,CTLA4,PRKCB,HAVCR2,CD46,LILRB1,RORC,KDELR1,CD8B,CD86,BTLA,PDCD1,HLA-DQA1,B7RP1,MEF2C,KLHL6,DLG1,TAP1,FYN,TNFRSF14,FCGR2B,PIK3CG,HLA-DRB1,SPN,MTOR,CD3E,CD247,EXO1,C4BPA,CD1B,C…
GO:0002700	Regulation of production of molecular mediator of immune response	152	8	1.37	4.87e-07	MALT1,SASH3,TFRC,BCL10,CD40LG,CD40,TNFRSF4,B2M	53	0.91	4.02e-26	CD74,TBX21,IL2,MAPK14,IL4,IL5,MSH2,MAD2L2,TRAF2,HLA-F,MAPK3,IL1B,WNT5A,IL18,TNFSF4,FCER1G,NOD2,IL13,LILRB1,STX4,MALT1,CD28,PKN1,TNFRSF14,PTPN22,TFRC,MAP3K7,BCL10,CD40LG,CD40,TLR4,FOXP3,TNFRSF1B,HLA-E,PRKCZ,TNFRSF4,GATA3,IFNB1,IL4R,HLA-A,BCL6,IL6,IL1R1,JAK3,TNF,MAVS,PTPRC,IL10,HLA-G,HFE,TRAF6,B2M,BTK	55	0.8	4.97e-22	CD74,TBX21,IL2,MAPK14,IL4,IL5,MSH2,MAD2L2,TRAF2,HLA-F,MAPK3,IL1B,WNT5A,IL18,TNFSF4,FCER1G,NOD2,IL13,LILRB1,STX4,MALT1,CD28,PKN1,TNFRSF14,SASH3,FCGR2B,PTPN22,TFRC,MAP3K7,BCL10,CD40LG,CD40,TLR4,FOXP3,TNFRSF1B,HLA-E,PRKCZ,TNFRSF4,GATA3,IFNB1,IL4R,HLA-A,BCL6,IL6,IL1R1,JAK3,TNF,MAVS,PTPRC,IL10,HLA-G,HFE,TRAF6,B2M,BTK
GO:0042102	Positive regulation of t cell proliferation	97	7	1.51	6.61e-07	IL21,ZAP70,B7RP1,SASH3,TFRC,CD40LG,CARD11	56	1.13	1.74e-36	CD4,RIPK2,IL2,IL23A,IL12B,IL4,TNFSF9,CD70,PYCARD,PRKCQ,IL1B,CD80,IL21,ZAP70,RPS3,IL18,TNFSF4,TNFRSF13C,STAT5B,NCKAP1L,VCAM1,IL15,TMIGD2,FADD,IL12A,HAVCR2,CD46,CD276,IL23R,CD28,CD86,B7RP1,HHLA2,PTPN22,TFRC,CD3E,CD1D,VTCN1,CD40LG,SYK,TNFSF13B,FOXP3,HLA-E,IL2RA,CD274,LILRB2,HLA-A,CARD11,PDCD1LG2,IL6,JAK3,HLA-DMB,PTPRC,TRAF6,IL12RB1,ENSP00000483732	60	1.04	1.04e-33	CD4,CORO1A,RIPK2,IL2,IL23A,IL12B,IL4,TNFSF9,CD70,PYCARD,PRKCQ,IL1B,CD80,IL21,ZAP70,RPS3,IL18,TNFSF4,TNFRSF13C,STAT5B,NCKAP1L,VCAM1,IL15,TMIGD2,FADD,IL12A,HAVCR2,CD46,CD276,IL23R,CD28,CD86,B7RP1,RASAL3,CCDC88B,SASH3,HHLA2,PTPN22,TFRC,CD3E,CD1D,VTCN1,CD40LG,SYK,TNFSF13B,FOXP3,HLA-E,IL2RA,CD274,LILRB2,HLA-A,CARD11,PDCD1LG2,IL6,JAK3,HLA-DMB,PTPRC,TRAF6,IL12RB1,ENSP00000483732
GO:0002702	Positive regulation of production of molecular mediator of immune response	105	7	1.47	1.08e-06	MALT1,SASH3,TFRC,BCL10,CD40,TNFRSF4,B2M	42	0.97	1.64e-22	CD74,TBX21,IL2,MAPK14,IL4,IL5,MSH2,MAD2L2,TRAF2,HLA-F,MAPK3,IL1B,WNT5A,IL18,TNFSF4,FCER1G,NOD2,IL13,LILRB1,STX4,MALT1,CD28,TNFRSF14,PTPN22,TFRC,MAP3K7,BCL10,CD40,TLR4,HLA-E,PRKCZ,TNFRSF4,GATA3,IL4R,HLA-A,IL6,IL1R1,MAVS,PTPRC,HLA-G,TRAF6,B2M	43	0.86	7.67e-19	CD74,TBX21,IL2,MAPK14,IL4,IL5,MSH2,MAD2L2,TRAF2,HLA-F,MAPK3,IL1B,WNT5A,IL18,TNFSF4,FCER1G,NOD2,IL13,LILRB1,STX4,MALT1,CD28,TNFRSF14,SASH3,PTPN22,TFRC,MAP3K7,BCL10,CD40,TLR4,HLA-E,PRKCZ,TNFRSF4,GATA3,IL4R,HLA-A,IL6,IL1R1,MAVS,PTPRC,HLA-G,TRAF6,B2M
GO:0038093	Fc receptor signaling pathway	177	8	1.3	1.44e-06	MALT1,CHUK,BCL10,CARD11,RELA,ITK,IKBKB,CD3G	94	1.09	2.7e-59	PSMA4,LCP2,MAPK1,TAB1,PSME2,PSMD10,PSMD7,PIK3R2,WASL,NFKB1,ARPC3,SKP1,PLCG1,PSMB1,MAPK3,PRKCQ,PIK3CA,PSMB6,PAK1,MS4A2,DOCK1,PIK3CB,FCER1G,ELMO2,PSME3,NCKAP1L,CLEC4E,CRK,PRKCE,FOS,ELMO1,MALT1,CUL1,HSP90AA1,GRAP2,PDPK1,FYN,RAC1,ACTB,PSMB10,MAPK10,MYO1C,CD247,PSMB5,TAB2,FCER1A,PSMD4,MAP3K7,VAV3,BTRC,CHUK,BCL10,JUN,VAV2,ABL1,SRC,FGR,PSMB9,PSMB8,SYK,WAS,ACTR2,TAB3,PSME1,WIPF1,GRB2,LAT,MAPK8,NFATC2,CAR…	98	0.99	4.31e-52	PSMA4,LCP2,MAPK1,TAB1,PSME2,PSMD10,PSMD7,PIK3R2,WASL,NFKB1,ARPC3,SKP1,PLCG1,MYO1G,PSMB1,MAPK3,PLD2,PRKCQ,PIK3CA,PSMB6,PAK1,MS4A2,DOCK1,PIK3CB,FCER1G,ELMO2,PSME3,NCKAP1L,CLEC4E,CRK,PRKCE,FOS,PSMC5,ELMO1,MALT1,CUL1,HSP90AA1,GRAP2,PDPK1,FYN,RAC1,ACTB,PSMB10,FCGR2B,MAPK10,MYO1C,CD247,PSMB5,TAB2,FCER1A,PSMD4,MAP3K7,VAV3,BTRC,CHUK,BCL10,JUN,VAV2,ABL1,SRC,FGR,PSMB9,PSMB8,SYK,WAS,ACTR2,TAB3,PSME1,WIPF1,G…
GO:0002223	Stimulatory c-type lectin receptor signaling pathway	111	7	1.45	1.5e-06	RELB,MALT1,CHUK,BCL10,CARD11,RELA,IKBKB	54	1.06	2.73e-32	PSMA4,ICAM3,TAB1,PSME2,PSMD10,PSMD7,RELB,NFKB1,SKP1,KLRK1,PSMB1,CREBBP,EP300,PSMB6,PAK1,FCER1G,PSME3,CLEC4E,PRKACA,MALT1,CUL1,PDPK1,FYN,PSMB10,PSMB5,TAB2,PSMD4,MAP3K7,BTRC,CHUK,BCL10,CARD9,SRC,PSMB9,PSMB8,SYK,TAB3,CLEC6A,PSME1,CARD11,MUC16,RELA,PSMD14,HRAS,ICAM2,LYN,IKBKB,TRAF6,PSMD9,RPS6KA5,PSMC3,PLCG2,PSMB3,IKBKG	55	0.94	3.16e-27	PSMA4,ICAM3,TAB1,PSME2,PSMD10,PSMD7,RELB,NFKB1,SKP1,KLRK1,PSMB1,CREBBP,EP300,PSMB6,PAK1,FCER1G,PSME3,CLEC4E,PRKACA,PSMC5,MALT1,CUL1,PDPK1,FYN,PSMB10,PSMB5,TAB2,PSMD4,MAP3K7,BTRC,CHUK,BCL10,CARD9,SRC,PSMB9,PSMB8,SYK,TAB3,CLEC6A,PSME1,CARD11,MUC16,RELA,PSMD14,HRAS,ICAM2,LYN,IKBKB,TRAF6,PSMD9,RPS6KA5,PSMC3,PLCG2,PSMB3,IKBKG
GO:0044419	Interspecies interaction between organisms	1899	19	0.65	1.5e-06	RELB,DOCK2,IL21,REL,MALT1,LCK,TAP1,TFRC,MSN,CHUK,BCL10,CD40,TAP2,TNFRSF4,RELA,IKBKB,B2M,MAP3K14,CIITA	306	0.58	2.98e-88	CD4,PSMA4,TNFRSF1A,BCL3,KEAP1,TBX21,CEBPE,SIRT1,MAPK1,IL2RB,GZMB,NFKBIA,RIPK2,RELB,USF2,WASL,TNFSF8,CSF3,HDAC5,NFKB1,IL10RA,SELPLG,IL23A,LTBR,IFNG,MAPK14,IL12B,IL4,SKP1,MSH6,KLRK1,PLCG1,IRF1,CCR7,CANX,PYCARD,COPB1,AP1M2,RARA,CRP,DOCK2,RIPK1,HLA-F,TLR2,SNW1,PSMB1,IL12RB2,CREBBP,NLRC5,TYROBP,VAMP7,MAPK3,EP300,AP2S1,IL1B,BRD4,KAT2B,CBL,CD80,IL21,WNT5A,STAT3,ICAM1,NBN,PML,IRF8,TP53,IFNAR1,PSMB6,RPS27…	349	0.51	1.16e-79	FUCA2,CD4,PSMA4,TNFRSF1A,BCL3,KEAP1,TBX21,CEBPE,SIRT1,MAPK1,IL2RB,GZMB,NFKBIA,CORO1A,MEFV,RIPK2,RELB,USF2,WASL,CHMP5,TNFSF8,CSF3,HDAC5,NFKB1,IL10RA,SELPLG,IL23A,LTBR,IFNG,AICDA,MAPK14,IL12B,IL4,SKP1,MSH6,ENO1,KLRK1,PLCG1,IRF1,CD93,CCR7,CANX,PYCARD,COPB1,AP1M2,RARA,CRP,DOCK2,RIPK1,HLA-F,TLR2,SNW1,CCNT1,PSMB1,IL12RB2,CREBBP,NLRC5,TYROBP,VAMP7,MAPK3,EP300,AP2S1,LY9,IL1B,BRD4,KAT2B,CBL,CD80,IL21,WNT5…
GO:0038095	Fc-epsilon receptor signaling pathway	115	7	1.43	1.81e-06	MALT1,CHUK,BCL10,CARD11,RELA,ITK,IKBKB	69	1.15	6.54e-46	PSMA4,LCP2,MAPK1,TAB1,PSME2,PSMD10,PSMD7,PIK3R2,NFKB1,SKP1,PLCG1,PSMB1,MAPK3,PRKCQ,PIK3CA,PSMB6,PAK1,MS4A2,PIK3CB,FCER1G,PSME3,FOS,MALT1,CUL1,GRAP2,PDPK1,RAC1,PSMB10,MAPK10,PSMB5,TAB2,FCER1A,PSMD4,MAP3K7,VAV3,BTRC,CHUK,BCL10,JUN,VAV2,PSMB9,PSMB8,SYK,TAB3,PSME1,GRB2,LAT,MAPK8,NFATC2,CARD11,MAP2K7,MAP3K1,RELA,PSMD14,MAPK9,ITK,SHC1,MAP2K4,PIK3R1,LYN,IKBKB,TRAF6,PSMD9,VAV1,PSMC3,PLCG2,BTK,PSMB3,IKBKG	70	1.03	4.68e-39	PSMA4,LCP2,MAPK1,TAB1,PSME2,PSMD10,PSMD7,PIK3R2,NFKB1,SKP1,PLCG1,PSMB1,MAPK3,PRKCQ,PIK3CA,PSMB6,PAK1,MS4A2,PIK3CB,FCER1G,PSME3,FOS,PSMC5,MALT1,CUL1,GRAP2,PDPK1,RAC1,PSMB10,MAPK10,PSMB5,TAB2,FCER1A,PSMD4,MAP3K7,VAV3,BTRC,CHUK,BCL10,JUN,VAV2,PSMB9,PSMB8,SYK,TAB3,PSME1,GRB2,LAT,MAPK8,NFATC2,CARD11,MAP2K7,MAP3K1,RELA,PSMD14,MAPK9,ITK,SHC1,MAP2K4,PIK3R1,LYN,IKBKB,TRAF6,PSMD9,VAV1,PSMC3,PLCG2,BTK,PSMB3…
GO:0048522	Positive regulation of cellular process	5579	31	0.39	1.9e-06	RELB,RFXAP,DOCK2,IL21,ZAP70,RFX5,REL,RFXANK,MALT1,ICOS,IKZF1,LCK,B7RP1,SASH3,TFRC,MSN,CHUK,BCL10,CD40LG,CD40,STK4,TNFRSF4,RHOH,CARD11,RELA,DOCK8,IKZF2,IKBKB,B2M,MAP3K14,CIITA	585	0.39	1.13e-125	DVL2,CD74,CD4,ERCC1,RTN4R,PSMA4,LCP2,RFC2,HDAC7,TNFRSF1A,BCL3,KEAP1,TBX21,LAG3,CEBPE,SIRT1,MAPK12,OSM,MAPK1,GTPBP1,TAB1,IL2RB,GZMB,NFKBIA,PSME2,PSMD10,TBL1X,PSMD7,CSK,RIPK2,RELB,PIK3R2,USF2,WASL,RPA3,TNFSF8,CSF3,HDAC5,NFKB1,IL2,SPI1,CCND1,IL10RA,IL23A,ARPC3,LTBR,IFNG,MAPK14,IL12B,IL4,IL5,SKP1,NR3C1,CRBN,MSH2,DOK1,PLEK,MAD2L2,NFYB,KLRK1,AHR,PLCG1,IRF1,TNFSF9,CD70,CCR7,PYCARD,TRAF2,RAC2,DOCK7,UBE2M…	680	0.33	2.78e-103	DVL2,CD74,CD4,ERCC1,RTN4R,PSMA4,LCP2,RFC2,HDAC7,TNFRSF1A,BCL3,KEAP1,STK10,TBX21,LAG3,CEBPE,SIRT1,MAPK12,OSM,MAPK1,GTPBP1,TAB1,IL2RB,GZMB,NFKBIA,PSME2,PSMD10,TBL1X,CORO1A,PSMD7,MEFV,MAZ,CSK,RIPK2,RELB,PIK3R2,USF2,WASL,RPA3,TNFSF8,CSF3,HDAC5,NFKB1,IL2,SPI1,CCND1,IL10RA,IL23A,ARPC3,LTBR,IFNG,AICDA,MAPK14,IL12B,IL4,IL5,SKP1,NR3C1,CRBN,MSH2,DOK1,PLEK,ENO1,MAD2L2,RHOQ,NFYB,KLRK1,AHR,PLCG1,IRF1,TNFSF9,C…
GO:0007165	Signal transduction	4876	29	0.42	2.18e-06	RELB,DOCK2,IL21,ZAP70,REL,RFXANK,MALT1,LCK,IL21R,B7RP1,TFRC,MSN,CHUK,BCL10,CD40LG,CD40,STK4,TNFRSF4,RHOH,CARD11,RELA,CD8A,DOCK8,ITK,IKBKB,CD3G,B2M,MAP3K14,CIITA	550	0.42	4.27e-126	DVL2,CD74,CD4,RTN4R,PSMA4,LCP2,ICAM3,TNFRSF1A,BCL3,LAG3,MAPK13,SIRT1,MAPK12,OSM,MAPK1,GTPBP1,TAB1,IL2RB,GZMB,NFKBIA,PSME2,PSMD10,PSMD7,ARHGDIG,CSK,PAG1,RIPK2,RELB,CD79A,PIK3R2,WASL,TNFSF8,BLNK,CSF3,NFKB1,IL2,SPI1,CCND1,IL10RA,IL23A,ARPC3,LTBR,ARHGDIB,IFNG,MAPK14,IL12B,LNPEP,IL4,IL5,SKP1,NR3C1,MSH2,DOK1,PLEK,MSH6,MAD2L2,KLRK1,AHR,PLCG1,IL9R,IRF1,TNFSF9,CD70,S1PR4,CCR7,CANX,PYCARD,TRAF2,RAC2,DOCK7,…	632	0.36	4.55e-103	DVL2,CD74,CD4,RTN4R,PSMA4,LCP2,ICAM3,TNFRSF1A,BCL3,STK10,LAG3,MAPK13,SIRT1,MAPK12,OSM,MAPK1,GTPBP1,TAB1,IL2RB,GZMB,NFKBIA,PSME2,PSMD10,CORO1A,PSMD7,ARHGDIG,CSK,RASL12,PAG1,RIPK2,RELB,CD79A,PIK3R2,WASL,TNFSF8,BLNK,CSF3,NFKB1,IL2,SPI1,CCND1,IL10RA,IL23A,ARPC3,LTBR,ARHGDIB,IFNG,MAPK14,IL12B,LNPEP,IL4,IL5,SKP1,NR3C1,MSH2,DOK1,PLEK,MSH6,MAD2L2,RHOQ,KLRK1,AHR,PLCG1,IL9R,IRF1,TNFSF9,CD70,S1PR4,CCR7,CANX…
GO:0010604	Positive regulation of macromolecule metabolic process	3600	25	0.49	2.69e-06	RELB,RFXAP,IL21,RFX5,REL,RFXANK,MALT1,IKZF1,LCK,SASH3,TFRC,MSN,CHUK,BCL10,CD40LG,CD40,STK4,CARD11,NCOR2,RELA,IKZF2,IKBKB,B2M,MAP3K14,CIITA	438	0.45	2.89e-99	DVL2,CD74,CD4,ERCC1,LCP2,RFC2,TNFRSF1A,BCL3,KEAP1,TBX21,CEBPE,MAPK13,SIRT1,MAPK12,OSM,MAPK1,GTPBP1,TAB1,NFKBIA,PSME2,PSMD10,TBL1X,CSK,RIPK2,RELB,PIK3R2,USF2,WASL,TNFSF8,CSF3,HDAC5,NFKB1,IL2,SPI1,CCND1,IL23A,LTBR,IFNG,MAPK14,IL12B,IL4,IL5,SKP1,NR3C1,MSH2,MAD2L2,NFYB,KLRK1,AHR,IRF1,CCR7,PYCARD,TRAF2,DOCK7,NR1H2,RARA,CRP,RFXAP,EDEM1,DTX1,RIPK1,HLA-F,TLR2,BARD1,SLC40A1,TRAF5,RORA,SNW1,TMED2,YY1,CHTF1…	511	0.4	1.53e-88	DVL2,CD74,CD4,ERCC1,LCP2,RFC2,TNFRSF1A,BCL3,KEAP1,STK10,TBX21,CEBPE,MAPK13,SIRT1,MAPK12,OSM,MAPK1,GTPBP1,TAB1,NFKBIA,PSME2,PSMD10,TBL1X,MEFV,MAZ,CSK,RIPK2,RELB,PIK3R2,USF2,WASL,TNFSF8,CSF3,HDAC5,NFKB1,IL2,SPI1,CCND1,IL23A,LTBR,IFNG,AICDA,MAPK14,IL12B,IL4,IL5,SKP1,NR3C1,MSH2,ENO1,MAD2L2,RHOQ,NFYB,KLRK1,AHR,IRF1,CCR7,PYCARD,TRAF2,DOCK7,NR1H2,RARA,CRP,RFXAP,EDEM1,DTX1,ENPP2,RIPK1,HLA-F,TLR2,BARD1,SL…
GO:0033209	Tumor necrosis factor-mediated signaling pathway	125	7	1.4	2.85e-06	CHUK,CD40LG,CD40,TNFRSF4,RELA,IKBKB,MAP3K14	62	1.06	1.64e-37	PSMA4,TNFRSF1A,NFKBIA,PSME2,PSMD10,PSMD7,TNFSF8,LTBR,TNFSF9,CD70,PYCARD,TRAF2,RIPK1,TRAF5,PSMB1,BIRC3,TNFRSF8,CD27,TP53,PSMB6,TNFSF4,TNFRSF13C,PSME3,TNFSF12,TNFRSF18,TRADD,TNFRSF14,PSMB10,STAT1,PSMB5,PSMD4,CHUK,CD40LG,CD40,TRAF1,PSMB9,PSMB8,TNFSF13B,TNFRSF1B,TNFRSF25,TNFRSF4,JAK2,PSME1,PIAS3,PTK2B,RELA,TNFSF18,FOXO3,PSMD14,TNF,LTA,LTB,IKBKB,TRAF6,PSMD9,TRAF3,CARD14,BIRC2,TNFRSF9,PSMC3,MAP3K14,PSM…	63	0.95	1.55e-31	PSMA4,TNFRSF1A,NFKBIA,PSME2,PSMD10,PSMD7,TNFSF8,LTBR,TNFSF9,CD70,PYCARD,TRAF2,RIPK1,TRAF5,PSMB1,BIRC3,TNFRSF8,CD27,TP53,PSMB6,TNFSF4,TNFRSF13C,PSME3,TNFSF12,PSMC5,TNFRSF18,TRADD,TNFRSF14,PSMB10,STAT1,PSMB5,PSMD4,CHUK,CD40LG,CD40,TRAF1,PSMB9,PSMB8,TNFSF13B,TNFRSF1B,TNFRSF25,TNFRSF4,JAK2,PSME1,PIAS3,PTK2B,RELA,TNFSF18,FOXO3,PSMD14,TNF,LTA,LTB,IKBKB,TRAF6,PSMD9,TRAF3,CARD14,BIRC2,TNFRSF9,PSMC3,MAP3K…
GO:0019885	Antigen processing and presentation of endogenous peptide antigen via mhc class i	10	4	2.25	3.67e-06	TAP1,TAP2,TAPBP,B2M	7	1.21	2.73e-05	TAP1,TAP2,HLA-C,HLA-A,HLA-B,TAPBP,B2M	9	1.2	2.75e-06	ERAP1,TAP1,TAP2,HLA-C,HLA-A,HLA-B,ERAP2,TAPBP,B2M
GO:0045089	Positive regulation of innate immune response	208	8	1.23	4e-06	RELB,IL21,MALT1,CHUK,BCL10,CARD11,RELA,IKBKB	81	0.96	4.92e-43	PSMA4,ICAM3,LAG3,TAB1,PSME2,PSMD10,PSMD7,RELB,NFKB1,IL12B,SKP1,KLRK1,PYCARD,HLA-F,PSMB1,CREBBP,NLRC5,EP300,IL21,WNT5A,PSMB6,PAK1,FCER1G,STAT5B,PSME3,CLEC4E,FADD,IL12A,PRKACA,HAVCR2,MALT1,CUL1,TBK1,LAMP1,PDPK1,FYN,PSMB10,PSMB5,TAB2,CD1D,PSMD4,MAP3K7,BTRC,CHUK,BCL10,CARD9,SRC,TLR4,PSMB9,PSMB8,SYK,HLA-E,TAB3,IFNB1,CLEC6A,PSME1,XRCC5,AP1G1,SIN3A,CARD11,IRF7,MUC16,RELA,NLRC4,PSMD14,MAVS,HRAS,HLA-G,ICA…	83	0.85	7.79e-36	PSMA4,ICAM3,LAG3,TAB1,PSME2,PSMD10,PSMD7,RELB,NFKB1,IL12B,SKP1,KLRK1,PYCARD,HLA-F,PSMB1,CREBBP,NLRC5,EP300,TXK,IL21,WNT5A,PSMB6,PAK1,FCER1G,STAT5B,PSME3,CLEC4E,FADD,IL12A,PRKACA,PSMC5,HAVCR2,MALT1,CUL1,TBK1,LAMP1,PDPK1,FYN,PSMB10,PSMB5,TAB2,CD1D,PSMD4,MAP3K7,BTRC,CHUK,BCL10,CARD9,SRC,TLR4,PSMB9,PSMB8,SYK,HLA-E,TAB3,IFNB1,CLEC6A,PSME1,XRCC5,AP1G1,SIN3A,CARD11,IRF7,MUC16,RELA,NLRC4,PSMD14,MAVS,HRAS…
GO:0019221	Cytokine-mediated signaling pathway	678	12	0.9	4.05e-06	IL21,IL21R,MSN,CHUK,CD40LG,CD40,TNFRSF4,RELA,IKBKB,B2M,MAP3K14,CIITA	223	0.89	1.8e-112	CD74,CD4,PSMA4,TNFRSF1A,SIRT1,OSM,TAB1,IL2RB,NFKBIA,PSME2,PSMD10,PSMD7,RIPK2,TNFSF8,CSF3,NFKB1,IL2,SPI1,CCND1,IL10RA,IL23A,LTBR,IFNG,IL12B,IL4,IL5,SKP1,DOK1,IL9R,IRF1,TNFSF9,CD70,CCR7,CANX,PYCARD,TRAF2,RIPK1,HLA-F,TRAF5,RORA,PSMB1,IL12RB2,MAPK3,MAP3K8,IL1B,BIRC3,IL7,TNFRSF8,PIK3CA,CBL,CD80,IL21,IL11,STAT3,ICAM1,CD27,PML,IRF8,TP53,IFNAR1,PSMB6,RPS27A,OSMR,IL9,IFNA1,IL18,TNFSF4,CXCL13,PIK3CB,FCER1G…	235	0.79	1.17e-95	CD74,CD4,PSMA4,TNFRSF1A,SIRT1,OSM,TAB1,IL2RB,NFKBIA,PSME2,PSMD10,PSMD7,RIPK2,TNFSF8,CSF3,NFKB1,IL2,SPI1,CCND1,IL10RA,IL23A,LTBR,IFNG,IL12B,IL4,IL5,SKP1,DOK1,IL9R,IRF1,TNFSF9,CD70,CCR7,CANX,PYCARD,TRAF2,RIPK1,HLA-F,TRAF5,RORA,PSMB1,IL12RB2,MAPK3,MAP3K8,IL1B,BIRC3,IL7,TNFRSF8,PIK3CA,CBL,CD80,IL21,IL11,STAT3,ICAM1,CD27,PML,IRF8,TP53,IFNAR1,PSMB6,RPS27A,OSMR,IL9,IFNA1,IL18,TNFSF4,CXCL13,PIK3CB,FCER1G…
GO:0002479	Antigen processing and presentation of exogenous peptide antigen via mhc class i, tap-dependent	75	6	1.55	4.17e-06	TAP1,CHUK,TAP2,TAPBP,IKBKB,B2M	36	1.05	2.32e-21	PSMA4,PSME2,PSMD10,PSMD7,SNAP23,HLA-F,PSMB1,PSMB6,NCF1,PSME3,PDIA3,CALR,TAP1,PSMB10,PSMB5,PSMD4,CHUK,PSMB9,PSMB8,TAP2,HLA-C,HLA-E,PSME1,HLA-A,NCF4,PSMD14,HLA-B,TAPBP,HLA-G,IKBKB,PSMD9,B2M,SEC22B,PSMC3,PSMB3,IKBKG	37	0.94	2.63e-18	PSMA4,PSME2,PSMD10,PSMD7,SNAP23,HLA-F,PSMB1,PSMB6,NCF1,PSME3,PDIA3,PSMC5,CALR,TAP1,PSMB10,PSMB5,PSMD4,CHUK,PSMB9,PSMB8,TAP2,HLA-C,HLA-E,PSME1,HLA-A,NCF4,PSMD14,HLA-B,TAPBP,HLA-G,IKBKB,PSMD9,B2M,SEC22B,PSMC3,PSMB3,IKBKG
GO:0071345	Cellular response to cytokine stimulus	1013	14	0.79	4.51e-06	IL21,IL21R,TFRC,MSN,CHUK,CD40LG,CD40,TNFRSF4,RELA,DOCK8,IKBKB,B2M,MAP3K14,CIITA	263	0.78	1.75e-114	CD74,CD4,PSMA4,TNFRSF1A,KEAP1,MAPK13,SIRT1,OSM,MAPK1,TAB1,IL2RB,NFKBIA,PSME2,PSMD10,PSMD7,RIPK2,TNFSF8,CSF3,NFKB1,IL2,SPI1,CCND1,IL10RA,SELPLG,IL23A,LTBR,IFNG,MAPK14,IL12B,IL4,IL5,SKP1,DOK1,NFYB,IL9R,IRF1,TNFSF9,CD70,CCR7,CANX,PYCARD,TRAF2,DTX1,RIPK1,HLA-F,TLR2,TRAF5,RORA,PSMB1,YY1,IL12RB2,MAPK3,MAP3K8,IL1B,BIRC3,IL7,TNFRSF8,PIK3CA,CBL,CD80,IL21,IL11,HDAC4,WNT5A,STAT3,ICAM1,MCM2,CD27,PML,IRF8,TP5…	282	0.69	2.02e-97	CD74,CD4,PSMA4,TNFRSF1A,KEAP1,MAPK13,SIRT1,OSM,MAPK1,TAB1,IL2RB,NFKBIA,PSME2,PSMD10,CORO1A,PSMD7,RIPK2,TNFSF8,CSF3,NFKB1,IL2,SPI1,CCND1,IL10RA,SELPLG,IL23A,LTBR,IFNG,MAPK14,IL12B,IL4,IL5,SKP1,DOK1,NFYB,IL9R,IRF1,TNFSF9,CD70,CCR7,CANX,PYCARD,TRAF2,DTX1,RIPK1,HLA-F,TLR2,TRAF5,RORA,PSMB1,YY1,IL12RB2,MAPK3,MAP3K8,IL1B,BIRC3,IL7,TNFRSF8,PIK3CA,CBL,CD80,IL21,IL11,HDAC4,WNT5A,STAT3,ICAM1,MCM2,CD27,PML,I…
GO:0042098	T cell proliferation	36	5	1.79	5.04e-06	DOCK2,MALT1,MSN,TNFRSF4,DOCK8	16	1.02	2.51e-09	RIPK2,IL23A,DOCK2,TP53,IL15,LILRB1,MALT1,FYN,PSMB10,PIK3CG,MSN,ABL1,TNFRSF4,TNFSF18,DOCK8,PTPRC	20	0.99	9.42e-11	RIPK2,IL23A,DOCK2,TP53,IL15,LILRB1,MALT1,P2RX7,FYN,PSMB10,PIK3CG,MSN,RC3H1,ABL1,CTPS1,TNFRSF4,TNFSF18,DOCK8,SATB1,PTPRC
GO:0019882	Antigen processing and presentation	219	8	1.21	5.53e-06	RELB,TAP1,CHUK,TAP2,CD8A,TAPBP,IKBKB,B2M	75	0.9	1.11e-36	CD74,PSMA4,LAG3,PSME2,PSMD10,PSMD7,RELB,FCGRT,LNPEP,CLTA,CANX,SNAP23,AP1M2,AP3B1,HLA-F,PSMB1,AP2S1,ICAM1,TAPBPL,PSMB6,CD1A,NCF1,FCER1G,AP2M1,PSME3,PDIA3,SEC23A,CALR,AP2A2,HLA-DQA1,TAP1,PSMB10,AP2A1,HLA-DRB1,PSMB5,CD1B,CD1C,CD1D,PSMD4,CHUK,HLA-DMA,PSMB9,PSMB8,TAP2,HLA-DQB1,HLA-C,HLA-E,PSME1,SEC13,DNM2,AP1G1,HLA-DRA,HLA-A,NCF4,PSMD14,CD8A,HLA-DOB,HLA-DMB,HLA-B,TAPBP,HLA-G,MICA,HFE,IKBKB,TRAF6,ARF1,…	82	0.82	8.66e-34	CD74,PSMA4,LAG3,PSME2,PSMD10,PSMD7,RELB,FCGRT,LNPEP,CLTA,CANX,SNAP23,AP1M2,AP3B1,HLA-F,PSMB1,AP2S1,ICAM1,TAPBPL,PSMB6,CD1A,NCF1,FCER1G,AP2M1,PSME3,ERAP1,PDIA3,SEC23A,PSMC5,CALR,AP2A2,HLA-DQA1,TAP1,PSMB10,FCGR2B,AP2A1,HLA-DRB1,PSMB5,RAB4A,CD1B,CD1C,CD1D,PSMD4,CHUK,HLA-DMA,PSMB9,PSMB8,TAP2,HLA-DQB1,HLA-C,HLA-E,PSME1,SEC13,DNM2,LGMN,AP1G1,HLA-DRA,HLA-A,AP1S3,NCF4,PSMD14,CD8A,HLA-DOB,HLA-DMB,HLA-B,ER…
GO:0002699	Positive regulation of immune effector process	223	8	1.2	5.95e-06	IL21,MALT1,SASH3,TFRC,BCL10,CD40,TNFRSF4,B2M	84	0.94	9.03e-44	CD74,TBX21,LAG3,RIPK2,IL2,IL23A,IFNG,MAPK14,IL12B,IL4,IL5,MSH2,MAD2L2,KLRK1,TRAF2,RAC2,RARA,HLA-F,TYROBP,VAMP7,MAPK3,IL1B,CD80,IL21,WNT5A,IL18,TNFSF4,CD1A,FCER1G,STAT5B,NOD2,FADD,IL12A,IL13,CD46,LILRB1,STX4,MALT1,IL23R,CD28,NFKBIZ,CD86,LAMP1,MYB,PDPK1,TNFRSF14,PTPN22,TFRC,CD1B,CD1C,CD1D,MAP3K7,BCL10,CD40,TLR4,FGR,SYK,FOXP3,HLA-E,PRKCZ,TNFRSF4,GATA3,AP1G1,IL4R,HLA-A,NFKBID,ITGB2,IL6,IL1R1,TNF,HLA-…	89	0.85	1.78e-38	CD74,TBX21,LAG3,RIPK2,IL2,IL23A,IFNG,MAPK14,IL12B,IL4,IL5,MSH2,MAD2L2,KLRK1,TRAF2,RAC2,RARA,HLA-F,TYROBP,VAMP7,MAPK3,IL1B,CD80,IL21,WNT5A,IL18,TNFSF4,CD1A,FCER1G,STAT5B,NOD2,FADD,IL12A,IL13,CD46,LILRB1,STX4,MALT1,IL23R,CD28,NFKBIZ,P2RX7,FES,CD86,LAMP1,MYB,PDPK1,GATA2,TNFRSF14,SASH3,PTPN22,TFRC,CD300A,CD1B,CD1C,CD1D,MAP3K7,BCL10,CD40,TLR4,FGR,SYK,FOXP3,HLA-E,PRKCZ,TNFRSF4,GATA3,AP1G1,IL4R,HLA-A,NF…
GO:0038061	NIK/NF-kappaB signaling	81	6	1.52	5.95e-06	RELB,REL,MALT1,CHUK,RELA,MAP3K14	38	1.04	2.81e-22	PSMA4,PSME2,PSMD10,PSMD7,RELB,NFKB1,SKP1,TRAF2,PSMB1,BIRC3,PSMB6,PSME3,REL,MALT1,CUL1,PSMB10,PSMB5,PSMD4,MAP3K7,NFKB2,IRAK1,BTRC,CHUK,PSMB9,PSMB8,PSME1,TIRAP,RELA,CARD10,PSMD14,TRAF6,PSMD9,AKT1,CARD14,BIRC2,PSMC3,MAP3K14,PSMB3	39	0.93	5.33e-19	PSMA4,PSME2,PSMD10,PSMD7,RELB,NFKB1,SKP1,TRAF2,PSMB1,BIRC3,PSMB6,PSME3,REL,PSMC5,MALT1,CUL1,PSMB10,PSMB5,PSMD4,MAP3K7,NFKB2,IRAK1,BTRC,CHUK,PSMB9,PSMB8,PSME1,TIRAP,RELA,CARD10,PSMD14,TRAF6,PSMD9,AKT1,CARD14,BIRC2,PSMC3,MAP3K14,PSMB3
GO:0050896	Response to stimulus	8046	36	0.3	5.95e-06	RELB,DOCK2,IL21,ZAP70,REL,RFXANK,MALT1,ICOS,LCK,IL21R,B7RP1,TAP1,TFRC,MSN,CHUK,BCL10,CD40LG,CD40,STK4,TAP2,TNFRSF4,RHOH,CARD11,NCOR2,RELA,CD8A,DOCK8,ITK,TAPBP,POLD1,IKBKB,CD3G,B2M,POLD2,MAP3K14,CIITA	695	0.3	2.49e-128	DVL2,CD74,CD4,ERCC1,RTN4R,PSMA4,LCP2,RFC2,ICAM3,TNFRSF1A,BCL3,KEAP1,TBX21,ERLEC1,LAG3,CEBPE,MAPK13,VCL,SIRT1,MAPK12,OSM,MAPK1,GTPBP1,MCM5,TAB1,IL2RB,GZMB,POLE2,NFKBIA,PSME2,PSMD10,PSMD7,ARHGDIG,CSK,PAG1,RIPK2,RELB,CD79A,PIK3R2,USF2,WASL,RPA3,TNFSF8,BLNK,CSF3,HDAC5,NFKB1,MANBA,IL2,SPI1,CCND1,IL10RA,CD69,SELPLG,IL23A,ARPC3,RAD51AP1,LTBR,ARHGDIB,IFNG,FGFR1OP2,MAPK14,IL12B,LNPEP,IL4,IL5,SKP1,NR3C1,MS…	828	0.26	1.71e-103	FUCA2,DVL2,CD74,CD4,ERCC1,RTN4R,PSMA4,LCP2,RFC2,ICAM3,TNFRSF1A,BCL3,KEAP1,STK10,TBX21,ERLEC1,LAG3,CEBPE,MAPK13,VCL,SIRT1,MAPK12,OSM,MAPK1,GTPBP1,MCM5,TAB1,IL2RB,GZMB,POLE2,NFKBIA,PSME2,PSMD10,CORO1A,PSMD7,ARHGDIG,MEFV,CSK,RASL12,PAG1,RIPK2,RELB,CD79A,PIK3R2,USF2,WASL,RPA3,CHMP5,TNFSF8,BLNK,CSF3,HDAC5,NFKB1,MANBA,IL2,SPI1,CCND1,IL10RA,CD69,SELPLG,MLEC,IL23A,ARPC3,RAD51AP1,LTBR,ARHGDIB,IFNG,AICDA,F…
GO:1902533	Positive regulation of intracellular signal transduction	1041	14	0.78	5.95e-06	ZAP70,REL,MALT1,ICOS,LCK,TFRC,CHUK,BCL10,CD40LG,CD40,CARD11,RELA,IKBKB,MAP3K14	181	0.61	1.5e-52	DVL2,CD74,CD4,RTN4R,TNFRSF1A,SIRT1,OSM,MAPK1,TAB1,CSK,RIPK2,PIK3R2,CSF3,IL23A,LTBR,MAPK14,IL12B,CCR7,PYCARD,TRAF2,RAC2,RIPK1,TLR2,TRAF5,SLC9A3R1,MAPK3,MAP3K8,EP300,IL1B,BRD4,BIRC3,PIK3CA,SLC9A1,CBL,CD80,IL11,WNT5A,ICAM1,ZAP70,CD27,TP53,RPS27A,EGFR,NOTCH1,PAK1,RPS3,ATM,IL18,FRMD1,RHOC,CASP10,TIAM1,PIK3CB,NCF1,REL,TRAT1,LRRK2,CRK,NOD2,FADD,HDAC3,UBB,IRS1,PRKCB,ADRB2,PRKCE,HAVCR2,GNAI2,IL20RA,RNF31,…	198	0.52	6.22e-44	DVL2,CD74,CD4,RTN4R,TNFRSF1A,SIRT1,OSM,MAPK1,TAB1,MAZ,CSK,RIPK2,PIK3R2,CSF3,IL23A,LTBR,MAPK14,IL12B,HCST,CCR7,PYCARD,TRAF2,RAC2,RIPK1,TLR2,TRAF5,SLC9A3R1,MAPK3,MAP3K8,EP300,IL1B,BRD4,BIRC3,PIK3CA,SLC9A1,CBL,CD80,IL11,WNT5A,ICAM1,ZAP70,CD27,TP53,RPS27A,EGFR,GPR174,NOTCH1,PAK1,RPS3,ATM,IL18,FRMD1,RHOC,CASP10,TIAM1,PIK3CB,NCF1,REL,TRAT1,LRRK2,CRK,NOD2,FADD,HDAC3,UBB,IRS1,PRKCB,ADRB2,PRKCE,HAVCR2,GNA…
GO:0051090	Regulation of dna-binding transcription factor activity	437	10	1.01	6.13e-06	MALT1,TFRC,CHUK,BCL10,CD40LG,CD40,TNFRSF4,CARD11,RELA,IKBKB	112	0.78	5.21e-45	DVL2,KEAP1,SIRT1,MAPK1,TAB1,NFKBIA,PSMD10,SETD6,RIPK2,CSF3,HDAC5,NFKB1,MAPK14,IL5,MAD2L2,PYCARD,TRAF2,RIPK1,TLR2,TRAF5,NLRC5,TCF3,MAPK3,PRKCQ,EP300,IL1B,HDAC4,WNT5A,STAT3,ICAM1,RPS27A,NFKBIE,RPS3,IL18,TNFSF4,CEBPG,PPARG,NOD2,UBB,PRKCB,FOS,HAVCR2,NFKBIB,RNF31,UBE2N,MALT1,EZH2,HCLS1,SAV1,CARM1,MAPK11,UBE2V1,TRADD,CTNNB1,RBCK1,MAPK10,TFRC,TAB2,MAP3K7,NFKB2,IRAK1,BTRC,CHUK,BCL10,CD40LG,JUN,CD40,PIM1,…	120	0.68	1.29e-38	DVL2,KEAP1,SIRT1,MAPK1,TAB1,NFKBIA,PSMD10,SETD6,RIPK2,CSF3,HDAC5,NFKB1,MAPK14,IL5,MAD2L2,PYCARD,TRAF2,BHLHE40,RIPK1,TLR2,TRAF5,NLRC5,TCF3,MAPK3,PRKCQ,EP300,IL1B,HDAC4,WNT5A,STAT3,ICAM1,RPS27A,NFKBIE,RPS3,IL18,TNFSF4,CEBPG,PPARG,NOD2,UBB,PRKCB,FOS,HAVCR2,NFKBIB,RNF31,UBE2N,MALT1,EZH2,HCLS1,SAV1,CARM1,MXI1,GPR97,MAPK11,UBE2V1,TRADD,CTNNB1,RBCK1,COPS5,MAPK10,TFRC,TAB2,MAP3K7,NHLH2,NFKB2,IRAK1,BTRC,C…
GO:0001819	Positive regulation of cytokine production	461	10	0.98	9.75e-06	IL21,MALT1,SASH3,CHUK,BCL10,CD40LG,CD40,CARD11,RELA,B2M	138	0.84	7.17e-63	CD74,CD4,BCL3,MAPK13,OSM,RIPK2,NFKB1,IL2,IL23A,IFNG,MAPK14,IL12B,IL4,KLRK1,IRF1,CCR7,PYCARD,TRAF2,RARA,RIPK1,HLA-F,TLR2,RORA,IL12RB2,CREBBP,TYROBP,MAPK3,PRKCQ,EP300,IL1B,IL7,TNFRSF8,CD80,IL21,WNT5A,STAT3,IRF8,IL9,RPS3,IL18,TNFSF4,CEBPG,LY96,FCER1G,TNFRSF13C,STAT5B,IL15,CSF2,LRRK2,CLEC4E,NOD2,TMIGD2,FADD,CLEC7A,IL12A,IL13,CEBPB,HAVCR2,CD46,LILRB1,ROCK2,MALT1,CD276,IL23R,CD28,MRE11A,IL20RB,TBK1,CD8…	153	0.77	1.71e-58	CD74,CD4,BCL3,MAPK13,OSM,RIPK2,NFKB1,IL2,IL23A,IFNG,MAPK14,IL12B,IL4,KLRK1,IRF1,CCR7,PYCARD,TRAF2,RARA,RIPK1,HLA-F,TLR2,RORA,IL12RB2,CREBBP,TYROBP,MAPK3,PRKCQ,EP300,LY9,IL1B,IL7,TNFRSF8,CD80,TXK,IL21,WNT5A,STAT3,IRF8,IL9,RPS3,IL18,TNFSF4,CEBPG,LY96,FCER1G,TNFRSF13C,STAT5B,IL15,CSF2,LRRK2,CLEC4E,NOD2,TMIGD2,FADD,CLEC7A,IL17D,IL12A,IL13,CEBPB,HAVCR2,CD46,LILRB1,ROCK2,MALT1,CD276,IL23R,CD28,MRE11A,I…
GO:0050856	Regulation of t cell receptor signaling pathway	43	5	1.71	9.9e-06	MALT1,LCK,BCL10,CARD11,RELA	13	0.85	3.73e-06	CCR7,SLA2,RPS3,TRAT1,MALT1,LCK,PTPN22,EZR,BCL10,CARD11,RELA,PTPN6,CYLD	15	0.79	3.63e-06	CCR7,SLA2,RPS3,TRAT1,MALT1,LCK,PTPN22,CD300A,EZR,RC3H1,BCL10,CARD11,RELA,PTPN6,CYLD
GO:0065009	Regulation of molecular function	4913	28	0.4	1.1e-05	RELB,RFXAP,DOCK2,IL21,RFX5,REL,RFXANK,MALT1,IKZF1,LCK,TFRC,CHUK,BCL10,CD40LG,CD40,STK4,TNFRSF4,RHOH,CARD11,NCOR2,RELA,DOCK8,ITK,IKZF2,IKBKB,B2M,MAP3K14,CIITA	458	0.34	2.73e-68	DVL2,CD74,CD4,RTN4R,LCP2,RFC2,HDAC7,BCL3,KEAP1,TBX21,CEBPE,SIRT1,MAPK12,OSM,MAPK1,TAB1,NFKBIA,PSME2,PSMD10,TBL1X,SETD6,ARHGDIG,CSK,RIPK2,RELB,PIK3R2,USF2,WASL,TNFSF8,CSF3,HDAC5,NFKB1,IL2,SPI1,CCND1,IL23A,ARHGDIB,IFNG,MAPK14,IL12B,IL4,IL5,SKP1,NR3C1,MSH2,PLEK,MSH6,MAD2L2,NFYB,KLRK1,AHR,PLCG1,IRF1,TNFSF9,CD70,S1PR4,CCR7,PYCARD,TRAF2,RAC2,DOCK7,NR1H2,RARA,HGNC:9982,RFXAP,SORT1,DOCK2,DTX1,RIPK1,TLR2,…	545	0.29	1.54e-59	DVL2,CD74,CD4,RTN4R,LCP2,RFC2,HDAC7,BCL3,KEAP1,STK10,TBX21,CEBPE,SIRT1,MAPK12,OSM,MAPK1,TAB1,NFKBIA,PSME2,PSMD10,TBL1X,SETD6,ARHGDIG,MEFV,MAZ,CSK,RIPK2,RELB,PIK3R2,USF2,WASL,TNFSF8,CSF3,HDAC5,NFKB1,IL2,SPI1,CCND1,IL23A,ARHGDIB,IFNG,MAPK14,IL12B,IL4,IL5,SKP1,NR3C1,MSH2,PLEK,MSH6,ENO1,MAD2L2,NFYB,KLRK1,AHR,PLCG1,IRF1,TNFSF9,CD70,S1PR4,CCR7,PYCARD,TRAF2,CYTH4,RAC2,DOCK7,NR1H2,RARA,HGNC:9982,RFXAP,BH…
GO:0033077	T cell differentiation in thymus	51	5	1.64	2.01e-05	DOCK2,ZAP70,CARD11,CD3G,B2M	18	0.92	3.67e-09	CD74,CCR7,DOCK2,ZAP70,TP53,STAT5B,CD3D,FADD,CD28,CTNNB1,CD3E,GATA3,CARD11,PTPRC,CD3G,B2M,MR1,LIG4	19	0.82	5.08e-08	CD74,CCR7,DOCK2,ZAP70,TP53,STAT5B,RAG1,CD3D,FADD,CD28,CTNNB1,CD3E,GATA3,CARD11,PTPRC,CD3G,B2M,MR1,LIG4
GO:0002708	Positive regulation of lymphocyte mediated immunity	104	6	1.41	2.03e-05	IL21,MALT1,SASH3,TFRC,CD40,B2M	49	1.04	8.56e-29	TBX21,LAG3,IL2,IL23A,IL12B,IL4,MSH2,MAD2L2,KLRK1,TRAF2,HLA-F,IL1B,IL21,IL18,TNFSF4,CD1A,FCER1G,STAT5B,FADD,IL12A,MALT1,IL23R,CD28,LAMP1,TFRC,CD1B,CD1C,CD1D,MAP3K7,CD40,FOXP3,HLA-E,PRKCZ,GATA3,AP1G1,HLA-A,IL6,IL1R1,TNF,HLA-B,LTA,PTPRC,HLA-G,TRAF6,B2M,IL12RB1,VAV1,MR1,BTK	51	0.94	4.31e-25	TBX21,LAG3,IL2,IL23A,IL12B,IL4,MSH2,MAD2L2,KLRK1,TRAF2,HLA-F,IL1B,IL21,IL18,TNFSF4,CD1A,FCER1G,STAT5B,FADD,IL12A,MALT1,IL23R,CD28,P2RX7,LAMP1,SASH3,TFRC,CD1B,CD1C,CD1D,MAP3K7,CD40,FOXP3,HLA-E,PRKCZ,GATA3,AP1G1,HLA-A,IL6,IL1R1,TNF,HLA-B,LTA,PTPRC,HLA-G,TRAF6,B2M,IL12RB1,VAV1,MR1,BTK
GO:0045061	Thymic t cell selection	19	4	1.97	2.36e-05	DOCK2,ZAP70,CARD11,CD3G	11	1.13	1.91e-07	CD74,CCR7,DOCK2,ZAP70,CD3D,CD28,CD3E,GATA3,CARD11,PTPRC,CD3G	11	1.01	2.91e-06	CD74,CCR7,DOCK2,ZAP70,CD3D,CD28,CD3E,GATA3,CARD11,PTPRC,CD3G
GO:0031295	T cell costimulation	55	5	1.61	2.77e-05	ICOS,LCK,B7RP1,CD40LG,CARD11	40	1.23	8.48e-29	CSK,KLRK1,MAP3K8,PIK3CA,CD80,PAK1,TNFRSF13C,TMIGD2,CTLA4,ICOS,CD28,CD86,BTLA,PDCD1,LCK,GRAP2,B7RP1,PTPN11,PDPK1,FYN,TNFRSF14,RAC1,HHLA2,DPP4,CD3E,CD40LG,SRC,TNFSF13B,CD274,GRB2,CARD11,PDCD1LG2,CDC42,PTPN6,PIK3R1,LYN,AKT1,YES1,VAV1,ENSP00000483732	40	1.11	2.44e-24	CSK,KLRK1,MAP3K8,PIK3CA,CD80,PAK1,TNFRSF13C,TMIGD2,CTLA4,ICOS,CD28,CD86,BTLA,PDCD1,LCK,GRAP2,B7RP1,PTPN11,PDPK1,FYN,TNFRSF14,RAC1,HHLA2,DPP4,CD3E,CD40LG,SRC,TNFSF13B,CD274,GRB2,CARD11,PDCD1LG2,CDC42,PTPN6,PIK3R1,LYN,AKT1,YES1,VAV1,ENSP00000483732
GO:0048583	Regulation of response to stimulus	4114	25	0.43	2.93e-05	RELB,IL21,ZAP70,REL,MALT1,ICOS,LCK,B7RP1,SASH3,TFRC,CHUK,BCL10,CD40LG,CD40,STK4,RHOH,CARD11,NCOR2,RELA,CD8A,ITK,IKBKB,CD3G,B2M,MAP3K14	514	0.46	3.2e-130	DVL2,CD74,CD4,ERCC1,RTN4R,PSMA4,LCP2,RFC2,HDAC7,ICAM3,TNFRSF1A,BCL3,TBX21,ERLEC1,LAG3,MAPK13,SIRT1,OSM,MAPK1,TAB1,GZMB,NFKBIA,PSME2,PSMD10,TBL1X,PSMD7,SETD6,ARHGDIG,CSK,PAG1,RIPK2,RELB,CD79A,PIK3R2,WASL,RPA3,BLNK,CSF3,NFKB1,IL2,IL10RA,IL23A,ARPC3,RAD51AP1,LTBR,ARHGDIB,IFNG,MAPK14,IL12B,IL4,IL5,SKP1,MSH2,DOK1,PLEK,MAD2L2,SELL,KLRK1,PLCG1,IRF1,CCR7,PYCARD,TRAF2,RAC2,NR1H2,RARA,RPA1,CRP,EDEM1,DTX1,R…	592	0.4	2.02e-111	DVL2,CD74,CD4,ERCC1,RTN4R,PSMA4,LCP2,RFC2,HDAC7,ICAM3,TNFRSF1A,BCL3,TBX21,ERLEC1,LAG3,MAPK13,SIRT1,OSM,MAPK1,TAB1,GZMB,NFKBIA,PSME2,PSMD10,TBL1X,PSMD7,SETD6,ARHGDIG,MEFV,MAZ,CSK,PAG1,RIPK2,RELB,CD79A,PIK3R2,WASL,RPA3,BLNK,CSF3,NFKB1,IL2,IL10RA,IL23A,ARPC3,RAD51AP1,LTBR,ARHGDIB,IFNG,MAPK14,IL12B,IL4,IL5,SKP1,MSH2,DOK1,PLEK,ENO1,MAD2L2,SELL,RHOQ,KLRK1,PLCG1,IRF1,HCST,CCR7,PYCARD,TRAF2,CYTH4,RAC2,NR…
GO:0009967	Positive regulation of signal transduction	1654	16	0.63	3.56e-05	IL21,ZAP70,REL,MALT1,ICOS,LCK,TFRC,CHUK,BCL10,CD40LG,CD40,STK4,CARD11,RELA,IKBKB,MAP3K14	258	0.56	1.75e-69	DVL2,CD74,CD4,RTN4R,PSMA4,TNFRSF1A,SIRT1,OSM,MAPK1,TAB1,GZMB,PSME2,PSMD10,TBL1X,PSMD7,CSK,RIPK2,PIK3R2,CSF3,NFKB1,IL2,IL10RA,IL23A,LTBR,IFNG,MAPK14,IL12B,IL4,IL5,DOK1,CCR7,PYCARD,TRAF2,RAC2,RIPK1,TLR2,TRAF5,SNW1,PSMB1,CREBBP,NLRC5,SLC9A3R1,MAPK3,MAP3K8,EP300,IL1B,BRD4,BIRC3,KAT2B,IL7,PIK3CA,SLC9A1,CBL,CD80,IL21,IL11,WNT5A,STAT3,ICAM1,ZAP70,CD27,PML,TP53,PSMB6,RPS27A,EGFR,NOTCH1,PAK1,RPS3,ATM,IL18…	285	0.48	1.06e-57	DVL2,CD74,CD4,RTN4R,PSMA4,TNFRSF1A,SIRT1,OSM,MAPK1,TAB1,GZMB,PSME2,PSMD10,TBL1X,PSMD7,MAZ,CSK,RIPK2,PIK3R2,CSF3,NFKB1,IL2,IL10RA,IL23A,LTBR,IFNG,MAPK14,IL12B,IL4,IL5,DOK1,HCST,CCR7,PYCARD,TRAF2,RAC2,RIPK1,TLR2,TRAF5,SNW1,PSMB1,CREBBP,NLRC5,SLC9A3R1,MAPK3,MAP3K8,EP300,IL1B,BRD4,BIRC3,KAT2B,IL7,PIK3CA,SLC9A1,CBL,CD80,TXK,IL21,IL11,WNT5A,STAT3,ICAM1,ZAP70,CD27,PML,TP53,PSMB6,RPS27A,EGFR,GPR174,NOTCH…
GO:0002697	Regulation of immune effector process	418	9	0.98	4.34e-05	IL21,MALT1,SASH3,TFRC,BCL10,CD40LG,CD40,TNFRSF4,B2M	116	0.81	1.26e-49	CD74,TBX21,LAG3,RIPK2,IL2,IL23A,IFNG,MAPK14,IL12B,IL4,IL5,MSH2,MAD2L2,KLRK1,PYCARD,TRAF2,RAC2,RARA,HLA-F,TYROBP,VAMP7,MAPK3,IL1B,BIRC3,CD80,IL21,WNT5A,ICAM1,PML,IL18,TNFSF4,CD1A,FCER1G,STAT5B,IL15,CRK,NOD2,FADD,IL12A,IL13,IL7R,HAVCR2,CD46,LILRB1,STX4,MALT1,IL23R,CD28,NFKBIZ,IL20RB,CD86,LAMP1,MYB,PKN1,PDPK1,TNFRSF14,PTPN22,TFRC,STAT1,C4BPA,CD1B,CD1C,CD1D,MAP3K7,BCL10,CD40LG,CD40,TLR4,FGR,SYK,FOXP3…	126	0.72	3.72e-44	CD74,TBX21,LAG3,RIPK2,IL2,IL23A,IFNG,MAPK14,IL12B,IL4,IL5,MSH2,MAD2L2,KLRK1,PYCARD,TRAF2,RAC2,RARA,HLA-F,TYROBP,VAMP7,MAPK3,IL1B,BIRC3,CD80,IL21,WNT5A,ICAM1,PML,IL18,TNFSF4,CD1A,FCER1G,STAT5B,IL15,CRK,NOD2,FADD,IL12A,IL13,IL7R,HAVCR2,CD46,LILRB1,STX4,MALT1,IL23R,CD28,NFKBIZ,IL20RB,IFNL1,P2RX7,FES,CD86,LAMP1,MYB,PKN1,PDPK1,GATA2,TNFRSF14,SASH3,FCGR2B,PTPN22,TFRC,CD300A,STAT1,C4BPA,RC3H1,CD1B,CD1C,…
GO:0051716	Cellular response to stimulus	6489	31	0.33	5.73e-05	RELB,DOCK2,IL21,ZAP70,REL,RFXANK,MALT1,LCK,IL21R,B7RP1,TFRC,MSN,CHUK,BCL10,CD40LG,CD40,STK4,TNFRSF4,RHOH,CARD11,RELA,CD8A,DOCK8,ITK,POLD1,IKBKB,CD3G,B2M,POLD2,MAP3K14,CIITA	642	0.36	1.78e-136	DVL2,CD74,CD4,ERCC1,RTN4R,PSMA4,LCP2,RFC2,ICAM3,TNFRSF1A,BCL3,KEAP1,TBX21,ERLEC1,LAG3,CEBPE,MAPK13,SIRT1,MAPK12,OSM,MAPK1,GTPBP1,MCM5,TAB1,IL2RB,GZMB,POLE2,NFKBIA,PSME2,PSMD10,PSMD7,ARHGDIG,CSK,PAG1,RIPK2,RELB,CD79A,PIK3R2,USF2,WASL,RPA3,TNFSF8,BLNK,CSF3,HDAC5,NFKB1,IL2,SPI1,CCND1,IL10RA,CD69,SELPLG,IL23A,ARPC3,RAD51AP1,LTBR,ARHGDIB,IFNG,MAPK14,IL12B,LNPEP,IL4,IL5,SKP1,NR3C1,MSH2,DOK1,PLEK,MSH6,M…	738	0.3	2.01e-103	DVL2,CD74,CD4,ERCC1,RTN4R,PSMA4,LCP2,RFC2,ICAM3,TNFRSF1A,BCL3,KEAP1,STK10,TBX21,ERLEC1,LAG3,CEBPE,MAPK13,SIRT1,MAPK12,OSM,MAPK1,GTPBP1,MCM5,TAB1,IL2RB,GZMB,POLE2,NFKBIA,PSME2,PSMD10,CORO1A,PSMD7,ARHGDIG,CSK,RASL12,PAG1,RIPK2,RELB,CD79A,PIK3R2,USF2,WASL,RPA3,CHMP5,TNFSF8,BLNK,CSF3,HDAC5,NFKB1,IL2,SPI1,CCND1,IL10RA,CD69,SELPLG,IL23A,ARPC3,RAD51AP1,LTBR,ARHGDIB,IFNG,AICDA,MAPK14,IL12B,LNPEP,IL4,IL5,…
GO:0098542	Defense response to other organism	900	12	0.77	5.82e-05	RELB,IL21,REL,MALT1,CHUK,BCL10,CD40,RELA,IKBKB,B2M,MAP3K14,CIITA	141	0.56	1.22e-35	CD4,TNFRSF1A,BCL3,CEBPE,GZMB,RIPK2,RELB,TNFSF8,NFKB1,IL23A,IFNG,IL12B,IL4,KLRK1,IRF1,PYCARD,CRP,HLA-F,TLR2,NLRC5,TYROBP,VAMP7,IL21,WNT5A,ICAM1,PML,IRF8,TP53,IFNAR1,IFNA1,IL18,TNFSF4,CEBPG,LY96,CXCL13,PPARG,NCF1,FCER1G,VCAM1,REL,ABCE1,CLEC4E,NOD2,FADD,CLEC7A,IL12A,CEBPB,HAVCR2,CD46,LILRB1,STX4,MALT1,IL23R,TBK1,HLA-DQA1,JAK1,IL17A,RBPJ,TNFRSF14,IRF5,MAP3K5,PIK3CG,MYO1C,HLA-DRB1,SPN,STAT1,C4BPA,IFNG…	162	0.5	6.64e-33	CD4,TNFRSF1A,BCL3,CEBPE,GZMB,CORO1A,MEFV,RIPK2,RELB,TNFSF8,NFKB1,IL23A,IFNG,AICDA,IL12B,IL4,KLRK1,IRF1,PYCARD,CRP,HLA-F,TLR2,NLRC5,TYROBP,VAMP7,LY9,IL21,WNT5A,ICAM1,PML,IRF8,TP53,IFNAR1,IFNA1,IL18,TNFSF4,CEBPG,LY96,CXCL13,PPARG,NCF1,FCER1G,VCAM1,REL,ABCE1,CLEC4E,NOD2,FADD,CLEC7A,IL12A,CEBPB,HAVCR2,CD46,LILRB1,STX4,MALT1,IL23R,TBK1,IFNL1,P2RX7,IFNL2,HLA-DQA1,TSLP,JAK1,IL17A,RBPJ,TNFRSF14,CCDC88B,I…
GO:0002637	Regulation of immunoglobulin production	70	5	1.5	7.72e-05	SASH3,TFRC,CD40LG,CD40,TNFRSF4	25	0.92	1.24e-12	TBX21,IL2,IL4,IL5,MSH2,MAD2L2,TRAF2,TNFSF4,IL13,STX4,CD28,PKN1,TFRC,CD40LG,CD40,FOXP3,HLA-E,TNFRSF4,IL4R,BCL6,IL6,TNF,PTPRC,IL10,TRAF6	27	0.83	1.8e-11	TBX21,IL2,IL4,IL5,MSH2,MAD2L2,TRAF2,TNFSF4,IL13,STX4,CD28,PKN1,SASH3,FCGR2B,TFRC,CD40LG,CD40,FOXP3,HLA-E,TNFRSF4,IL4R,BCL6,IL6,TNF,PTPRC,IL10,TRAF6
GO:1990668	Vesicle fusion with endoplasmic reticulum-golgi intermediate compartment (ergic) membrane	6	3	2.35	9.63e-05	TAP1,TAP2,TAPBP	6	1.37	3.63e-05	STX4,CALR,TAP1,TAP2,TAPBP,SEC22B	6	1.25	0.00017	STX4,CALR,TAP1,TAP2,TAPBP,SEC22B
GO:0006950	Response to stress	3485	22	0.45	0.00013	RELB,IL21,REL,MALT1,LCK,B7RP1,TAP1,CHUK,BCL10,CD40LG,CD40,STK4,TNFRSF4,RELA,DOCK8,ITK,POLD1,IKBKB,B2M,POLD2,MAP3K14,CIITA	433	0.46	1.5e-100	CD74,CD4,ERCC1,PSMA4,LCP2,RFC2,TNFRSF1A,BCL3,KEAP1,ERLEC1,CEBPE,MAPK13,VCL,SIRT1,MAPK12,MAPK1,MCM5,TAB1,GZMB,POLE2,NFKBIA,PSME2,PSMD10,PSMD7,RIPK2,RELB,PIK3R2,RPA3,TNFSF8,BLNK,HDAC5,NFKB1,CCND1,IL23A,RAD51AP1,IFNG,FGFR1OP2,MAPK14,IL12B,IL4,IL5,SKP1,MSH2,PLEK,MSH6,MAD2L2,KLRK1,IRF1,CCR7,CANX,PYCARD,TRAF2,SNAP23,RPA1,CRP,AP3B1,EDEM1,BRIP1,RIPK1,HLA-F,TLR2,BARD1,RORA,SNW1,MCM4,PSMB1,YY1,CREBBP,ITGA2…	484	0.39	3.07e-79	CD74,CD4,ERCC1,PSMA4,LCP2,RFC2,TNFRSF1A,BCL3,KEAP1,STK10,ERLEC1,CEBPE,MAPK13,VCL,SIRT1,MAPK12,MAPK1,MCM5,TAB1,GZMB,POLE2,NFKBIA,PSME2,PSMD10,CORO1A,PSMD7,MEFV,RIPK2,RELB,PIK3R2,RPA3,TNFSF8,BLNK,HDAC5,NFKB1,CCND1,IL23A,RAD51AP1,IFNG,AICDA,FGFR1OP2,MAPK14,IL12B,IL4,IL5,SKP1,MSH2,PLEK,MSH6,MAD2L2,KLRK1,IRF1,CCR7,CANX,PYCARD,TRAF2,SNAP23,RPA1,CRP,AP3B1,EDEM1,DDB2,BRIP1,RIPK1,HLA-F,TLR2,BARD1,RORA,SNW…
GO:0010468	Regulation of gene expression	4813	26	0.38	0.00013	RELB,RFXAP,IL21,RFX5,REL,RFXANK,MALT1,IKZF1,B7RP1,SASH3,TFRC,MSN,CHUK,BCL10,CD40LG,CD40,TNFRSF4,RHOH,CARD11,NCOR2,RELA,TAPBP,IKZF2,IKBKB,B2M,CIITA	435	0.32	2.61e-59	DVL2,CD74,CD4,ERCC1,PSMA4,HDAC7,TNFRSF1A,BCL3,KEAP1,TBX21,LAG3,CEBPE,MAPK13,SIRT1,MAPK12,OSM,MAPK1,GTPBP1,TAB1,GZMB,NFKBIA,PSME2,PSMD10,TBL1X,PSMD7,SETD6,CSK,RIPK2,RELB,PIK3R2,USF2,WASL,TNFSF8,CSF3,HDAC5,NFKB1,IL2,SPI1,CCND1,IL23A,IFNG,MAPK14,IL12B,IL4,IL5,NR3C1,MAD2L2,NFYB,KLRK1,AHR,IRF1,CCR7,PYCARD,TRAF2,NR1H2,RARA,HGNC:9982,CRP,RFXAP,SORT1,BRIP1,RIPK1,HLA-F,TLR2,BARD1,SLC40A1,TRAF5,RORA,SNW1,P…	522	0.28	6.84e-53	DVL2,CD74,CD4,ERCC1,PSMA4,HDAC7,TNFRSF1A,BCL3,KEAP1,TBX21,LAG3,CEBPE,MAPK13,SIRT1,MAPK12,OSM,MAPK1,GTPBP1,TAB1,GZMB,NFKBIA,PSME2,PSMD10,TBL1X,PSMD7,SETD6,MEFV,MAZ,CSK,RIPK2,RELB,PIK3R2,USF2,WASL,TNFSF8,CSF3,HDAC5,NFKB1,IL2,SPI1,CCND1,IL23A,IFNG,AICDA,MAPK14,IL12B,IL4,IL5,NR3C1,ENO1,MAD2L2,RHOQ,NFYB,KLRK1,AHR,IRF1,CCR7,DDX49,PYCARD,TRAF2,NR1H2,RARA,HGNC:9982,CRP,RFXAP,BHLHE40,SORT1,IREB2,BRIP1,RIP…
GO:0044093	Positive regulation of molecular function	1842	16	0.59	0.00013	DOCK2,MALT1,LCK,TFRC,CHUK,BCL10,CD40LG,CD40,STK4,CARD11,RELA,DOCK8,ITK,IKBKB,B2M,MAP3K14	254	0.51	1.15e-58	DVL2,CD74,CD4,RTN4R,LCP2,RFC2,SIRT1,MAPK12,MAPK1,TAB1,PSME2,PSMD10,ARHGDIG,CSK,RIPK2,CSF3,HDAC5,NFKB1,IL2,CCND1,IL23A,ARHGDIB,IFNG,MAPK14,IL12B,IL4,IL5,SKP1,MSH2,PLEK,MSH6,PLCG1,S1PR4,CCR7,PYCARD,TRAF2,DOCK7,NR1H2,RARA,DOCK2,RIPK1,TLR2,TRAF5,CHTF18,XRCC1,TCF3,MAPK3,MAP3K8,PRKCQ,ARFGAP3,EP300,IL1B,PIK3CA,SLC9A1,HDAC4,WNT5A,STAT3,ICAM1,MSH3,NBN,PML,ARHGDIA,RPS27A,RASA1,EGFR,DOCK11,PAK1,RPS3,DOCK1,I…	282	0.43	8.63e-48	DVL2,CD74,CD4,RTN4R,LCP2,RFC2,STK10,SIRT1,MAPK12,MAPK1,TAB1,PSME2,PSMD10,ARHGDIG,MEFV,CSK,RIPK2,CSF3,HDAC5,NFKB1,IL2,CCND1,IL23A,ARHGDIB,IFNG,MAPK14,IL12B,IL4,IL5,SKP1,MSH2,PLEK,MSH6,PLCG1,S1PR4,CCR7,PYCARD,TRAF2,DOCK7,NR1H2,RARA,DOCK2,RIPK1,TLR2,TRAF5,CCNT1,CHTF18,XRCC1,TCF3,MAPK3,MAP3K8,PRKCQ,ARFGAP3,EP300,IL1B,PIK3CA,SLC9A1,TXK,HDAC4,WNT5A,STAT3,ICAM1,MSH3,NBN,PML,ARHGDIA,RPS27A,RASA1,EGFR,DOC…
GO:0051173	Positive regulation of nitrogen compound metabolic process	3239	21	0.46	0.00017	RELB,RFXAP,IL21,RFX5,REL,RFXANK,MALT1,IKZF1,LCK,TFRC,MSN,CHUK,BCL10,CD40LG,CD40,STK4,RELA,IKZF2,IKBKB,MAP3K14,CIITA	389	0.45	1.28e-82	DVL2,CD74,CD4,ERCC1,LCP2,RFC2,TNFRSF1A,BCL3,KEAP1,TBX21,CEBPE,SIRT1,MAPK12,OSM,MAPK1,GTPBP1,TAB1,NFKBIA,PSME2,PSMD10,TBL1X,CSK,RIPK2,RELB,PIK3R2,USF2,WASL,TNFSF8,CSF3,HDAC5,NFKB1,IL2,SPI1,CCND1,IL23A,LTBR,IFNG,MAPK14,IL12B,IL4,IL5,SKP1,NR3C1,MSH2,MAD2L2,NFYB,KLRK1,AHR,IRF1,CCR7,PYCARD,TRAF2,DOCK7,NR1H2,RARA,RFXAP,EDEM1,DTX1,RIPK1,TLR2,BARD1,SLC40A1,TRAF5,RORA,SNW1,YY1,CHTF18,CREBBP,NLRC5,PIK3R3,X…	452	0.39	6.57e-73	DVL2,CD74,CD4,ERCC1,LCP2,RFC2,TNFRSF1A,BCL3,KEAP1,STK10,TBX21,CEBPE,SIRT1,MAPK12,OSM,MAPK1,GTPBP1,TAB1,NFKBIA,PSME2,PSMD10,TBL1X,MEFV,MAZ,CSK,RIPK2,RELB,PIK3R2,USF2,WASL,TNFSF8,CSF3,HDAC5,NFKB1,IL2,SPI1,CCND1,IL23A,LTBR,IFNG,AICDA,MAPK14,IL12B,IL4,IL5,SKP1,NR3C1,MSH2,ENO1,MAD2L2,RHOQ,NFYB,KLRK1,AHR,IRF1,CCR7,PYCARD,TRAF2,DOCK7,NR1H2,RARA,RFXAP,EDEM1,DTX1,ENPP2,RIPK1,TLR2,BARD1,SLC40A1,TRAF5,RORA,…
GO:0042113	B cell activation	161	6	1.22	0.00019	ZAP70,MALT1,B7RP1,CD40LG,CD40,CARD11	52	0.88	2.33e-24	ERCC1,BCL3,CD79A,BLNK,HDAC5,IL4,MSH2,MSH6,CD70,TCF3,EP300,IL11,HDAC4,ZAP70,NBN,TP53,DOCK11,IFNA1,ATM,CEBPG,CXCR5,VCAM1,PRKCB,IL7R,MALT1,CD86,B7RP1,MEF2C,IKZF3,RBPJ,CASP8,EXO1,CD40LG,CD40,ABL1,TLR4,PIK3CD,IFNB1,GPS2,CD79B,CARD11,PTK2B,BCL6,JAK3,PTPRC,IL10,PIK3R1,CD19,PLCG2,BTK,ENSP00000483732,LIG4	61	0.82	2.87e-25	ERCC1,BCL3,CD79A,BLNK,HDAC5,AICDA,IL4,MSH2,MSH6,CD70,TCF3,EP300,IL11,HDAC4,LYL1,ZAP70,NBN,TP53,DOCK11,IFNA1,ATM,CEBPG,CXCR5,VCAM1,RAG1,PRKCB,IL7R,MALT1,CD86,GPR97,B7RP1,MEF2C,IKZF3,RBPJ,CASP8,FCGR2B,EXO1,CD40LG,CD40,ABL1,CTPS1,TLR4,PIK3CD,IFNA14,IFNB1,GPS2,CD79B,CARD11,PTK2B,BCL6,JAK3,PTPRC,IL10,IFNE,PIK3R1,TPD52,CD19,PLCG2,BTK,ENSP00000483732,LIG4
GO:0006954	Inflammatory response	515	9	0.89	0.0002	RELB,REL,CHUK,CD40LG,CD40,TNFRSF4,RELA,IKBKB,CIITA	102	0.67	1.54e-32	TNFRSF1A,RIPK2,RELB,BLNK,HDAC5,NFKB1,IL23A,IFNG,IL4,IL5,CCR7,PYCARD,SNAP23,CRP,AP3B1,RIPK1,TLR2,TYROBP,PRKCQ,IL1B,HDAC4,STAT3,ICAM1,SCYL1,IL9,EGFR,NOTCH1,MS4A2,IL18,TNFSF4,LY96,CXCL13,FCER1G,CCR5,REL,IL15,CLEC7A,TACR1,IL13,CEBPB,FOS,CXCL8,HAVCR2,TNIP2,IL23R,NFKBIZ,IL20RB,TBK1,IL17A,RBPJ,RAC1,ITGAL,PIK3CG,HLA-DRB1,PTGS2,IFNGR1,IL6R,NFKB2,CHUK,CD40LG,JUN,CD40,TLR4,SYK,TNFRSF1B,PIK3CD,PRKCZ,TNFRSF4,…	111	0.58	1.03e-27	TNFRSF1A,MEFV,RIPK2,RELB,BLNK,HDAC5,NFKB1,IL23A,IFNG,IL4,IL5,CCR7,PYCARD,SNAP23,CRP,AP3B1,RIPK1,TLR2,TYROBP,PRKCQ,IL1B,HDAC4,STAT3,ICAM1,SCYL1,IL9,EGFR,NOTCH1,MS4A2,IL18,TNFSF4,LY96,CXCL13,FCER1G,CCR5,REL,IL15,CLEC7A,IL17D,TACR1,IL13,CEBPB,FOS,CXCL8,HAVCR2,TNIP2,IL23R,NFKBIZ,IL20RB,TBK1,P2RX7,IL17A,RBPJ,RAC1,ITGAL,FCGR2B,PIK3CG,HLA-DRB1,PTGS2,IFNGR1,IL6R,NFKB2,CHUK,CD40LG,JUN,CD40,ZC3H12A,TLR4,SY…
GO:0045087	Innate immune response	703	10	0.8	0.0003	RELB,REL,MALT1,CHUK,BCL10,CD40,RELA,IKBKB,B2M,CIITA	113	0.57	4.91e-29	GZMB,RIPK2,RELB,NFKB1,IL23A,IFNG,IL12B,IL4,KLRK1,IRF1,PYCARD,CRP,HLA-F,TLR2,NLRC5,TYROBP,VAMP7,WNT5A,ICAM1,PML,IRF8,TP53,IFNAR1,IFNA1,IL18,CEBPG,LY96,PPARG,NCF1,FCER1G,VCAM1,REL,CLEC4E,NOD2,FADD,CLEC7A,HAVCR2,CD46,STX4,MALT1,IL23R,TBK1,HLA-DQA1,JAK1,TNFRSF14,IRF5,MAP3K5,PIK3CG,MYO1C,HLA-DRB1,STAT1,C4BPA,IFNGR1,CD1D,NFKB2,IRAK1,CHUK,BCL10,CARD9,CD40,TLR4,FGR,PSMB8,HLA-DQB1,SYK,HLA-C,HLA-E,WAS,PIK3…	126	0.5	4.19e-25	GZMB,CORO1A,MEFV,RIPK2,RELB,NFKB1,IL23A,IFNG,IL12B,IL4,KLRK1,IRF1,PYCARD,CRP,HLA-F,TLR2,NLRC5,TYROBP,VAMP7,LY9,WNT5A,ICAM1,PML,IRF8,TP53,IFNAR1,IFNA1,IL18,CEBPG,LY96,PPARG,NCF1,FCER1G,VCAM1,REL,CLEC4E,NOD2,FADD,CLEC7A,HAVCR2,CD46,STX4,MALT1,IL23R,TBK1,IFNL1,IFNL2,HLA-DQA1,JAK1,TNFRSF14,IRF5,MAP3K5,PIK3CG,MYO1C,HLA-DRB1,STAT1,C4BPA,IFNGR1,CD1D,HIST2H2BE,NFKB2,IRAK1,CHUK,BCL10,CARD9,CD40,TLR4,FGR,P…
GO:0002824	Positive regulation of adaptive immune response based on somatic recombination of immune receptors built from immunoglobulin superfamily domains	101	5	1.34	0.00036	MALT1,SASH3,TFRC,CD40,B2M	50	1.06	3.68e-30	CD4,TBX21,RIPK2,IL2,IL23A,IL12B,IL4,MSH2,MAD2L2,TRAF2,HLA-F,PRKCQ,IL1B,CD80,IL18,TNFSF4,CD1A,FCER1G,TNFRSF13C,FADD,IL12A,MALT1,IL23R,CD28,NFKBIZ,TFRC,CD1B,CD1C,CD1D,MAP3K7,CD40,TNFSF13B,FOXP3,HLA-E,PRKCZ,GATA3,CD274,HLA-A,NFKBID,IL6,IL1R1,TNF,HLA-B,LTA,PTPRC,TRAF6,B2M,IL12RB1,MR1,BTK	52	0.96	2.43e-26	CD4,TBX21,RIPK2,IL2,IL23A,IL12B,IL4,MSH2,MAD2L2,TRAF2,HLA-F,PRKCQ,IL1B,CD80,IL18,TNFSF4,CD1A,FCER1G,TNFRSF13C,FADD,IL12A,MALT1,IL23R,CD28,NFKBIZ,P2RX7,SASH3,TFRC,CD1B,CD1C,CD1D,MAP3K7,CD40,TNFSF13B,FOXP3,HLA-E,PRKCZ,GATA3,CD274,HLA-A,NFKBID,IL6,IL1R1,TNF,HLA-B,LTA,PTPRC,TRAF6,B2M,IL12RB1,MR1,BTK
GO:0031325	Positive regulation of cellular metabolic process	3413	21	0.44	0.00036	RELB,RFXAP,IL21,RFX5,REL,RFXANK,MALT1,IKZF1,LCK,TFRC,MSN,CHUK,BCL10,CD40LG,CD40,STK4,RELA,IKZF2,IKBKB,MAP3K14,CIITA	401	0.44	2.3e-83	DVL2,CD74,CD4,ERCC1,LCP2,RFC2,TNFRSF1A,BCL3,KEAP1,TBX21,CEBPE,SIRT1,MAPK12,OSM,MAPK1,GTPBP1,TAB1,NFKBIA,PSME2,PSMD10,TBL1X,CSK,RIPK2,RELB,PIK3R2,USF2,WASL,TNFSF8,CSF3,HDAC5,NFKB1,IL2,SPI1,CCND1,IL23A,LTBR,IFNG,MAPK14,IL12B,IL4,IL5,SKP1,NR3C1,MSH2,PLEK,MAD2L2,NFYB,KLRK1,AHR,IRF1,CCR7,PYCARD,TRAF2,DOCK7,NR1H2,RARA,CRP,RFXAP,EDEM1,DTX1,RIPK1,TLR2,SLC40A1,TRAF5,RORA,SNW1,YY1,CHTF18,CREBBP,NLRC5,TYROB…	463	0.38	1.25e-71	DVL2,CD74,CD4,ERCC1,LCP2,RFC2,TNFRSF1A,BCL3,KEAP1,STK10,TBX21,CEBPE,SIRT1,MAPK12,OSM,MAPK1,GTPBP1,TAB1,NFKBIA,PSME2,PSMD10,TBL1X,MEFV,MAZ,CSK,RIPK2,RELB,PIK3R2,USF2,WASL,TNFSF8,CSF3,HDAC5,NFKB1,IL2,SPI1,CCND1,IL23A,LTBR,IFNG,AICDA,MAPK14,IL12B,IL4,IL5,SKP1,NR3C1,MSH2,PLEK,ENO1,MAD2L2,RHOQ,NFYB,KLRK1,AHR,IRF1,CCR7,PYCARD,TRAF2,DOCK7,NR1H2,RARA,CRP,RFXAP,EDEM1,DTX1,ENPP2,RIPK1,TLR2,SLC40A1,TRAF5,RO…
GO:0045059	Positive thymic t cell selection	11	3	2.08	0.00036	DOCK2,ZAP70,CD3G	7	1.17	4.16e-05	CD74,DOCK2,ZAP70,CD3D,CD3E,PTPRC,CD3G	7	1.05	0.00024	CD74,DOCK2,ZAP70,CD3D,CD3E,PTPRC,CD3G
GO:0001771	Immunological synapse formation	12	3	2.05	0.00044	DOCK2,MSN,DOCK8	6	1.07	0.00047	CCR7,DOCK2,DLG1,MSN,DOCK8,PRF1	6	0.94	0.0021	CCR7,DOCK2,DLG1,MSN,DOCK8,PRF1
GO:0002639	Positive regulation of immunoglobulin production	46	4	1.59	0.00044	SASH3,TFRC,CD40,TNFRSF4	17	0.94	6.34e-09	TBX21,IL2,IL4,IL5,MSH2,MAD2L2,TNFSF4,IL13,STX4,CD28,TFRC,CD40,HLA-E,TNFRSF4,IL4R,IL6,PTPRC	18	0.84	6.93e-08	TBX21,IL2,IL4,IL5,MSH2,MAD2L2,TNFSF4,IL13,STX4,CD28,SASH3,TFRC,CD40,HLA-E,TNFRSF4,IL4R,IL6,PTPRC
GO:1902531	Regulation of intracellular signal transduction	1807	15	0.57	0.00048	ZAP70,REL,MALT1,ICOS,LCK,TFRC,CHUK,BCL10,CD40LG,CD40,RHOH,CARD11,RELA,IKBKB,MAP3K14	263	0.53	1.8e-65	DVL2,CD74,CD4,RTN4R,RFC2,HDAC7,TNFRSF1A,BCL3,SIRT1,OSM,MAPK1,TAB1,NFKBIA,PSMD10,ARHGDIG,CSK,RIPK2,PIK3R2,RPA3,CSF3,IL23A,LTBR,ARHGDIB,MAPK14,IL12B,PLEK,CCR7,PYCARD,TRAF2,RAC2,RPA1,RINT1,BRIP1,RIPK1,TLR2,BARD1,PEBP1,TRAF5,RORA,SLC9A3R1,SLA2,MAPK3,MAP3K8,EP300,IL1B,BRD4,BIRC3,PIK3CA,SLC9A1,CBL,CD80,IL11,WNT5A,ICAM1,ZAP70,NBN,CD27,PML,NCOR1,TP53,ARHGDIA,RHOB,RPS27A,RASA1,EGFR,NOTCH1,PAK1,RPS3,ATM,IL…	303	0.47	1.47e-59	DVL2,CD74,CD4,RTN4R,RFC2,HDAC7,TNFRSF1A,BCL3,SIRT1,OSM,MAPK1,TAB1,NFKBIA,PSMD10,ARHGDIG,MAZ,CSK,RIPK2,PIK3R2,RPA3,CSF3,IL23A,LTBR,ARHGDIB,MAPK14,IL12B,PLEK,ENO1,RHOQ,HCST,CCR7,PYCARD,TRAF2,CYTH4,RAC2,RPA1,RINT1,BRIP1,RIPK1,TLR2,BARD1,PEBP1,TRAF5,RORA,DAPK2,SLC9A3R1,SLA2,MAPK3,MAP3K8,EP300,IL1B,BRD4,BIRC3,PIK3CA,SLC9A1,CBL,CD80,IL11,WNT5A,ICAM1,ZAP70,NBN,CD27,PML,NCOR1,TP53,ARHGDIA,RHOB,RPS27A,RAS…
GO:0060255	Regulation of macromolecule metabolic process	6407	29	0.3	0.00063	RELB,RFXAP,IL21,RFX5,REL,RFXANK,MALT1,IKZF1,LCK,B7RP1,SASH3,TFRC,MSN,CHUK,BCL10,CD40LG,CD40,STK4,TNFRSF4,RHOH,CARD11,NCOR2,RELA,TAPBP,IKZF2,IKBKB,B2M,MAP3K14,CIITA	532	0.29	2.09e-68	DVL2,CD74,CD4,ERCC1,PSMA4,LCP2,RFC2,HDAC7,TNFRSF1A,BCL3,KEAP1,TBX21,ERLEC1,LAG3,CEBPE,MAPK13,SIRT1,MAPK12,OSM,MAPK1,GTPBP1,TAB1,GZMB,NFKBIA,PSME2,PSMD10,TBL1X,PSMD7,SETD6,CSK,RIPK2,RELB,PIK3R2,USF2,WASL,TNFSF8,CSF3,HDAC5,NFKB1,IL2,SPI1,CCND1,IL23A,RAD51AP1,LTBR,IFNG,MAPK14,IL12B,IL4,IL5,SKP1,NR3C1,MSH2,MSH6,MAD2L2,NFYB,KLRK1,AHR,IRF1,CCR7,PYCARD,TRAF2,RAC2,DOCK7,NR1H2,RARA,HGNC:9982,CRP,RFXAP,EDE…	639	0.24	3.21e-58	DVL2,CD74,CD4,ERCC1,PSMA4,LCP2,RFC2,HDAC7,TNFRSF1A,BCL3,KEAP1,STK10,TBX21,ERLEC1,LAG3,CEBPE,MAPK13,SIRT1,MAPK12,OSM,MAPK1,GTPBP1,TAB1,GZMB,NFKBIA,PSME2,PSMD10,TBL1X,PSMD7,SETD6,MEFV,MAZ,CSK,RIPK2,RELB,PIK3R2,USF2,WASL,CHMP5,TNFSF8,CSF3,HDAC5,NFKB1,IL2,SPI1,CCND1,IL23A,RAD51AP1,LTBR,IFNG,AICDA,MAPK14,IL12B,IL4,IL5,SKP1,NR3C1,MSH2,MSH6,ENO1,MAD2L2,RHOQ,NFYB,KLRK1,AHR,IRF1,CCR7,DDX49,PYCARD,TRAF2,RA…
GO:0016032	Viral process	776	10	0.76	0.00065	DOCK2,LCK,TAP1,TFRC,MSN,TAP2,TNFRSF4,RELA,IKBKB,B2M	148	0.65	1.84e-46	CD4,PSMA4,TNFRSF1A,KEAP1,SIRT1,MAPK1,IL2RB,NFKBIA,USF2,SELPLG,LTBR,SKP1,MSH6,PLCG1,CANX,COPB1,AP1M2,DOCK2,RIPK1,SNW1,PSMB1,CREBBP,MAPK3,EP300,AP2S1,BRD4,KAT2B,CD80,STAT3,ICAM1,NBN,PML,TP53,PSMB6,RPS27A,EGFR,DOK2,RPS3,CTBP1,CCR5,AP2M1,PSME3,ABCE1,FADD,IL12A,UBB,RAB1B,CTBP2,ELMO1,CD46,EEA1,ROCK2,SF3B2,CD28,CARM1,MRE11A,CUL1,AP2A2,SP1,TBK1,CD8B,CD86,LAMP1,HSP90AA1,LCK,KAT5,CTNNB1,DLG1,TAP1,FYN,ITSN2…	167	0.58	1.8e-42	CD4,PSMA4,TNFRSF1A,KEAP1,SIRT1,MAPK1,IL2RB,NFKBIA,USF2,CHMP5,SELPLG,LTBR,SKP1,MSH6,PLCG1,CD93,CANX,COPB1,AP1M2,DOCK2,RIPK1,SNW1,CCNT1,PSMB1,CREBBP,MAPK3,EP300,AP2S1,BRD4,KAT2B,CD80,STAT3,ICAM1,NBN,PML,TP53,PSMB6,RPS27A,EGFR,DOK2,RPS3,CTBP1,CCR5,AP2M1,PSME3,ABCE1,FADD,IL12A,UBB,RAB1B,CTBP2,ELMO1,CD46,EEA1,ROCK2,KIAA0319L,SF3B2,CD28,CARM1,MRE11A,CUL1,AP2A2,SP1,ATP6V0C,TBK1,CD8B,CD86,LAMP1,HSP90AA1,…
GO:0002252	Immune effector process	969	11	0.7	0.00068	RELB,DOCK2,IL21,BCL10,CD40LG,CD40,RELA,CD8A,CD3G,B2M,MAP3K14	173	0.62	2e-51	CD74,ERCC1,BCL3,VCL,MAPK1,GZMB,PSMD7,RELB,PIK3R2,WASL,NFKB1,MANBA,IL2,IL23A,ARPC3,IFNG,MAPK14,IL12B,IL4,MSH2,MSH6,SELL,KLRK1,PLCG1,IRF1,CD70,PYCARD,SNAP23,COPB1,CRP,DOCK2,TLR2,RORA,PSMB1,NLRC5,TYROBP,VAMP7,SLA2,MAPK3,PIK3CA,CBL,IL21,STAT3,ICAM1,NBN,CD27,PML,TP53,CD53,FTH1,DOCK11,IFNA1,PAK1,DOCK1,IL18,CEBPG,PIK3CB,FCER1G,ELMO2,NCKAP1L,ABCE1,TSC1,CLEC4E,CRK,FADD,IL12A,CEBPB,PRKCE,GLB1,HAVCR2,ELMO1,…	204	0.57	2.82e-51	FUCA2,CD74,ERCC1,BCL3,STK10,VCL,MAPK1,GZMB,CORO1A,PSMD7,RELB,PIK3R2,WASL,NFKB1,MANBA,IL2,MLEC,IL23A,ARPC3,IFNG,AICDA,MAPK14,IL12B,IL4,MSH2,MSH6,SELL,KLRK1,PLCG1,IRF1,CD70,CD93,PYCARD,SNAP23,COPB1,CRP,DOCK2,MYO1G,TLR2,RORA,PSMB1,NLRC5,TYROBP,VAMP7,SLA2,MAPK3,PLD2,LY9,PIK3CA,CBL,IL21,STAT3,ICAM1,NBN,CD27,PML,TP53,CD53,FTH1,DOCK11,IFNA1,PAK1,DOCK1,IL18,CEBPG,PIK3CB,FCER1G,ELMO2,NCKAP1L,AGL,ABCE1,TSC…
GO:0050862	Positive regulation of t cell receptor signaling pathway	15	3	1.95	0.00073	LCK,CARD11,RELA	7	1.04	0.00017	CCR7,RPS3,TRAT1,LCK,CARD11,RELA,CYLD	7	0.91	0.00094	CCR7,RPS3,TRAT1,LCK,CARD11,RELA,CYLD
GO:0002221	Pattern recognition receptor signaling pathway	125	5	1.25	0.0009	CHUK,BCL10,CD40,RELA,IKBKB	47	0.94	2.8e-24	TAB1,NFKBIA,RIPK2,RIPK1,TLR2,BIRC3,RPS27A,LY96,CLEC4E,NOD2,FADD,UBB,PRKCE,HAVCR2,UBE2N,TNIP2,TBK1,UBE2V1,CASP8,TAB2,MAP3K7,IRAK1,CHUK,BCL10,CD40,TLR4,TAB3,TIRAP,TANK,IRF7,ITGB2,MAP3K1,RELA,UBA52,CYLD,MYD88,LYN,IKBKB,TRAF6,UBC,ITGAM,TRAF3,IRF3,BIRC2,TNFAIP3,BTK,IKBKG	49	0.84	8.23e-21	TAB1,NFKBIA,RIPK2,RIPK1,TLR2,BIRC3,RPS27A,LY96,CLEC4E,NOD2,FADD,UBB,PRKCE,HAVCR2,UBE2N,TNIP2,TBK1,UBE2V1,CASP8,TAB2,MAP3K7,IRAK1,CHUK,BCL10,CD40,TLR4,TAB3,TLR7,TIRAP,TANK,LGMN,IRF7,ITGB2,MAP3K1,RELA,UBA52,CYLD,MYD88,LYN,IKBKB,TRAF6,UBC,ITGAM,TRAF3,IRF3,BIRC2,TNFAIP3,BTK,IKBKG
GO:0010033	Response to organic substance	3011	19	0.45	0.0009	RELB,IL21,REL,MALT1,IL21R,TFRC,MSN,CHUK,BCL10,CD40LG,CD40,TNFRSF4,NCOR2,RELA,DOCK8,IKBKB,B2M,MAP3K14,CIITA	415	0.51	1.28e-108	CD74,CD4,ERCC1,PSMA4,TNFRSF1A,KEAP1,TBX21,ERLEC1,CEBPE,MAPK13,SIRT1,OSM,MAPK1,TAB1,IL2RB,NFKBIA,PSME2,PSMD10,PSMD7,CSK,RIPK2,RELB,PIK3R2,TNFSF8,CSF3,HDAC5,NFKB1,IL2,SPI1,CCND1,IL10RA,SELPLG,IL23A,ARPC3,LTBR,IFNG,MAPK14,IL12B,IL4,IL5,SKP1,NR3C1,DOK1,SELL,NFYB,KLRK1,AHR,PLCG1,IL9R,IRF1,TNFSF9,CD70,CCR7,CANX,PYCARD,TRAF2,NR1H2,RARA,EDEM1,SORT1,DTX1,BRIP1,RIPK1,HLA-F,TLR2,TRAF5,RORA,SNW1,PSMB1,YY1,IL…	463	0.43	3.7e-88	CD74,CD4,ERCC1,PSMA4,TNFRSF1A,KEAP1,TBX21,ERLEC1,CEBPE,MAPK13,SIRT1,OSM,MAPK1,TAB1,IL2RB,NFKBIA,PSME2,PSMD10,CORO1A,PSMD7,MEFV,CSK,RIPK2,RELB,PIK3R2,CHMP5,TNFSF8,CSF3,HDAC5,NFKB1,IL2,SPI1,CCND1,IL10RA,SELPLG,IL23A,ARPC3,LTBR,IFNG,AICDA,MAPK14,IL12B,IL4,IL5,SKP1,NR3C1,DOK1,SELL,RHOQ,NFYB,KLRK1,AHR,PLCG1,IL9R,IRF1,TNFSF9,CD70,CCR7,CANX,PYCARD,TRAF2,NR1H2,RARA,EDEM1,SORT1,DTX1,BRIP1,RIPK1,HLA-F,TLR2…
GO:0002720	Positive regulation of cytokine production involved in immune response	59	4	1.48	0.001	MALT1,SASH3,BCL10,B2M	27	1.03	1.07e-15	CD74,MAPK14,TRAF2,HLA-F,MAPK3,IL1B,WNT5A,IL18,TNFSF4,FCER1G,NOD2,LILRB1,MALT1,TNFRSF14,MAP3K7,BCL10,TLR4,HLA-E,PRKCZ,GATA3,HLA-A,IL6,IL1R1,MAVS,HLA-G,TRAF6,B2M	28	0.92	1.35e-13	CD74,MAPK14,TRAF2,HLA-F,MAPK3,IL1B,WNT5A,IL18,TNFSF4,FCER1G,NOD2,LILRB1,MALT1,TNFRSF14,SASH3,MAP3K7,BCL10,TLR4,HLA-E,PRKCZ,GATA3,HLA-A,IL6,IL1R1,MAVS,HLA-G,TRAF6,B2M
GO:0006355	Regulation of transcription, dna-templated	3388	20	0.42	0.0012	RELB,RFXAP,RFX5,REL,RFXANK,MALT1,IKZF1,TFRC,CHUK,BCL10,CD40LG,CD40,TNFRSF4,RHOH,CARD11,NCOR2,RELA,IKZF2,IKBKB,CIITA	329	0.36	1.91e-46	DVL2,CD74,CD4,ERCC1,PSMA4,HDAC7,TNFRSF1A,BCL3,KEAP1,TBX21,CEBPE,SIRT1,OSM,MAPK1,TAB1,NFKBIA,PSME2,PSMD10,TBL1X,PSMD7,SETD6,RIPK2,RELB,PIK3R2,USF2,WASL,TNFSF8,CSF3,HDAC5,NFKB1,IL2,SPI1,CCND1,IL23A,IFNG,MAPK14,IL4,IL5,NR3C1,MAD2L2,NFYB,AHR,IRF1,PYCARD,TRAF2,NR1H2,RARA,HGNC:9982,RFXAP,BRIP1,RIPK1,TLR2,SLC40A1,TRAF5,RORA,SNW1,PSMB1,YY1,CREBBP,NLRC5,SLA2,TCF3,MAPK3,PRKCQ,EP300,IL1B,BRD4,NOTCH3,KAT2B,S…	388	0.3	2.72e-40	DVL2,CD74,CD4,ERCC1,PSMA4,HDAC7,TNFRSF1A,BCL3,KEAP1,TBX21,CEBPE,SIRT1,OSM,MAPK1,TAB1,NFKBIA,PSME2,PSMD10,TBL1X,PSMD7,SETD6,MAZ,RIPK2,RELB,PIK3R2,USF2,WASL,TNFSF8,CSF3,HDAC5,NFKB1,IL2,SPI1,CCND1,IL23A,IFNG,AICDA,MAPK14,IL4,IL5,NR3C1,ENO1,MAD2L2,RHOQ,NFYB,AHR,IRF1,PYCARD,TRAF2,NR1H2,RARA,HGNC:9982,RFXAP,BHLHE40,BRIP1,RIPK1,TLR2,SLC40A1,TRAF5,RORA,SNW1,CCNT1,IKZF4,PSMB1,YY1,CREBBP,NLRC5,SLA2,TCF3,MA…
GO:0051023	Regulation of immunoglobulin secretion	18	3	1.87	0.0012	CD40LG,CD40,TNFRSF4	12	1.19	1.44e-08	IL2,IL5,TRAF2,TNFSF4,STX4,CD40LG,CD40,HLA-E,TNFRSF4,IL6,TNF,TRAF6	12	1.07	2.93e-07	IL2,IL5,TRAF2,TNFSF4,STX4,CD40LG,CD40,HLA-E,TNFRSF4,IL6,TNF,TRAF6
GO:0045944	Positive regulation of transcription by rna polymerase ii	1253	12	0.63	0.0013	RELB,RFXAP,RFX5,REL,RFXANK,IKZF1,CHUK,CD40,RELA,IKZF2,IKBKB,CIITA	179	0.52	2.8e-41	DVL2,ERCC1,TNFRSF1A,BCL3,TBX21,CEBPE,SIRT1,OSM,NFKBIA,TBL1X,RIPK2,RELB,PIK3R2,USF2,WASL,TNFSF8,CSF3,HDAC5,NFKB1,IL2,SPI1,IL23A,MAPK14,IL4,NR3C1,AHR,IRF1,NR1H2,RARA,RFXAP,RIPK1,TLR2,SLC40A1,RORA,SNW1,YY1,CREBBP,NLRC5,TCF3,MAPK3,EP300,IL1B,BRD4,NOTCH3,KAT2B,SLC9A1,CTCF,IL11,HDAC4,WNT5A,THRA,STAT3,IRF8,TP53,RPS27A,EGFR,NOTCH1,ATM,IL18,CEBPG,PPARG,RFX5,MAML1,STAT5B,REL,NOD2,CD3D,FADD,HDAC3,UBB,RFXANK…	210	0.47	2.09e-39	DVL2,ERCC1,TNFRSF1A,BCL3,TBX21,CEBPE,SIRT1,OSM,NFKBIA,TBL1X,RIPK2,RELB,PIK3R2,USF2,WASL,TNFSF8,CSF3,HDAC5,NFKB1,IL2,SPI1,IL23A,MAPK14,IL4,NR3C1,RHOQ,AHR,IRF1,NR1H2,RARA,RFXAP,RIPK1,TLR2,SLC40A1,RORA,SNW1,CCNT1,IKZF4,YY1,CREBBP,NLRC5,TCF3,MAPK3,EP300,IL1B,BRD4,NOTCH3,ARID3A,KAT2B,SLC9A1,CTCF,TXK,IL11,HDAC4,WNT5A,THRA,STAT3,FOSL2,IRF8,TP53,RPS27A,EGFR,NOTCH1,ATM,IL18,CEBPG,PPARG,RFX5,MAML1,STAT5B,R…
GO:0002726	Positive regulation of t cell cytokine production	20	3	1.82	0.0015	MALT1,SASH3,B2M	13	1.18	3.83e-09	TRAF2,IL1B,IL18,TNFSF4,MALT1,MAP3K7,PRKCZ,GATA3,HLA-A,IL6,IL1R1,TRAF6,B2M	14	1.09	1.4e-08	TRAF2,IL1B,IL18,TNFSF4,MALT1,SASH3,MAP3K7,PRKCZ,GATA3,HLA-A,IL6,IL1R1,TRAF6,B2M
GO:0046631	Alpha-beta t cell activation	66	4	1.43	0.0015	RELB,DOCK2,ZAP70,ITK	27	0.98	9.29e-15	BCL3,RELB,TNFSF8,IL12B,IL4,IRF1,DOCK2,RORA,STAT3,ZAP70,TNFSF4,IL15,IL12A,CEBPB,RORC,SPN,MTOR,ABL1,SYK,FOXP3,HLA-E,GATA3,IRF4,HLA-A,IL6,ITK,RHOA	31	0.92	6.31e-15	BCL3,RELB,TNFSF8,IL12B,IL4,IRF1,DOCK2,RORA,LY9,STAT3,ZAP70,TNFSF4,IL15,IL12A,CEBPB,RORC,TCF7,SPN,MTOR,RC3H1,ABL1,SYK,FOXP3,HLA-E,GATA3,IRF4,HLA-A,IL6,ITK,SATB1,RHOA
GO:0031098	Stress-activated protein kinase signaling cascade	144	5	1.19	0.0016	CHUK,CD40LG,STK4,IKBKB,MAP3K14	55	0.95	1.07e-28	MAPK13,MAPK1,TAB1,RIPK2,NFKB1,MAPK14,SKP1,RIPK1,MAPK3,MAP3K8,WNT5A,RPS27A,PAK1,NOD2,UBB,UBE2N,TNIP2,CUL1,MAPK11,UBE2V1,PKN1,MAP4K4,CRKL,MAP3K5,MAPK10,MAP3K3,TAB2,MAP3K7,IRAK1,BTRC,CHUK,CD40LG,STK4,SYK,PAK7,TAB3,GPS2,MAPK8,MAP2K7,MAP3K1,TF,UBA52,MAPK9,TNF,RHOA,MAP2K4,DBNL,STK3,IKBKB,TRAF6,UBC,MAP4K1,PAK4,MAP3K14,IKBKG	57	0.84	2.28e-24	STK10,MAPK13,MAPK1,TAB1,RIPK2,NFKB1,MAPK14,SKP1,RIPK1,MAPK3,MAP3K8,WNT5A,RPS27A,PAK1,NOD2,UBB,UBE2N,TNIP2,CUL1,MAPK11,UBE2V1,PKN1,MAP4K4,CRKL,MAP3K5,MAPK10,MAP3K3,TAB2,MAP3K7,IRAK1,BTRC,CHUK,CD40LG,STK4,DAXX,SYK,PAK7,TAB3,GPS2,MAPK8,MAP2K7,MAP3K1,TF,UBA52,MAPK9,TNF,RHOA,MAP2K4,DBNL,STK3,IKBKB,TRAF6,UBC,MAP4K1,PAK4,MAP3K14,IKBKG
GO:0045580	Regulation of t cell differentiation	147	5	1.18	0.0017	ZAP70,MALT1,SASH3,RHOH,CARD11	59	0.97	1.01e-31	CD74,TBX21,LAG3,RIPK2,IL2,IL23A,IFNG,IL12B,IL4,IRF1,TNFSF9,RARA,AP3B1,DTX1,IL1B,IL7,CD80,ZAP70,CD27,IL18,TNFSF4,STAT5B,NCKAP1L,IL15,IL12A,CTLA4,IL7R,CD46,MALT1,IL23R,CD28,NFKBIZ,TNFRSF18,CD86,ZBTB16,MYB,CD2,ABL1,SYK,FOXP3,PRKCZ,GATA3,IL2RA,IFNB1,IRF4,RHOH,LILRB2,IL4R,NFATC2,NFKBID,CARD11,BCL6,JAK3,CYLD,RHOA,PTPRC,HLA-G,IL12RB1,PIK3R6	65	0.89	5.72e-30	CD74,TBX21,LAG3,RIPK2,IL2,IL23A,IFNG,IL12B,IL4,IRF1,TNFSF9,RARA,AP3B1,DTX1,IL1B,IL7,CD80,ZAP70,CD27,IL18,TNFSF4,STAT5B,NCKAP1L,IL15,RAG1,IL12A,CTLA4,IL7R,CD46,MALT1,IL23R,CD28,NFKBIZ,TNFRSF18,IFNL1,CD86,ZBTB16,MYB,TCF7,SASH3,RC3H1,CD2,ABL1,ZC3H12A,SYK,FOXP3,PRKCZ,GATA3,IL2RA,IFNB1,IRF4,RHOH,LILRB2,IL4R,NFATC2,NFKBID,CARD11,BCL6,JAK3,CYLD,RHOA,PTPRC,HLA-G,IL12RB1,PIK3R6
GO:0051239	Regulation of multicellular organismal process	3227	19	0.42	0.0022	RELB,IL21,ZAP70,REL,MALT1,B7RP1,SASH3,TFRC,CHUK,BCL10,CD40LG,CD40,STK4,TNFRSF4,RHOH,CARD11,RELA,IKBKB,B2M	379	0.44	3.04e-77	DVL2,CD74,CD4,RTN4R,PSMA4,HDAC7,TNFRSF1A,BCL3,KEAP1,TBX21,LAG3,MAPK13,VCL,SIRT1,OSM,MAPK1,NFKBIA,PSME2,PSMD10,PSMD7,CSK,RIPK2,RELB,CSF3,HDAC5,NFKB1,IL2,SPI1,CCND1,IL23A,ARHGDIB,IFNG,MAPK14,IL12B,LNPEP,IL4,IL5,MSH2,PLEK,MAD2L2,KLRK1,PLCG1,IRF1,TNFSF9,CCR7,PYCARD,TRAF2,DOCK7,NR1H2,RARA,CRP,AP3B1,DTX1,RIPK1,HLA-F,TLR2,RORA,SNW1,RAB11A,PSMB1,YY1,IL12RB2,CREBBP,ITGA2B,NLRC5,SLC9A3R1,TYROBP,VAMP7,TCF3,…	433	0.37	2.49e-64	DVL2,CD74,CD4,RTN4R,PSMA4,HDAC7,TNFRSF1A,BCL3,KEAP1,TBX21,LAG3,MAPK13,VCL,SIRT1,OSM,MAPK1,NFKBIA,PSME2,PSMD10,PSMD7,MEFV,CSK,RIPK2,RELB,CSF3,HDAC5,NFKB1,IL2,SPI1,CCND1,IL23A,ARHGDIB,IFNG,C12orf57,MAPK14,IL12B,LNPEP,IL4,IL5,MSH2,PLEK,ENO1,MAD2L2,KLRK1,PLCG1,IRF1,TNFSF9,CCR7,PYCARD,TRAF2,DOCK7,NR1H2,RARA,CRP,AP3B1,BHLHE40,DTX1,AVIL,ENPP2,RIPK1,HLA-F,TLR2,TTPA,RORA,SNW1,RAB11A,PSMB1,YY1,IL12RB2,CREB…
GO:0070489	T cell aggregation	2	2	2.65	0.0022	ZAP70,MSN	2	1.37	0.0464	ZAP70,MSN	.	.	.	.
GO:0008284	Positive regulation of cell population proliferation	919	10	0.68	0.0023	IL21,ZAP70,B7RP1,SASH3,TFRC,CD40LG,CD40,TNFRSF4,CARD11,RELA	160	0.61	5.22e-46	CD74,CD4,SIRT1,OSM,MAPK1,RIPK2,CSF3,IL2,CCND1,IL23A,IFNG,MAPK14,IL12B,IL4,IL5,PLCG1,TNFSF9,CD70,PYCARD,RAC2,RARA,IL12RB2,TCF3,MAPK3,PRKCQ,IL1B,NOTCH3,IL7,CD80,IL21,IL11,HDAC4,WNT5A,STAT3,ZAP70,PML,OSMR,IL9,EGFR,NOTCH1,PAK1,RPS3,IL18,TNFSF4,TIAM1,TNFRSF13C,STAT5B,NCKAP1L,TNFSF12,VCAM1,IL15,IL3,CSF2,NOD2,TMIGD2,FADD,CLEC7A,IL12A,IRS1,IL13,IL7R,HAVCR2,GNAI2,CD46,STX4,CD276,EZH2,HCLS1,CALR,IL23R,CD28…	172	0.52	5.59e-37	CD74,CD4,SIRT1,OSM,MAPK1,CORO1A,MAZ,RIPK2,CSF3,IL2,CCND1,IL23A,IFNG,MAPK14,IL12B,IL4,IL5,PLCG1,TNFSF9,CD70,PYCARD,RAC2,RARA,IL12RB2,TCF3,MAPK3,PRKCQ,IL1B,NOTCH3,IL7,CD80,IL21,IL11,HDAC4,WNT5A,STAT3,FOSL2,ZAP70,PML,OSMR,IL9,EGFR,NOTCH1,PAK1,RPS3,IL18,TNFSF4,TIAM1,TNFRSF13C,STAT5B,NCKAP1L,TNFSF12,VCAM1,IL15,IL3,CSF2,PPP1R16B,NOD2,TMIGD2,FADD,CLEC7A,IL12A,IRS1,IL13,IL7R,HAVCR2,GNAI2,CD46,STX4,CD276,…
GO:0045893	Positive regulation of transcription, dna-templated	1587	13	0.56	0.0024	RELB,RFXAP,RFX5,REL,RFXANK,IKZF1,CHUK,BCL10,CD40,RELA,IKZF2,IKBKB,CIITA	215	0.5	2.73e-47	DVL2,CD74,CD4,ERCC1,TNFRSF1A,BCL3,TBX21,CEBPE,SIRT1,OSM,MAPK1,NFKBIA,TBL1X,RIPK2,RELB,PIK3R2,USF2,WASL,TNFSF8,CSF3,HDAC5,NFKB1,IL2,SPI1,IL23A,MAPK14,IL4,IL5,NR3C1,MAD2L2,NFYB,AHR,IRF1,NR1H2,RARA,RFXAP,RIPK1,TLR2,SLC40A1,RORA,SNW1,YY1,CREBBP,NLRC5,TCF3,MAPK3,EP300,IL1B,BRD4,NOTCH3,KAT2B,SLC9A1,CTCF,CD80,IL11,HDAC4,WNT5A,THRA,STAT3,PML,IRF8,TP53,RPS27A,EGFR,NOTCH1,ATM,IL18,CEBPG,PPARG,NCF1,RFX5,MAM…	253	0.45	5.43e-45	DVL2,CD74,CD4,ERCC1,TNFRSF1A,BCL3,TBX21,CEBPE,SIRT1,OSM,MAPK1,NFKBIA,TBL1X,MAZ,RIPK2,RELB,PIK3R2,USF2,WASL,TNFSF8,CSF3,HDAC5,NFKB1,IL2,SPI1,IL23A,AICDA,MAPK14,IL4,IL5,NR3C1,MAD2L2,RHOQ,NFYB,AHR,IRF1,NR1H2,RARA,RFXAP,RIPK1,TLR2,SLC40A1,RORA,SNW1,CCNT1,IKZF4,YY1,CREBBP,NLRC5,TCF3,MAPK3,EP300,IL1B,BRD4,NOTCH3,ARID3A,KAT2B,SLC9A1,CTCF,CD80,TXK,IL11,HDAC4,WNT5A,THRA,STAT3,FOSL2,LYL1,PML,IRF8,TP53,RPS2…
GO:0071310	Cellular response to organic substance	2369	16	0.48	0.0024	IL21,MALT1,IL21R,TFRC,MSN,CHUK,BCL10,CD40LG,CD40,TNFRSF4,RELA,DOCK8,IKBKB,B2M,MAP3K14,CIITA	379	0.57	1.75e-114	CD74,CD4,PSMA4,TNFRSF1A,KEAP1,TBX21,CEBPE,MAPK13,SIRT1,OSM,MAPK1,TAB1,IL2RB,NFKBIA,PSME2,PSMD10,PSMD7,CSK,RIPK2,PIK3R2,TNFSF8,CSF3,HDAC5,NFKB1,IL2,SPI1,CCND1,IL10RA,SELPLG,IL23A,ARPC3,LTBR,IFNG,MAPK14,IL12B,IL4,IL5,SKP1,NR3C1,DOK1,NFYB,KLRK1,AHR,PLCG1,IL9R,IRF1,TNFSF9,CD70,CCR7,CANX,PYCARD,TRAF2,NR1H2,RARA,EDEM1,SORT1,DTX1,BRIP1,RIPK1,HLA-F,TLR2,TRAF5,RORA,SNW1,PSMB1,YY1,IL12RB2,SLC9A3R1,PIK3R3,M…	422	0.5	1.85e-96	CD74,CD4,PSMA4,TNFRSF1A,KEAP1,TBX21,CEBPE,MAPK13,SIRT1,OSM,MAPK1,TAB1,IL2RB,NFKBIA,PSME2,PSMD10,CORO1A,PSMD7,CSK,RIPK2,PIK3R2,CHMP5,TNFSF8,CSF3,HDAC5,NFKB1,IL2,SPI1,CCND1,IL10RA,SELPLG,IL23A,ARPC3,LTBR,IFNG,AICDA,MAPK14,IL12B,IL4,IL5,SKP1,NR3C1,DOK1,RHOQ,NFYB,KLRK1,AHR,PLCG1,IL9R,IRF1,TNFSF9,CD70,CCR7,CANX,PYCARD,TRAF2,NR1H2,RARA,EDEM1,SORT1,DTX1,BRIP1,RIPK1,HLA-F,TLR2,TRAF5,RORA,SNW1,PSMB1,YY1,I…
GO:0042127	Regulation of cell population proliferation	1642	13	0.55	0.0033	IL21,ZAP70,LCK,B7RP1,SASH3,TFRC,CD40LG,CD40,STK4,TNFRSF4,CARD11,RELA,B2M	233	0.52	4.78e-55	DVL2,CD74,CD4,SIRT1,OSM,MAPK1,NFKBIA,CSK,RIPK2,RPA3,TNFSF8,CSF3,IL2,CCND1,IL23A,IFNG,MAPK14,IL12B,IL4,IL5,AHR,PLCG1,IL9R,IRF1,TNFSF9,CD70,PYCARD,RAC2,RARA,CRP,BRIP1,BLK,RIPK1,TLR2,IL12RB2,SLC9A3R1,TYROBP,TCF3,MAPK3,PRKCQ,IL1B,NOTCH3,KAT2B,IL7,STRN,TNFRSF8,CTCF,CD80,IL21,IL11,HDAC4,WNT5A,STAT3,ZAP70,PML,TP53,FTH1,OSMR,IL9,EGFR,NOTCH1,PAK1,RPS3,ATM,IL18,TNFSF4,TIAM1,PPARG,CTBP1,TNFRSF13C,STAT5B,NCK…	257	0.44	1.58e-44	DVL2,CD74,CD4,SIRT1,OSM,MAPK1,NFKBIA,CORO1A,MAZ,CSK,RIPK2,RPA3,TNFSF8,CSF3,IL2,CCND1,IL23A,IFNG,MAPK14,IL12B,IL4,IL5,AHR,PLCG1,IL9R,IRF1,TNFSF9,CD70,PYCARD,RAC2,RARA,CRP,BRIP1,BLK,RIPK1,TLR2,IL12RB2,SLC9A3R1,TYROBP,TCF3,MAPK3,PRKCQ,IL1B,NOTCH3,KAT2B,IL7,STRN,TNFRSF8,CTCF,CD80,IL21,IL11,HDAC4,WNT5A,STAT3,FOSL2,ZAP70,PML,TP53,FTH1,OSMR,IL9,EGFR,NOTCH1,PAK1,RPS3,ATM,IL18,TNFSF4,TIAM1,PPARG,CTBP1,TNF…
GO:0050690	Regulation of defense response to virus by virus	29	3	1.66	0.0036	DOCK2,LCK,B2M	19	1.18	3.23e-13	CD4,AP1M2,DOCK2,AP2S1,AP2M1,ELMO1,CD28,AP2A2,CD8B,LCK,FYN,RAC1,AP2A1,CD247,AP1G1,ARF1,HCK,B2M,AP2B1	20	1.08	5.45e-12	CD4,AP1M2,DOCK2,AP2S1,AP2M1,ELMO1,CD28,AP2A2,CD8B,LCK,FYN,RAC1,AP2A1,CD247,AP1G1,AP1S3,ARF1,HCK,B2M,AP2B1
GO:0009615	Response to virus	293	6	0.96	0.0037	IL21,CHUK,CD40,RELA,IKBKB,MAP3K14	48	0.58	1.72e-12	BCL3,TBX21,IL23A,IFNG,MAPK14,IL12B,IRF1,PYCARD,NLRC5,IL21,PML,IFNAR1,IFNA1,TNFSF4,ABCE1,FADD,IL12A,LILRB1,TBK1,MAPK11,IRF5,STAT1,IFNGR1,GBF1,CHUK,CARD9,CD40,SRC,FGR,FOXP3,GATA3,IFNB1,IRF7,RELA,IL6,CXCR4,PRF1,TNF,CHRM2,MAVS,PTPRC,MICA,IKBKB,CFL1,ARF1,IRF3,MAP3K14,IKBKG	59	0.55	1.53e-13	BCL3,TBX21,IL23A,IFNG,AICDA,MAPK14,IL12B,ENO1,IRF1,PYCARD,NLRC5,IL21,PML,IFNAR1,IFNA1,TNFSF4,ABCE1,FADD,IL12A,LILRB1,TBK1,IFNL1,IFNL2,MAPK11,IRF5,STAT1,IFNGR1,GBF1,CHUK,CARD9,CD40,ZC3H12A,SRC,FGR,FOXP3,GATA3,TRIM22,IFNA14,IFNB1,TLR7,IRF7,RELA,IL6,CXCR4,PRF1,TNF,CHRM2,MAVS,IFNL3,PTPRC,ABCF3,MICA,IFNE,IKBKB,CFL1,ARF1,IRF3,MAP3K14,IKBKG
GO:0035666	TRIF-dependent toll-like receptor signaling pathway	30	3	1.65	0.0039	CHUK,CD40,IKBKB	20	1.19	5.36e-14	RIPK1,BIRC3,RPS27A,LY96,FADD,UBB,TBK1,CASP8,CHUK,CD40,TLR4,TANK,IRF7,UBA52,IKBKB,UBC,TRAF3,IRF3,BIRC2,IKBKG	20	1.07	8.4e-12	RIPK1,BIRC3,RPS27A,LY96,FADD,UBB,TBK1,CASP8,CHUK,CD40,TLR4,TANK,IRF7,UBA52,IKBKB,UBC,TRAF3,IRF3,BIRC2,IKBKG
GO:0045582	Positive regulation of t cell differentiation	89	4	1.3	0.0039	ZAP70,MALT1,SASH3,RHOH	44	1.06	1.6e-26	CD74,RIPK2,IL2,IL23A,IFNG,IL12B,IL4,TNFSF9,RARA,AP3B1,IL1B,IL7,CD80,ZAP70,CD27,IL18,TNFSF4,STAT5B,NCKAP1L,IL12A,IL7R,CD46,MALT1,IL23R,NFKBIZ,CD86,ZBTB16,MYB,SYK,FOXP3,PRKCZ,GATA3,IL2RA,RHOH,LILRB2,IL4R,NFKBID,BCL6,CYLD,RHOA,PTPRC,HLA-G,IL12RB1,PIK3R6	46	0.96	2.25e-23	CD74,RIPK2,IL2,IL23A,IFNG,IL12B,IL4,TNFSF9,RARA,AP3B1,IL1B,IL7,CD80,ZAP70,CD27,IL18,TNFSF4,STAT5B,NCKAP1L,RAG1,IL12A,IL7R,CD46,MALT1,IL23R,NFKBIZ,CD86,ZBTB16,MYB,SASH3,SYK,FOXP3,PRKCZ,GATA3,IL2RA,RHOH,LILRB2,IL4R,NFKBID,BCL6,CYLD,RHOA,PTPRC,HLA-G,IL12RB1,PIK3R6
GO:0045935	Positive regulation of nucleobase-containing compound metabolic process	1927	14	0.51	0.0039	RELB,RFXAP,RFX5,REL,RFXANK,IKZF1,TFRC,CHUK,BCL10,CD40,RELA,IKZF2,IKBKB,CIITA	249	0.48	1.5e-52	DVL2,CD74,CD4,ERCC1,RFC2,TNFRSF1A,BCL3,TBX21,CEBPE,SIRT1,OSM,MAPK1,GTPBP1,NFKBIA,TBL1X,RIPK2,RELB,PIK3R2,USF2,WASL,TNFSF8,CSF3,HDAC5,NFKB1,IL2,SPI1,IL23A,IFNG,MAPK14,IL4,IL5,NR3C1,MSH2,MAD2L2,NFYB,AHR,IRF1,NR1H2,RARA,RFXAP,DTX1,RIPK1,TLR2,SLC40A1,RORA,SNW1,YY1,CHTF18,CREBBP,NLRC5,XRCC1,TCF3,MAPK3,PRKCQ,EP300,IL1B,BRD4,NOTCH3,KAT2B,SLC9A1,CTCF,CD80,IL11,HDAC4,WNT5A,THRA,STAT3,NBN,PML,IRF8,TP53,RPS…	292	0.43	6.01e-49	DVL2,CD74,CD4,ERCC1,RFC2,TNFRSF1A,BCL3,TBX21,CEBPE,SIRT1,OSM,MAPK1,GTPBP1,NFKBIA,TBL1X,MAZ,RIPK2,RELB,PIK3R2,USF2,WASL,TNFSF8,CSF3,HDAC5,NFKB1,IL2,SPI1,IL23A,IFNG,AICDA,MAPK14,IL4,IL5,NR3C1,MSH2,ENO1,MAD2L2,RHOQ,NFYB,AHR,IRF1,NR1H2,RARA,RFXAP,DTX1,RIPK1,TLR2,SLC40A1,RORA,SNW1,CCNT1,IKZF4,YY1,CHTF18,CREBBP,NLRC5,XRCC1,TCF3,MAPK3,PRKCQ,EP300,IL1B,BRD4,NOTCH3,ARID3A,KAT2B,SLC9A1,CTCF,CD80,TXK,IL11,H…
GO:0010941	Regulation of cell death	1696	13	0.53	0.0043	REL,MALT1,LCK,TFRC,BCL10,CD40LG,CD40,STK4,CARD11,RELA,DOCK8,IKBKB,CD3G	250	0.54	1.23e-62	CD74,TNFRSF1A,BCL3,SIRT1,IL2RB,GZMB,NFKBIA,PSMD10,RIPK2,CSF3,NFKB1,IL2,LTBR,IFNG,IL12B,IL4,MSH2,PLCG1,TNFSF9,CCR7,PYCARD,TRAF2,UBE2M,RARA,SORT1,RIPK1,HLA-F,BARD1,SLC40A1,TRAF5,CREBBP,SLC9A3R1,TYROBP,PRKCQ,IL1B,BIRC3,IL7,TNFRSF8,PIK3CA,SLC9A1,CBL,HDAC4,WNT5A,THRA,STAT3,ICAM1,CD27,PML,TP53,ARHGDIA,RHOB,RPS27A,GZMA,RASA1,EGFR,NOTCH1,RPS3,ATM,CASP10,TIAM1,PPARG,PIK3CB,FCER1G,CCR5,STAT5B,PSME3,NCKAP1L…	280	0.46	3.69e-53	CD74,TNFRSF1A,BCL3,SIRT1,IL2RB,GZMB,NFKBIA,PSMD10,CORO1A,MAZ,RIPK2,CSF3,NFKB1,IL2,LTBR,IFNG,IL12B,IL4,MSH2,ENO1,PLCG1,TNFSF9,CCR7,PYCARD,TRAF2,UBE2M,RARA,CARD6,SORT1,RIPK1,HLA-F,TTPA,BARD1,SLC40A1,TRAF5,DAPK2,CREBBP,SLC9A3R1,TYROBP,PRKCQ,IL1B,BIRC3,IL7,TNFRSF8,PIK3CA,SLC9A1,CBL,HDAC4,WNT5A,THRA,STAT3,ICAM1,CD27,PML,TP53,ARHGDIA,RHOB,RPS27A,GZMA,RASA1,EGFR,NOTCH1,RPS3,ATM,CASP10,TIAM1,PPARG,PIK3CB…
GO:0009966	Regulation of signal transduction	3107	18	0.41	0.0044	IL21,ZAP70,REL,MALT1,ICOS,LCK,TFRC,CHUK,BCL10,CD40LG,CD40,STK4,RHOH,CARD11,NCOR2,RELA,IKBKB,MAP3K14	373	0.45	4.18e-78	DVL2,CD74,CD4,RTN4R,PSMA4,RFC2,HDAC7,TNFRSF1A,BCL3,SIRT1,OSM,MAPK1,TAB1,GZMB,NFKBIA,PSME2,PSMD10,TBL1X,PSMD7,ARHGDIG,CSK,RIPK2,PIK3R2,RPA3,CSF3,NFKB1,IL2,IL10RA,IL23A,LTBR,ARHGDIB,IFNG,MAPK14,IL12B,IL4,IL5,DOK1,PLEK,MAD2L2,IRF1,CCR7,PYCARD,TRAF2,RAC2,NR1H2,RPA1,DTX1,RINT1,BRIP1,BLK,RIPK1,TLR2,BARD1,PEBP1,TRAF5,RORA,SNW1,PSMB1,CREBBP,NLRC5,SLC9A3R1,SLA2,MAPK3,MAP3K8,PRKCQ,EP300,IL1B,BRD4,NOTCH3,BI…	435	0.39	9.24e-70	DVL2,CD74,CD4,RTN4R,PSMA4,RFC2,HDAC7,TNFRSF1A,BCL3,SIRT1,OSM,MAPK1,TAB1,GZMB,NFKBIA,PSME2,PSMD10,TBL1X,PSMD7,ARHGDIG,MAZ,CSK,RIPK2,PIK3R2,RPA3,CSF3,NFKB1,IL2,IL10RA,IL23A,LTBR,ARHGDIB,IFNG,MAPK14,IL12B,IL4,IL5,DOK1,PLEK,ENO1,MAD2L2,RHOQ,IRF1,HCST,CCR7,PYCARD,TRAF2,CYTH4,RAC2,NR1H2,RPA1,DTX1,RINT1,BRIP1,BLK,RIPK1,TLR2,BARD1,PEBP1,TRAF5,RORA,SNW1,DAPK2,PSMB1,CREBBP,NLRC5,SLC9A3R1,SLA2,MAPK3,MAP3K8,…
GO:0032743	Positive regulation of interleukin-2 production	32	3	1.62	0.0044	MALT1,SASH3,CARD11	20	1.16	1.29e-13	CD4,RIPK2,TRAF2,PRKCQ,IL1B,CD80,RPS3,STAT5B,CLEC7A,MALT1,CD28,CD86,CD3E,MAP3K7,VTCN1,ABL1,IRF4,CARD11,PTPRC,TRAF6	21	1.06	2.85e-12	CD4,RIPK2,TRAF2,PRKCQ,IL1B,CD80,RPS3,STAT5B,CLEC7A,MALT1,CD28,CD86,SASH3,CD3E,MAP3K7,VTCN1,ABL1,IRF4,CARD11,PTPRC,TRAF6
GO:0071222	Cellular response to lipopolysaccharide	185	5	1.08	0.0044	MALT1,BCL10,CD40,RELA,B2M	64	0.91	2.04e-31	CEBPE,MAPK1,NFKBIA,RIPK2,CSF3,HDAC5,NFKB1,MAPK14,IL12B,KLRK1,PYCARD,RARA,TLR2,MAPK3,IL1B,CD80,WNT5A,ICAM1,IRF8,IL18,TNFSF4,LY96,CXCL13,CCR5,CSF2,NOD2,IL12A,CEBPB,PRKCE,CXCL8,HAVCR2,NFKBIB,LILRB1,MALT1,TNIP2,CD86,MEF2C,PTPN22,IRAK1,BCL10,CD40,ABL1,SRC,TLR4,TNFRSF1B,CD274,LILRB2,MAPK8,PDCD1LG2,RELA,IL6,TNF,RHOA,MYD88,IL10,LYN,TRAF6,HCK,AKT1,B2M,HAMP,IRF3,NR1H3,TNFAIP3	68	0.81	1.49e-27	CEBPE,MAPK1,NFKBIA,RIPK2,CHMP5,CSF3,HDAC5,NFKB1,AICDA,MAPK14,IL12B,KLRK1,PYCARD,RARA,TLR2,MAPK3,IL1B,CD80,WNT5A,ICAM1,IRF8,IL18,TNFSF4,LY96,CXCL13,CCR5,CSF2,NOD2,IL12A,CEBPB,PRKCE,CXCL8,HAVCR2,NFKBIB,LILRB1,MALT1,TNIP2,CD86,MEF2C,PTPN22,IRAK1,BCL10,CD40,ABL1,ZC3H12A,SRC,TLR4,TNFRSF1B,CD274,LILRB2,IL24,MAPK8,PDCD1LG2,RELA,IL6,TNF,RHOA,MYD88,IL10,LYN,TRAF6,HCK,AKT1,B2M,HAMP,IRF3,NR1H3,TNFAIP3
GO:0032496	Response to lipopolysaccharide	313	6	0.93	0.0049	MALT1,CHUK,BCL10,CD40,RELA,B2M	85	0.8	2.23e-35	CEBPE,MAPK1,NFKBIA,RIPK2,CSF3,HDAC5,NFKB1,IL10RA,MAPK14,IL12B,KLRK1,CCR7,PYCARD,RARA,TLR2,IL12RB2,MAPK3,IL1B,CD80,WNT5A,ICAM1,IRF8,IFNAR1,NOTCH1,IL18,TNFSF4,LY96,CXCL13,CCR5,CSF2,NOD2,IL12A,IL13,CEBPB,PRKCE,FOS,CXCL8,CASP3,HAVCR2,NFKBIB,LILRB1,MALT1,TNIP2,IL23R,CD86,MEF2C,CASP8,PTPN22,TAB2,PTGS2,NFKB2,IRAK1,CHUK,BCL10,JUN,CD40,ABL1,SRC,TLR4,TNFRSF1B,CD274,JAK2,LILRB2,TIRAP,MAPK8,PDCD1LG2,CSF2RB,R…	90	0.7	6.1e-30	CEBPE,MAPK1,NFKBIA,RIPK2,CHMP5,CSF3,HDAC5,NFKB1,IL10RA,AICDA,MAPK14,IL12B,KLRK1,CCR7,PYCARD,RARA,TLR2,IL12RB2,MAPK3,IL1B,CD80,WNT5A,ICAM1,IRF8,IFNAR1,NOTCH1,IL18,TNFSF4,LY96,CXCL13,CCR5,CSF2,NOD2,IL12A,IL13,CEBPB,PRKCE,FOS,CXCL8,CASP3,HAVCR2,NFKBIB,LILRB1,MALT1,TNIP2,IL23R,P2RX7,CD86,MEF2C,CASP8,PTPN22,TAB2,PTGS2,NFKB2,IRAK1,CHUK,BCL10,JUN,CD40,ABL1,ZC3H12A,SRC,TLR4,TNFRSF1B,CD274,JAK2,LILRB2,IL2…
GO:0033590	Response to cobalamin	4	2	2.35	0.0049	CD40,RELA	3	1.24	0.0124	EGFR,CD40,RELA	3	1.12	0.0267	EGFR,CD40,RELA
GO:0046967	Cytosol to endoplasmic reticulum transport	4	2	2.35	0.0049	TAP1,TAP2	.	.	.	.	.	.	.	.
GO:0002224	Toll-like receptor signaling pathway	100	4	1.25	0.0056	CHUK,BCL10,CD40,IKBKB	40	0.97	1.94e-21	TAB1,NFKBIA,RIPK2,RIPK1,TLR2,BIRC3,RPS27A,LY96,FADD,UBB,PRKCE,HAVCR2,TNIP2,TBK1,CASP8,TAB2,MAP3K7,IRAK1,CHUK,BCL10,CD40,TLR4,TAB3,TIRAP,TANK,IRF7,ITGB2,MAP3K1,UBA52,MYD88,LYN,IKBKB,TRAF6,UBC,ITGAM,TRAF3,IRF3,BIRC2,BTK,IKBKG	42	0.87	9.98e-19	TAB1,NFKBIA,RIPK2,RIPK1,TLR2,BIRC3,RPS27A,LY96,FADD,UBB,PRKCE,HAVCR2,TNIP2,TBK1,CASP8,TAB2,MAP3K7,IRAK1,CHUK,BCL10,CD40,TLR4,TAB3,TLR7,TIRAP,TANK,LGMN,IRF7,ITGB2,MAP3K1,UBA52,MYD88,LYN,IKBKB,TRAF6,UBC,ITGAM,TRAF3,IRF3,BIRC2,BTK,IKBKG
GO:0010646	Regulation of cell communication	3514	19	0.38	0.0061	IL21,ZAP70,REL,MALT1,ICOS,LCK,TFRC,CHUK,BCL10,CD40LG,CD40,STK4,TNFRSF4,RHOH,CARD11,NCOR2,RELA,IKBKB,MAP3K14	394	0.42	7.88e-76	DVL2,CD74,CD4,RTN4R,PSMA4,RFC2,HDAC7,TNFRSF1A,BCL3,SIRT1,OSM,MAPK1,TAB1,GZMB,NFKBIA,PSME2,PSMD10,TBL1X,PSMD7,ARHGDIG,CSK,RIPK2,PIK3R2,RPA3,CSF3,NFKB1,IL2,IL10RA,IL23A,LTBR,ARHGDIB,IFNG,MAPK14,IL12B,IL4,IL5,DOK1,PLEK,MAD2L2,PLCG1,IRF1,CCR7,PYCARD,TRAF2,RAC2,NR1H2,RARA,RPA1,DTX1,RINT1,BRIP1,BLK,RIPK1,TLR2,BARD1,PEBP1,TRAF5,RORA,SNW1,RAB11A,PSMB1,CREBBP,NLRC5,SLC9A3R1,TYROBP,VAMP7,SLA2,MAPK3,MAP3K8,…	462	0.36	1.83e-67	DVL2,CD74,CD4,RTN4R,PSMA4,RFC2,HDAC7,TNFRSF1A,BCL3,SIRT1,OSM,MAPK1,TAB1,GZMB,NFKBIA,PSME2,PSMD10,TBL1X,PSMD7,ARHGDIG,MAZ,CSK,RIPK2,PIK3R2,RPA3,CSF3,NFKB1,IL2,IL10RA,IL23A,LTBR,ARHGDIB,IFNG,MAPK14,IL12B,IL4,IL5,DOK1,PLEK,ENO1,MAD2L2,RHOQ,PLCG1,IRF1,HCST,CCR7,PYCARD,TRAF2,CYTH4,RAC2,NR1H2,RARA,RPA1,DTX1,RINT1,BRIP1,BLK,RIPK1,TLR2,BARD1,PEBP1,TRAF5,RORA,SNW1,RAB11A,DAPK2,PSMB1,CREBBP,NLRC5,SLC9A3R1,…
GO:0016310	Phosphorylation	1275	11	0.58	0.0061	IL21,ZAP70,LCK,CHUK,CD40LG,STK4,CARD11,ITK,IKBKB,MAP3K14,CIITA	172	0.5	1.31e-36	PSMA4,GNPTG,MAPK13,MAPK12,MAPK1,TAB1,IL2RB,PSME2,PSMD10,PSMD7,CSK,RIPK2,PIK3R2,NFKB1,IL2,CCND1,MAPK14,IL4,IL5,SKP1,MSH2,RARA,BLK,RIPK1,TLR2,PEBP1,PSMB1,IL12RB2,PIK3R3,SLA2,MAPK3,MAP3K8,PRKCQ,IL1B,BRD4,PIK3CA,IL21,WNT5A,STAT3,ZAP70,PML,SCYL1,PSMB6,RPS27A,RASA1,EGFR,PAK1,ATM,IL18,PIK3CB,CTBP1,CCR5,MAML1,PSME3,IL15,IL3,CSF2,LRRK2,GNPTAB,NOD2,UBB,IRS1,PRKCB,PRKCE,PRKACA,UBE2N,ROCK2,TNIP2,CUL1,IL3RA,T…	191	0.42	8.09e-30	PSMA4,STK10,GNPTG,MAPK13,MAPK12,MAPK1,TAB1,IL2RB,PSME2,PSMD10,PSMD7,CSK,RIPK2,PIK3R2,NFKB1,IL2,CCND1,MAPK14,IL4,IL5,SKP1,MSH2,ENO1,HCST,RARA,BLK,RIPK1,TLR2,PEBP1,DAPK2,CCNT1,PSMB1,IL12RB2,PIK3R3,SLA2,MAPK3,MAP3K8,PRKCQ,IL1B,BRD4,PIK3CA,TXK,IL21,WNT5A,STAT3,ZAP70,PML,SCYL1,PSMB6,RPS27A,RASA1,EGFR,PAK1,ATM,IL18,PIK3CB,CTBP1,CCR5,MAML1,PSME3,IL15,IL3,CSF2,LRRK2,GNPTAB,NOD2,SGK494,UBB,IRS1,PRKCB,PRKC…
GO:0048513	Animal organ development	3197	18	0.4	0.0061	RELB,DOCK2,ZAP70,MALT1,IKZF1,LCK,TFRC,MSN,CD40LG,STK4,RHOH,CARD11,NCOR2,RELA,CD8A,ITK,CD3G,B2M	271	0.3	4.89e-27	DVL2,CD74,CD4,ERCC1,RTN4R,TNFRSF1A,BCL3,TBX21,CEBPE,SIRT1,MAPK12,MAPK1,TAB1,CSK,RELB,CD79A,USF2,TNFSF8,BLNK,CSF3,HDAC5,IL2,SPI1,CCND1,SELPLG,LTBR,IFNG,MAPK14,IL12B,IL4,MSH2,PLEK,IRF1,CCR7,DOCK7,RARA,AP3B1,DOCK2,BRIP1,TLR2,SLC40A1,RORA,TMED2,YY1,SLC9A3R1,TYROBP,XRCC1,TCF3,MAPK3,EP300,NOTCH3,KAT2B,IL7,PIK3CA,SLC9A1,ARCN1,CBL,IL11,HDAC4,WNT5A,THRA,STAT3,ICAM1,ZAP70,MCM2,ENPEP,PML,IRF8,TP53,SCYL1,EGF…	317	0.24	2.52e-21	DVL2,CD74,CD4,ERCC1,RTN4R,TNFRSF1A,BCL3,TBX21,CEBPE,SIRT1,MAPK12,MAPK1,TAB1,CSK,RELB,CD79A,USF2,TNFSF8,BLNK,CSF3,HDAC5,IL2,SPI1,CCND1,SELPLG,LTBR,IFNG,C12orf57,AICDA,MAPK14,IL12B,IL4,MSH2,PLEK,IRF1,CCR7,DOCK7,RARA,AP3B1,DOCK2,IREB2,BRIP1,TLR2,TTPA,SLC40A1,RORA,TMED2,YY1,SLC9A3R1,TYROBP,XRCC1,TCF3,MAPK3,EP300,LY9,NOTCH3,KAT2B,IL7,PIK3CA,SLC9A1,ARCN1,CBL,IL11,HDAC4,WNT5A,THRA,STAT3,FOSL2,LYL1,ICAM1…
GO:0065007	Biological regulation	12171	39	0.15	0.0061	RELB,RFXAP,DOCK2,IL21,ZAP70,RFX5,REL,RFXANK,MALT1,ICOS,IKZF1,LCK,IL21R,B7RP1,SASH3,TFRC,MSN,CHUK,BCL10,CD40LG,CD40,STK4,TNFRSF4,RHOH,CARD11,NCOR2,RELA,CD8A,DOCK8,ITK,TAPBP,POLD1,IKZF2,IKBKB,CD3G,B2M,POLD2,MAP3K14,CIITA	755	0.16	2.71e-70	DVL2,CD74,CD4,ERCC1,RTN4R,PSMA4,LCP2,RFC2,HDAC7,ICAM3,TNFRSF1A,BCL3,KEAP1,TBX21,ERLEC1,LAG3,CEBPE,MAPK13,VCL,SIRT1,MAPK12,OSM,MAPK1,GTPBP1,TAB1,IL2RB,GZMB,POLE2,NFKBIA,PSME2,PSMD10,TBL1X,PSMD7,SETD6,ARHGDIG,CSK,PAG1,RIPK2,RELB,CD79A,PIK3R2,USF2,WASL,RPA3,TNFSF8,BLNK,CSF3,HDAC5,NFKB1,IL2,SPI1,CCND1,IL10RA,IL23A,ARPC3,RAD51AP1,LTBR,ARHGDIB,IFNG,MAPK14,IL12B,LNPEP,IL4,IL5,SKP1,NR3C1,CRBN,MSH2,DOK1,P…	940	0.13	1.7e-55	FUCA2,DVL2,CD74,CD4,ERCC1,RTN4R,PSMA4,LCP2,RFC2,HDAC7,ICAM3,TNFRSF1A,BCL3,KEAP1,STK10,TBX21,ERLEC1,LAG3,CEBPE,MAPK13,VCL,SIRT1,MAPK12,OSM,MAPK1,GTPBP1,TAB1,IL2RB,GZMB,POLE2,NFKBIA,PSME2,PSMD10,TBL1X,CORO1A,PSMD7,SETD6,ARHGDIG,MEFV,MAZ,CSK,RASL12,PAG1,RIPK2,RELB,CD79A,PIK3R2,USF2,WASL,RPA3,CHMP5,TNFSF8,BLNK,CSF3,HDAC5,NFKB1,IL2,SPI1,CCND1,IL10RA,IL23A,ARPC3,RAD51AP1,LTBR,ARHGDIB,IFNG,C12orf57,AICD…
GO:0051240	Positive regulation of multicellular organismal process	1770	13	0.51	0.0062	IL21,ZAP70,MALT1,SASH3,TFRC,CHUK,BCL10,CD40LG,CD40,RHOH,CARD11,RELA,B2M	262	0.54	1.54e-66	DVL2,CD74,CD4,HDAC7,BCL3,TBX21,MAPK13,SIRT1,OSM,MAPK1,RIPK2,CSF3,NFKB1,IL2,CCND1,IL23A,IFNG,MAPK14,IL12B,IL4,IL5,MSH2,PLEK,MAD2L2,KLRK1,PLCG1,IRF1,TNFSF9,CCR7,PYCARD,TRAF2,NR1H2,RARA,AP3B1,RIPK1,HLA-F,TLR2,RORA,SNW1,RAB11A,IL12RB2,CREBBP,TYROBP,VAMP7,TCF3,MAPK3,PRKCQ,EP300,IL1B,IL7,TNFRSF8,SLC9A1,CD80,IL21,HDAC4,WNT5A,THRA,STAT3,ICAM1,ZAP70,CD27,PML,IRF8,ARHGDIA,RHOB,IL9,EGFR,NOTCH1,PAK1,RPS3,DOC…	296	0.47	9.1e-58	DVL2,CD74,CD4,HDAC7,BCL3,TBX21,MAPK13,SIRT1,OSM,MAPK1,RIPK2,CSF3,NFKB1,IL2,CCND1,IL23A,IFNG,MAPK14,IL12B,IL4,IL5,MSH2,PLEK,ENO1,MAD2L2,KLRK1,PLCG1,IRF1,TNFSF9,CCR7,PYCARD,TRAF2,NR1H2,RARA,AP3B1,AVIL,ENPP2,RIPK1,HLA-F,TLR2,RORA,SNW1,RAB11A,IL12RB2,CREBBP,TYROBP,VAMP7,TCF3,MAPK3,PRKCQ,EP300,LY9,IL1B,IL7,TNFRSF8,SLC9A1,CD80,TXK,IL21,HDAC4,WNT5A,THRA,STAT3,ICAM1,ZAP70,CD27,PML,IRF8,ARHGDIA,RHOB,IL9,E…
GO:0070887	Cellular response to chemical stimulus	2919	17	0.41	0.0067	RELB,IL21,MALT1,IL21R,TFRC,MSN,CHUK,BCL10,CD40LG,CD40,TNFRSF4,RELA,DOCK8,IKBKB,B2M,MAP3K14,CIITA	410	0.52	2.4e-109	CD74,CD4,PSMA4,TNFRSF1A,KEAP1,TBX21,CEBPE,MAPK13,SIRT1,OSM,MAPK1,TAB1,IL2RB,NFKBIA,PSME2,PSMD10,PSMD7,CSK,RIPK2,RELB,PIK3R2,USF2,TNFSF8,CSF3,HDAC5,NFKB1,IL2,SPI1,CCND1,IL10RA,CD69,SELPLG,IL23A,ARPC3,LTBR,IFNG,MAPK14,IL12B,IL4,IL5,SKP1,NR3C1,DOK1,NFYB,KLRK1,AHR,PLCG1,IL9R,IRF1,TNFSF9,CD70,CCR7,CANX,PYCARD,TRAF2,NR1H2,RARA,EDEM1,SORT1,DTX1,BRIP1,RIPK1,HLA-F,TLR2,SLC40A1,TRAF5,RORA,SNW1,PSMB1,YY1,IL…	455	0.44	5.41e-88	CD74,CD4,PSMA4,TNFRSF1A,KEAP1,TBX21,CEBPE,MAPK13,SIRT1,OSM,MAPK1,TAB1,IL2RB,NFKBIA,PSME2,PSMD10,CORO1A,PSMD7,CSK,RIPK2,RELB,PIK3R2,USF2,CHMP5,TNFSF8,CSF3,HDAC5,NFKB1,IL2,SPI1,CCND1,IL10RA,CD69,SELPLG,IL23A,ARPC3,LTBR,IFNG,AICDA,MAPK14,IL12B,IL4,IL5,SKP1,NR3C1,DOK1,RHOQ,NFYB,KLRK1,AHR,PLCG1,IL9R,IRF1,TNFSF9,CD70,CCR7,CANX,PYCARD,TRAF2,NR1H2,RARA,EDEM1,SORT1,DTX1,BRIP1,RIPK1,HLA-F,TLR2,SLC40A1,TRAF…
GO:0023051	Regulation of signaling	3553	19	0.38	0.0068	IL21,ZAP70,REL,MALT1,ICOS,LCK,TFRC,CHUK,BCL10,CD40LG,CD40,STK4,TNFRSF4,RHOH,CARD11,NCOR2,RELA,IKBKB,MAP3K14	394	0.41	1.54e-74	DVL2,CD74,CD4,RTN4R,PSMA4,RFC2,HDAC7,TNFRSF1A,BCL3,SIRT1,OSM,MAPK1,TAB1,GZMB,NFKBIA,PSME2,PSMD10,TBL1X,PSMD7,ARHGDIG,CSK,RIPK2,PIK3R2,RPA3,CSF3,NFKB1,IL2,IL10RA,IL23A,LTBR,ARHGDIB,IFNG,MAPK14,IL12B,IL4,IL5,DOK1,PLEK,MAD2L2,PLCG1,IRF1,CCR7,PYCARD,TRAF2,RAC2,NR1H2,RARA,RPA1,DTX1,RINT1,BRIP1,BLK,RIPK1,TLR2,BARD1,PEBP1,TRAF5,RORA,SNW1,RAB11A,PSMB1,CREBBP,NLRC5,SLC9A3R1,TYROBP,VAMP7,SLA2,MAPK3,MAP3K8,…	463	0.36	1.53e-66	DVL2,CD74,CD4,RTN4R,PSMA4,RFC2,HDAC7,TNFRSF1A,BCL3,SIRT1,OSM,MAPK1,TAB1,GZMB,NFKBIA,PSME2,PSMD10,TBL1X,PSMD7,ARHGDIG,MAZ,CSK,RIPK2,PIK3R2,RPA3,CHMP5,CSF3,NFKB1,IL2,IL10RA,IL23A,LTBR,ARHGDIB,IFNG,MAPK14,IL12B,IL4,IL5,DOK1,PLEK,ENO1,MAD2L2,RHOQ,PLCG1,IRF1,HCST,CCR7,PYCARD,TRAF2,CYTH4,RAC2,NR1H2,RARA,RPA1,DTX1,RINT1,BRIP1,BLK,RIPK1,TLR2,BARD1,PEBP1,TRAF5,RORA,SNW1,RAB11A,DAPK2,PSMB1,CREBBP,NLRC5,SLC…
GO:0042981	Regulation of apoptotic process	1550	12	0.54	0.0073	MALT1,LCK,TFRC,BCL10,CD40LG,CD40,STK4,CARD11,RELA,DOCK8,IKBKB,CD3G	234	0.55	1.04e-59	CD74,TNFRSF1A,BCL3,SIRT1,IL2RB,GZMB,NFKBIA,PSMD10,RIPK2,NFKB1,IL2,LTBR,IFNG,IL12B,IL4,MSH2,PLCG1,TNFSF9,CCR7,PYCARD,TRAF2,UBE2M,RARA,SORT1,RIPK1,BARD1,SLC40A1,TRAF5,CREBBP,SLC9A3R1,TYROBP,PRKCQ,IL1B,BIRC3,IL7,TNFRSF8,PIK3CA,SLC9A1,CBL,HDAC4,WNT5A,THRA,ICAM1,CD27,PML,TP53,ARHGDIA,RHOB,RPS27A,GZMA,RASA1,EGFR,NOTCH1,RPS3,ATM,CASP10,TIAM1,PPARG,PIK3CB,FCER1G,CCR5,STAT5B,PSME3,NCKAP1L,TNFSF12,ALB,CSF2…	260	0.47	5.29e-50	CD74,TNFRSF1A,BCL3,SIRT1,IL2RB,GZMB,NFKBIA,PSMD10,CORO1A,MAZ,RIPK2,NFKB1,IL2,LTBR,IFNG,IL12B,IL4,MSH2,ENO1,PLCG1,TNFSF9,CCR7,PYCARD,TRAF2,UBE2M,RARA,CARD6,SORT1,RIPK1,BARD1,SLC40A1,TRAF5,DAPK2,CREBBP,SLC9A3R1,TYROBP,PRKCQ,IL1B,BIRC3,IL7,TNFRSF8,PIK3CA,SLC9A1,CBL,HDAC4,WNT5A,THRA,ICAM1,CD27,PML,TP53,ARHGDIA,RHOB,RPS27A,GZMA,RASA1,EGFR,NOTCH1,RPS3,ATM,CASP10,TIAM1,PPARG,PIK3CB,FCER1G,CCR5,STAT5B,PS…
GO:0032735	Positive regulation of interleukin-12 production	40	3	1.52	0.0074	CD40LG,CD40,RELA	24	1.15	5.67e-16	RIPK2,IL23A,IFNG,MAPK14,IL12B,IRF1,CCR7,TLR2,IRF8,TNFSF4,CLEC7A,IL23R,MAPK11,IL17A,IRF5,CD40LG,CD40,TLR4,SYK,TIRAP,RELA,LTB,HLA-G,TRAF6	24	1.02	2.35e-13	RIPK2,IL23A,IFNG,MAPK14,IL12B,IRF1,CCR7,TLR2,IRF8,TNFSF4,CLEC7A,IL23R,MAPK11,IL17A,IRF5,CD40LG,CD40,TLR4,SYK,TIRAP,RELA,LTB,HLA-G,TRAF6
GO:0042100	B cell proliferation	43	3	1.49	0.0089	CD40LG,CD40,CARD11	14	0.88	6.74e-07	CD79A,CD70,IFNA1,IL7R,MEF2C,CD40LG,CD40,ABL1,TLR4,IFNB1,CARD11,PTPRC,IL10,CD19	17	0.84	1.57e-07	CD79A,CD70,IFNA1,IL7R,MEF2C,CD40LG,CD40,ABL1,CTPS1,TLR4,IFNA14,IFNB1,CARD11,PTPRC,IL10,IFNE,CD19
GO:0042221	Response to chemical	4333	21	0.33	0.0096	RELB,DOCK2,IL21,REL,MALT1,LCK,IL21R,TFRC,MSN,CHUK,BCL10,CD40LG,CD40,TNFRSF4,NCOR2,RELA,DOCK8,IKBKB,B2M,MAP3K14,CIITA	457	0.39	7.03e-85	CD74,CD4,ERCC1,PSMA4,TNFRSF1A,KEAP1,TBX21,ERLEC1,CEBPE,MAPK13,SIRT1,OSM,MAPK1,TAB1,IL2RB,NFKBIA,PSME2,PSMD10,PSMD7,CSK,RIPK2,RELB,PIK3R2,USF2,TNFSF8,CSF3,HDAC5,NFKB1,IL2,SPI1,CCND1,IL10RA,CD69,SELPLG,IL23A,ARPC3,LTBR,IFNG,MAPK14,IL12B,IL4,IL5,SKP1,NR3C1,DOK1,SELL,NFYB,KLRK1,AHR,PLCG1,IL9R,IRF1,TNFSF9,CD70,CCR7,CANX,PYCARD,TRAF2,RAC2,NR1H2,RARA,EDEM1,SORT1,DOCK2,DTX1,BRIP1,RIPK1,HLA-F,TLR2,SLC40A1…	516	0.32	1.63e-64	CD74,CD4,ERCC1,PSMA4,TNFRSF1A,KEAP1,TBX21,ERLEC1,CEBPE,MAPK13,SIRT1,OSM,MAPK1,TAB1,IL2RB,NFKBIA,PSME2,PSMD10,CORO1A,PSMD7,MEFV,CSK,RIPK2,RELB,PIK3R2,USF2,CHMP5,TNFSF8,CSF3,HDAC5,NFKB1,IL2,SPI1,CCND1,IL10RA,CD69,SELPLG,IL23A,ARPC3,LTBR,IFNG,AICDA,MAPK14,IL12B,IL4,IL5,SKP1,NR3C1,DOK1,SELL,RHOQ,NFYB,KLRK1,AHR,PLCG1,IL9R,IRF1,TNFSF9,CD70,CCR7,CANX,PYCARD,TRAF2,RAC2,NR1H2,RARA,EDEM1,SORT1,DOCK2,DTX1,B…
GO:0051171	Regulation of nitrogen compound metabolic process	5836	25	0.28	0.0105	RELB,RFXAP,IL21,RFX5,REL,RFXANK,MALT1,IKZF1,LCK,TFRC,MSN,CHUK,BCL10,CD40LG,CD40,STK4,TNFRSF4,RHOH,CARD11,NCOR2,RELA,IKZF2,IKBKB,MAP3K14,CIITA	479	0.28	1.11e-55	DVL2,CD74,CD4,ERCC1,PSMA4,LCP2,RFC2,HDAC7,TNFRSF1A,BCL3,KEAP1,TBX21,ERLEC1,CEBPE,SIRT1,MAPK12,OSM,MAPK1,GTPBP1,TAB1,GZMB,NFKBIA,PSME2,PSMD10,TBL1X,PSMD7,SETD6,CSK,RIPK2,RELB,PIK3R2,USF2,WASL,TNFSF8,CSF3,HDAC5,NFKB1,IL2,SPI1,CCND1,IL23A,RAD51AP1,LTBR,IFNG,MAPK14,IL12B,IL4,IL5,SKP1,NR3C1,MSH2,MSH6,MAD2L2,NFYB,KLRK1,AHR,IRF1,CCR7,PYCARD,TRAF2,RAC2,DOCK7,NR1H2,RARA,HGNC:9982,RFXAP,EDEM1,DTX1,BRIP1,RI…	573	0.24	1.44e-46	DVL2,CD74,CD4,ERCC1,PSMA4,LCP2,RFC2,HDAC7,TNFRSF1A,BCL3,KEAP1,STK10,TBX21,ERLEC1,CEBPE,SIRT1,MAPK12,OSM,MAPK1,GTPBP1,TAB1,GZMB,NFKBIA,PSME2,PSMD10,TBL1X,PSMD7,SETD6,MEFV,MAZ,CSK,RIPK2,RELB,PIK3R2,USF2,WASL,TNFSF8,CSF3,HDAC5,NFKB1,IL2,SPI1,CCND1,IL23A,RAD51AP1,LTBR,IFNG,AICDA,MAPK14,IL12B,IL4,IL5,SKP1,NR3C1,MSH2,MSH6,ENO1,MAD2L2,RHOQ,NFYB,KLRK1,AHR,IRF1,CCR7,DDX49,PYCARD,TRAF2,RAC2,DOCK7,NR1H2,RAR…
GO:0046638	Positive regulation of alpha-beta t cell differentiation	46	3	1.46	0.0106	ZAP70,MALT1,SASH3	24	1.09	5.84e-15	RIPK2,IL23A,IFNG,IL12B,RARA,AP3B1,CD80,ZAP70,IL18,TNFSF4,NCKAP1L,MALT1,IL23R,NFKBIZ,CD86,ZBTB16,MYB,SYK,FOXP3,PRKCZ,IL4R,NFKBID,RHOA,IL12RB1	25	0.98	3.56e-13	RIPK2,IL23A,IFNG,IL12B,RARA,AP3B1,CD80,ZAP70,IL18,TNFSF4,NCKAP1L,MALT1,IL23R,NFKBIZ,CD86,ZBTB16,MYB,SASH3,SYK,FOXP3,PRKCZ,IL4R,NFKBID,RHOA,IL12RB1
GO:0030154	Cell differentiation	3702	19	0.36	0.0112	RELB,DOCK2,IL21,ZAP70,MALT1,IKZF1,LCK,TFRC,MSN,CHUK,CD40LG,STK4,RHOH,CARD11,RELA,CD8A,ITK,CD3G,B2M	299	0.28	3.76e-27	DVL2,CD74,CD4,ERCC1,RTN4R,HDAC7,BCL3,TBX21,CEBPE,VCL,SIRT1,MAPK12,MAPK1,SETD6,CSK,RELB,CD79A,WASL,TNFSF8,BLNK,CSF3,HDAC5,IL2,SPI1,CCND1,LTBR,IFNG,MAPK14,IL12B,IL4,MSH2,DOK1,PLEK,KLRK1,PLCG1,IRF1,CCR7,RAC2,DOCK7,NR1H2,RARA,SORT1,DOCK2,DTX1,BRIP1,BLK,TLR2,RORA,SNW1,RAB11A,YY1,SLC9A3R1,TYROBP,VAMP7,TCF3,MAPK3,PRKCQ,EP300,IL1B,NOTCH3,IL7,STRN,PIK3CA,SLC9A1,IL21,IL11,HDAC4,WNT5A,THRA,STAT3,ICAM1,ZAP70…	356	0.23	2.13e-22	DVL2,CD74,CD4,ERCC1,RTN4R,HDAC7,BCL3,TBX21,CEBPE,VCL,SIRT1,MAPK12,MAPK1,SETD6,CSK,RELB,CD79A,WASL,TNFSF8,BLNK,CSF3,HDAC5,IL2,SPI1,CCND1,LTBR,IFNG,C12orf57,AICDA,MAPK14,IL12B,IL4,MSH2,DOK1,PLEK,KLRK1,PLCG1,IRF1,CCR7,RAC2,DOCK7,NR1H2,RARA,BHLHE40,SORT1,DOCK2,DTX1,AVIL,IREB2,BRIP1,BLK,TLR2,RORA,SNW1,RAB11A,YY1,SLC9A3R1,TYROBP,VAMP7,TCF3,MAPK3,PRKCQ,EP300,LY9,IL1B,NOTCH3,IL7,STRN,PIK3CA,SLC9A1,IL21,I…
GO:0038114	interleukin-21-mediated signaling pathway	8	2	2.05	0.0126	IL21,IL21R	8	1.37	9.58e-07	IL21,STAT3,IL21R,JAK1,STAT1,IL2RG,STAT4,JAK3	8	1.25	7.43e-06	IL21,STAT3,IL21R,JAK1,STAT1,IL2RG,STAT4,JAK3
GO:0032479	Regulation of type i interferon production	130	4	1.14	0.013	RELB,REL,CHUK,RELA	39	0.85	2.22e-17	RIPK2,RELB,NFKB1,IRF1,PYCARD,TLR2,YY1,CREBBP,NLRC5,EP300,REL,HAVCR2,LILRB1,MRE11A,TBK1,UBA7,PTPN11,CTNNB1,IRF5,PTPN22,STAT1,NFKB2,IRAK1,CHUK,TLR4,SYK,POLA1,XRCC5,TIRAP,IRF7,RELA,CYLD,MYD88,MAVS,IL10,TRAF3,IRF3,TNFAIP3,PLCG2	41	0.74	8.91e-15	RIPK2,RELB,NFKB1,IRF1,PYCARD,TLR2,YY1,CREBBP,NLRC5,EP300,REL,HAVCR2,LILRB1,MRE11A,TBK1,UBA7,PTPN11,CTNNB1,IRF5,PTPN22,STAT1,NFKB2,IRAK1,CHUK,TLR4,SYK,POLA1,TLR7,XRCC5,TIRAP,IRF7,RELA,NLRX1,CYLD,MYD88,MAVS,IL10,TRAF3,IRF3,TNFAIP3,PLCG2
GO:0006468	Protein phosphorylation	952	9	0.62	0.0133	IL21,ZAP70,LCK,CHUK,CD40LG,STK4,ITK,IKBKB,MAP3K14	160	0.59	2.81e-44	PSMA4,MAPK13,MAPK12,MAPK1,TAB1,IL2RB,PSME2,PSMD10,PSMD7,CSK,RIPK2,NFKB1,IL2,CCND1,MAPK14,IL4,IL5,SKP1,RARA,BLK,RIPK1,TLR2,PEBP1,PSMB1,IL12RB2,MAPK3,MAP3K8,PRKCQ,IL1B,BRD4,PIK3CA,IL21,WNT5A,ZAP70,PML,SCYL1,PSMB6,RPS27A,RASA1,EGFR,PAK1,ATM,IL18,CTBP1,CCR5,MAML1,PSME3,IL15,IL3,CSF2,LRRK2,NOD2,UBB,IRS1,PRKCB,PRKCE,PRKACA,UBE2N,ROCK2,TNIP2,CUL1,IL3RA,TBK1,MAPK11,LCK,UBE2V1,MEF2C,JAK1,PKN1,MAP4K4,PDPK1…	178	0.52	2.57e-38	PSMA4,STK10,MAPK13,MAPK12,MAPK1,TAB1,IL2RB,PSME2,PSMD10,PSMD7,CSK,RIPK2,NFKB1,IL2,CCND1,MAPK14,IL4,IL5,SKP1,HCST,RARA,BLK,RIPK1,TLR2,PEBP1,DAPK2,CCNT1,PSMB1,IL12RB2,MAPK3,MAP3K8,PRKCQ,IL1B,BRD4,PIK3CA,TXK,IL21,WNT5A,ZAP70,PML,SCYL1,PSMB6,RPS27A,RASA1,EGFR,PAK1,ATM,IL18,CTBP1,CCR5,MAML1,PSME3,IL15,IL3,CSF2,LRRK2,NOD2,SGK494,UBB,IRS1,PRKCB,PRKCE,PRKACA,PSMC5,UBE2N,ROCK2,TNIP2,CUL1,IL3RA,TBK1,P2RX7,…
GO:0023035	CD40 signaling pathway	9	2	1.99	0.0149	CD40LG,CD40	5	1.11	0.0013	RNF31,TNIP2,CD86,CD40LG,CD40	5	0.99	0.0044	RNF31,TNIP2,CD86,CD40LG,CD40
GO:0046632	Alpha-beta t cell differentiation	53	3	1.4	0.0149	RELB,ZAP70,ITK	20	0.95	1.56e-10	BCL3,RELB,TNFSF8,IL12B,IL4,IRF1,RORA,STAT3,ZAP70,RORC,SPN,MTOR,ABL1,SYK,FOXP3,GATA3,IRF4,IL6,ITK,RHOA	24	0.9	2.21e-11	BCL3,RELB,TNFSF8,IL12B,IL4,IRF1,RORA,LY9,STAT3,ZAP70,RORC,TCF7,SPN,MTOR,RC3H1,ABL1,SYK,FOXP3,GATA3,IRF4,IL6,ITK,SATB1,RHOA
GO:0071316	Cellular response to nicotine	9	2	1.99	0.0149	RELA,B2M	4	1.02	0.0091	NFKB1,RELA,TNF,B2M	4	0.89	0.0238	NFKB1,RELA,TNF,B2M
GO:0050794	Regulation of cellular process	10932	36	0.17	0.0152	RELB,RFXAP,DOCK2,IL21,ZAP70,RFX5,REL,RFXANK,MALT1,ICOS,IKZF1,LCK,IL21R,B7RP1,SASH3,TFRC,MSN,CHUK,BCL10,CD40LG,CD40,STK4,TNFRSF4,RHOH,CARD11,NCOR2,RELA,CD8A,DOCK8,ITK,IKZF2,IKBKB,CD3G,B2M,MAP3K14,CIITA	721	0.19	1.48e-73	DVL2,CD74,CD4,ERCC1,RTN4R,PSMA4,LCP2,RFC2,HDAC7,ICAM3,TNFRSF1A,BCL3,KEAP1,TBX21,ERLEC1,LAG3,CEBPE,MAPK13,VCL,SIRT1,MAPK12,OSM,MAPK1,GTPBP1,TAB1,IL2RB,GZMB,NFKBIA,PSME2,PSMD10,TBL1X,PSMD7,SETD6,ARHGDIG,CSK,PAG1,RIPK2,RELB,CD79A,PIK3R2,USF2,WASL,RPA3,TNFSF8,BLNK,CSF3,HDAC5,NFKB1,IL2,SPI1,CCND1,IL10RA,IL23A,ARPC3,RAD51AP1,LTBR,ARHGDIB,IFNG,MAPK14,IL12B,LNPEP,IL4,IL5,SKP1,NR3C1,CRBN,MSH2,DOK1,PLEK,MS…	894	0.16	5.19e-61	DVL2,CD74,CD4,ERCC1,RTN4R,PSMA4,LCP2,RFC2,HDAC7,ICAM3,TNFRSF1A,BCL3,KEAP1,STK10,TBX21,ERLEC1,LAG3,CEBPE,MAPK13,VCL,SIRT1,MAPK12,OSM,MAPK1,GTPBP1,TAB1,IL2RB,GZMB,NFKBIA,PSME2,PSMD10,TBL1X,CORO1A,PSMD7,SETD6,ARHGDIG,MEFV,MAZ,CSK,RASL12,PAG1,RIPK2,RELB,CD79A,PIK3R2,USF2,WASL,RPA3,CHMP5,TNFSF8,BLNK,CSF3,HDAC5,NFKB1,IL2,SPI1,CCND1,IL10RA,IL23A,ARPC3,RAD51AP1,LTBR,ARHGDIB,IFNG,AICDA,MAPK14,IL12B,LNPEP,…
GO:0006968	Cellular defense response	54	3	1.39	0.0155	BCL10,RELA,ITK	14	0.78	6.22e-06	TYROBP,LY96,NCF1,CCR5,TRAT1,SPN,BCL10,KLRC2,LILRB2,PTK2B,RELA,PRF1,ITK,HLA-G	14	0.66	0.00013	TYROBP,LY96,NCF1,CCR5,TRAT1,SPN,BCL10,KLRC2,LILRB2,PTK2B,RELA,PRF1,ITK,HLA-G
GO:0050789	Regulation of biological process	11475	37	0.16	0.0155	RELB,RFXAP,DOCK2,IL21,ZAP70,RFX5,REL,RFXANK,MALT1,ICOS,IKZF1,LCK,IL21R,B7RP1,SASH3,TFRC,MSN,CHUK,BCL10,CD40LG,CD40,STK4,TNFRSF4,RHOH,CARD11,NCOR2,RELA,CD8A,DOCK8,ITK,TAPBP,IKZF2,IKBKB,CD3G,B2M,MAP3K14,CIITA	733	0.17	7e-70	DVL2,CD74,CD4,ERCC1,RTN4R,PSMA4,LCP2,RFC2,HDAC7,ICAM3,TNFRSF1A,BCL3,KEAP1,TBX21,ERLEC1,LAG3,CEBPE,MAPK13,VCL,SIRT1,MAPK12,OSM,MAPK1,GTPBP1,TAB1,IL2RB,GZMB,NFKBIA,PSME2,PSMD10,TBL1X,PSMD7,SETD6,ARHGDIG,CSK,PAG1,RIPK2,RELB,CD79A,PIK3R2,USF2,WASL,RPA3,TNFSF8,BLNK,CSF3,HDAC5,NFKB1,IL2,SPI1,CCND1,IL10RA,IL23A,ARPC3,RAD51AP1,LTBR,ARHGDIB,IFNG,MAPK14,IL12B,LNPEP,IL4,IL5,SKP1,NR3C1,CRBN,MSH2,DOK1,PLEK,MS…	914	0.15	2.61e-58	FUCA2,DVL2,CD74,CD4,ERCC1,RTN4R,PSMA4,LCP2,RFC2,HDAC7,ICAM3,TNFRSF1A,BCL3,KEAP1,STK10,TBX21,ERLEC1,LAG3,CEBPE,MAPK13,VCL,SIRT1,MAPK12,OSM,MAPK1,GTPBP1,TAB1,IL2RB,GZMB,NFKBIA,PSME2,PSMD10,TBL1X,CORO1A,PSMD7,SETD6,ARHGDIG,MEFV,MAZ,CSK,RASL12,PAG1,RIPK2,RELB,CD79A,PIK3R2,USF2,WASL,RPA3,CHMP5,TNFSF8,BLNK,CSF3,HDAC5,NFKB1,IL2,SPI1,CCND1,IL10RA,IL23A,ARPC3,RAD51AP1,LTBR,ARHGDIB,IFNG,C12orf57,AICDA,MAPK…
GO:0007159	Leukocyte cell-cell adhesion	56	3	1.38	0.017	ZAP70,MSN,CD40LG	19	0.9	2.09e-09	SELPLG,SELL,RAC2,IL1B,ICAM1,ZAP70,FERMT3,VCAM1,ITGAL,SPN,MSN,EZR,CD40LG,SYK,ITGB2,ROCK1,CD44,TNF,PTPRC	20	0.8	3.59e-08	STK10,SELPLG,SELL,RAC2,IL1B,ICAM1,ZAP70,FERMT3,VCAM1,ITGAL,SPN,MSN,EZR,CD40LG,SYK,ITGB2,ROCK1,CD44,TNF,PTPRC
GO:0070228	Regulation of lymphocyte apoptotic process	56	3	1.38	0.017	BCL10,DOCK8,CD3G	21	0.94	5.33e-11	CD74,IL2,PRKCQ,WNT5A,CD27,TP53,FADD,IL7R,RORC,PDCD1,BCL10,CD274,NFKBID,BCL6,JAK3,DOCK8,IL10,LYN,CD3G,PTCRA,BTK	23	0.86	2.9e-10	CD74,IL2,PRKCQ,WNT5A,CD27,TP53,RAG1,FADD,IL7R,RORC,P2RX7,PDCD1,BCL10,CD274,NFKBID,BCL6,JAK3,DOCK8,IL10,LYN,CD3G,PTCRA,BTK
GO:0080090	Regulation of primary metabolic process	6032	25	0.27	0.017	RELB,RFXAP,IL21,RFX5,REL,RFXANK,MALT1,IKZF1,LCK,TFRC,MSN,CHUK,BCL10,CD40LG,CD40,STK4,TNFRSF4,RHOH,CARD11,NCOR2,RELA,IKZF2,IKBKB,MAP3K14,CIITA	484	0.27	1.2e-53	DVL2,CD74,CD4,ERCC1,PSMA4,LCP2,RFC2,HDAC7,TNFRSF1A,BCL3,KEAP1,TBX21,ERLEC1,CEBPE,SIRT1,MAPK12,OSM,MAPK1,GTPBP1,TAB1,GZMB,NFKBIA,PSME2,PSMD10,TBL1X,PSMD7,SETD6,CSK,RIPK2,RELB,PIK3R2,USF2,WASL,TNFSF8,CSF3,HDAC5,NFKB1,IL2,SPI1,CCND1,IL23A,RAD51AP1,LTBR,IFNG,MAPK14,IL12B,IL4,IL5,SKP1,NR3C1,MSH2,PLEK,MSH6,MAD2L2,NFYB,AHR,IRF1,CCR7,PYCARD,TRAF2,RAC2,DOCK7,NR1H2,RARA,HGNC:9982,RFXAP,EDEM1,DTX1,BRIP1,RIP…	581	0.23	6.06e-45	DVL2,CD74,CD4,ERCC1,PSMA4,LCP2,RFC2,HDAC7,TNFRSF1A,BCL3,KEAP1,STK10,TBX21,ERLEC1,CEBPE,SIRT1,MAPK12,OSM,MAPK1,GTPBP1,TAB1,GZMB,NFKBIA,PSME2,PSMD10,TBL1X,PSMD7,SETD6,MEFV,MAZ,CSK,RIPK2,RELB,PIK3R2,USF2,WASL,TNFSF8,CSF3,HDAC5,NFKB1,IL2,SPI1,CCND1,IL23A,RAD51AP1,LTBR,IFNG,AICDA,MAPK14,IL12B,IL4,IL5,SKP1,NR3C1,MSH2,PLEK,MSH6,ENO1,MAD2L2,RHOQ,NFYB,AHR,IRF1,CCR7,DDX49,PYCARD,TRAF2,RAC2,DOCK7,NR1H2,RARA…
GO:0002428	Antigen processing and presentation of peptide antigen via mhc class ib	10	2	1.95	0.0171	TAP2,B2M	8	1.27	2.85e-06	FCGRT,HLA-F,TAP2,HLA-E,HLA-G,MICA,HFE,B2M	8	1.15	2.16e-05	FCGRT,HLA-F,TAP2,HLA-E,HLA-G,MICA,HFE,B2M
GO:0002460	Adaptive immune response based on somatic recombination of immune receptors built from immunoglobulin superfamily domains	148	4	1.08	0.0195	RELB,BCL10,CD40LG,CD8A	54	0.93	2.16e-27	CD74,ERCC1,BCL3,RELB,IL12B,IL4,MSH2,MSH6,CD70,CRP,RORA,SLA2,STAT3,ICAM1,NBN,CD27,IL18,CXCL13,FCER1G,IL12A,CD46,RORC,KDELR1,MEF2C,DLG1,HLA-DRB1,SPN,MTOR,EXO1,C4BPA,NFKB2,BCL10,CD40LG,TLR4,HLA-DQB1,FOXP3,GATA3,IRF4,IL4R,HLA-A,IRF7,BCL6,IL6,CD8A,PRF1,HRAS,HLA-G,MICA,C4B,TRAF6,CD19,IGHV4-38-2,BTK,LIG4	59	0.85	2.41e-25	CD74,ERCC1,BCL3,RELB,AICDA,IL12B,IL4,MSH2,MSH6,CD70,CRP,MYO1G,RORA,SLA2,LY9,STAT3,ICAM1,NBN,CD27,IL18,CXCL13,FCER1G,IL12A,CD46,RORC,KDELR1,MEF2C,KLHL6,DLG1,FCGR2B,HLA-DRB1,SPN,MTOR,EXO1,C4BPA,NFKB2,BCL10,CD40LG,TLR4,HLA-DQB1,FOXP3,GATA3,IRF4,IL4R,HLA-A,IRF7,BCL6,IL6,CD8A,PRF1,HRAS,HLA-G,MICA,C4B,TRAF6,CD19,IGHV4-38-2,BTK,LIG4
GO:0045060	Negative thymic t cell selection	11	2	1.91	0.0198	DOCK2,ZAP70	7	1.17	4.16e-05	CD74,CCR7,DOCK2,ZAP70,CD28,CD3E,PTPRC	7	1.05	0.00024	CD74,CCR7,DOCK2,ZAP70,CD28,CD3E,PTPRC
GO:0018108	Peptidyl-tyrosine phosphorylation	155	4	1.06	0.0226	IL21,ZAP70,LCK,ITK	30	0.66	2e-09	CSK,RIPK2,IL4,BLK,IL12RB2,MAPK3,IL21,ZAP70,SCYL1,EGFR,IL15,LCK,JAK1,FYN,ABL1,SRC,FGR,SYK,JAK2,PTK2B,MAP2K7,PTPN6,JAK3,ITK,MAP2K4,LYN,TYK2,HCK,YES1,BTK	32	0.56	9.07e-08	CSK,RIPK2,IL4,BLK,IL12RB2,MAPK3,TXK,IL21,ZAP70,SCYL1,EGFR,IL15,FES,LCK,JAK1,FYN,ABL1,SRC,FGR,SYK,JAK2,PTK2B,MAP2K7,PTPN6,JAK3,ITK,MAP2K4,LYN,TYK2,HCK,YES1,BTK
GO:0031323	Regulation of cellular metabolic process	6239	25	0.25	0.0281	RELB,RFXAP,IL21,RFX5,REL,RFXANK,MALT1,IKZF1,LCK,TFRC,MSN,CHUK,BCL10,CD40LG,CD40,STK4,TNFRSF4,RHOH,CARD11,NCOR2,RELA,IKZF2,IKBKB,MAP3K14,CIITA	494	0.27	1.07e-53	DVL2,CD74,CD4,ERCC1,PSMA4,LCP2,RFC2,HDAC7,TNFRSF1A,BCL3,KEAP1,TBX21,ERLEC1,CEBPE,SIRT1,MAPK12,OSM,MAPK1,GTPBP1,TAB1,GZMB,NFKBIA,PSME2,PSMD10,TBL1X,PSMD7,SETD6,CSK,RIPK2,RELB,PIK3R2,USF2,WASL,TNFSF8,CSF3,HDAC5,NFKB1,IL2,SPI1,CCND1,IL10RA,IL23A,RAD51AP1,LTBR,IFNG,MAPK14,IL12B,IL4,IL5,SKP1,NR3C1,MSH2,PLEK,MSH6,MAD2L2,NFYB,KLRK1,AHR,IRF1,CCR7,PYCARD,TRAF2,RAC2,DOCK7,NR1H2,RARA,HGNC:9982,CRP,RFXAP,EDE…	593	0.22	1.42e-44	DVL2,CD74,CD4,ERCC1,PSMA4,LCP2,RFC2,HDAC7,TNFRSF1A,BCL3,KEAP1,STK10,TBX21,ERLEC1,CEBPE,SIRT1,MAPK12,OSM,MAPK1,GTPBP1,TAB1,GZMB,NFKBIA,PSME2,PSMD10,TBL1X,PSMD7,SETD6,MEFV,MAZ,CSK,RIPK2,RELB,PIK3R2,USF2,WASL,CHMP5,TNFSF8,CSF3,HDAC5,NFKB1,IL2,SPI1,CCND1,IL10RA,IL23A,RAD51AP1,LTBR,IFNG,AICDA,MAPK14,IL12B,IL4,IL5,SKP1,NR3C1,MSH2,PLEK,MSH6,ENO1,MAD2L2,RHOQ,NFYB,KLRK1,AHR,IRF1,CCR7,DDX49,PYCARD,TRAF2,RA…
GO:0032688	Negative regulation of interferon-beta production	14	2	1.8	0.0288	RELB,REL	5	0.92	0.0054	RELB,PYCARD,YY1,REL,LILRB1	6	0.88	0.0037	RELB,PYCARD,YY1,REL,LILRB1,NLRX1
GO:0033993	Response to lipid	858	8	0.62	0.0298	MALT1,MSN,CHUK,BCL10,CD40,NCOR2,RELA,B2M	146	0.6	1.18e-40	CD4,CEBPE,MAPK1,NFKBIA,RIPK2,CSF3,HDAC5,NFKB1,CCND1,IL10RA,MAPK14,IL12B,NR3C1,KLRK1,AHR,CCR7,PYCARD,NR1H2,RARA,TLR2,RORA,SNW1,YY1,IL12RB2,MAPK3,IL1B,CBL,CD80,WNT5A,THRA,STAT3,ICAM1,IRF8,IFNAR1,EGFR,NOTCH1,ATM,IL18,TNFSF4,LY96,CXCL13,PPARG,CCR5,STAT5B,IL15,CSF2,NOD2,IL12A,IRS1,IL13,CEBPB,PRKCE,FOS,CXCL8,GLB1,CASP3,HAVCR2,NFKBIB,LILRB1,ROCK2,MALT1,EZH2,CALR,TNIP2,IL23R,PGR,CARM1,RORC,CD86,RARB,GNG2…	161	0.52	1.45e-34	CD4,CEBPE,MAPK1,NFKBIA,RIPK2,CHMP5,CSF3,HDAC5,NFKB1,CCND1,IL10RA,AICDA,MAPK14,IL12B,NR3C1,KLRK1,AHR,CCR7,PYCARD,NR1H2,RARA,TLR2,RORA,SNW1,YY1,IL12RB2,MAPK3,IL1B,CBL,CD80,WNT5A,THRA,STAT3,ICAM1,IRF8,IFNAR1,EGFR,NOTCH1,ATM,IL18,TNFSF4,LY96,CXCL13,PPARG,CCR5,STAT5B,AGL,IL15,MAP1B,CSF2,NOD2,IL12A,IRS1,IL13,CEBPB,PRKCE,FOS,CXCL8,GLB1,CASP3,HAVCR2,NFKBIB,LILRB1,ROCK2,MALT1,EZH2,CALR,TNIP2,IL23R,PGR,CAR…
GO:0071347	Cellular response to interleukin-1	174	4	1.01	0.0329	CHUK,CD40,RELA,IKBKB	60	0.91	2.24e-29	PSMA4,MAPK13,TAB1,NFKBIA,PSME2,PSMD10,PSMD7,RIPK2,NFKB1,SKP1,PYCARD,RORA,PSMB1,YY1,MAPK3,MAP3K8,IL1B,ICAM1,PSMB6,RPS27A,PSME3,NOD2,UBB,CEBPB,CXCL8,UBE2N,TNIP2,CUL1,MAPK11,UBE2V1,IL17A,PSMB10,MAP3K3,PSMB5,TAB2,PSMD4,MAP3K7,IRAK1,BTRC,CHUK,CD40,PSMB9,PSMB8,TAB3,PSME1,SQSTM1,TANK,RELA,IL1R1,PSMD14,UBA52,MYD88,IKBKB,TRAF6,PSMD9,UBC,RPS6KA5,PSMC3,PSMB3,IKBKG	63	0.8	3.08e-25	PSMA4,MAPK13,TAB1,NFKBIA,PSME2,PSMD10,PSMD7,RIPK2,NFKB1,SKP1,PYCARD,RORA,PSMB1,YY1,MAPK3,MAP3K8,IL1B,ICAM1,PSMB6,RPS27A,PSME3,NOD2,UBB,CEBPB,CXCL8,PSMC5,UBE2N,TNIP2,CUL1,MAPK11,UBE2V1,IL17A,PSMB10,MAP3K3,PSMB5,TAB2,RC3H1,PSMD4,MAP3K7,IRAK1,BTRC,CHUK,CD40,ZC3H12A,PSMB9,PSMB8,TAB3,PSME1,SQSTM1,TANK,RELA,IL1R1,PSMD14,UBA52,MYD88,IKBKB,TRAF6,PSMD9,UBC,RPS6KA5,PSMC3,PSMB3,IKBKG
GO:0048731	System development	4426	20	0.3	0.0337	RELB,DOCK2,ZAP70,MALT1,ICOS,IKZF1,LCK,TFRC,MSN,BCL10,CD40LG,STK4,RHOH,CARD11,NCOR2,RELA,CD8A,ITK,CD3G,B2M	347	0.26	1.31e-30	DVL2,CD74,CD4,ERCC1,RTN4R,HDAC7,TNFRSF1A,BCL3,TBX21,CEBPE,VCL,SIRT1,MAPK12,MAPK1,TAB1,CSK,RELB,CD79A,USF2,WASL,TNFSF8,BLNK,CSF3,HDAC5,IL2,SPI1,CCND1,SELPLG,LTBR,IFNG,MAPK14,IL12B,IL4,MSH2,DOK1,PLEK,MSH6,AHR,PLCG1,IRF1,CCR7,RAC2,DOCK7,RARA,AP3B1,DOCK2,DTX1,BRIP1,TLR2,SLC40A1,RORA,SNW1,RAB11A,TMED2,YY1,SLC9A3R1,TYROBP,VAMP7,PIK3R3,XRCC1,TCF3,MAPK3,PRKCQ,EP300,IL1B,NOTCH3,KAT2B,IL7,STRN,PIK3CA,SLC9A…	420	0.22	1.26e-26	DVL2,CD74,CD4,ERCC1,RTN4R,HDAC7,TNFRSF1A,BCL3,TBX21,CEBPE,VCL,SIRT1,MAPK12,MAPK1,TAB1,CSK,RELB,CD79A,USF2,WASL,TNFSF8,BLNK,CSF3,HDAC5,IL2,SPI1,CCND1,SELPLG,LTBR,IFNG,C12orf57,AICDA,MAPK14,IL12B,IL4,MSH2,DOK1,PLEK,MSH6,AHR,PLCG1,IRF1,CCR7,RAC2,DOCK7,NCAN,RARA,AP3B1,BHLHE40,DOCK2,DTX1,AVIL,IREB2,BRIP1,TLR2,TTPA,SLC40A1,RORA,SNW1,RAB11A,TMED2,YY1,SLC9A3R1,TYROBP,VAMP7,PIK3R3,XRCC1,TCF3,MAPK3,PRKCQ,E…
GO:0071214	Cellular response to abiotic stimulus	313	5	0.85	0.0342	RELB,BCL10,CD40,POLD1,MAP3K14	59	0.64	9.63e-18	ERCC1,TNFRSF1A,MAPK13,SIRT1,RELB,NFKB1,RAD51AP1,LTBR,MAPK14,IRF1,YY1,CREBBP,MAPK3,EP300,IL1B,POLD3,TNFRSF8,SLC9A1,HDAC4,TP53,RHOB,EGFR,ATM,WRN,FADD,IL13,ERCC4,CASP3,HSPA5,CRIP1,PTPN11,BLM,RAC1,CASP8,MAPK10,PTGS2,BCL10,CD40,TLR4,PCNA,CHEK2,RAD51,DNM2,XRCC5,GRB2,TANK,MAPK8,MAP3K1,MYD88,POLD1,HRAS,MAP2K4,PIK3R1,AKT1,HAMP,YAP1,MYC,MAP3K14,LIG4	62	0.54	6.19e-14	ERCC1,TNFRSF1A,MAPK13,SIRT1,RELB,NFKB1,RAD51AP1,LTBR,MAPK14,IRF1,DDB2,YY1,CREBBP,MAPK3,EP300,IL1B,POLD3,TNFRSF8,SLC9A1,HDAC4,TP53,RHOB,EGFR,ATM,WRN,FADD,IL13,ERCC4,CASP3,HSPA5,CRIP1,ATF4,PTPN11,BLM,RAC1,CASP8,MAPK10,PTGS2,BCL10,CD40,TLR4,PCNA,TLR7,CHEK2,RAD51,DNM2,XRCC5,GRB2,TANK,MAPK8,MAP3K1,MYD88,POLD1,HRAS,MAP2K4,PIK3R1,AKT1,HAMP,YAP1,MYC,MAP3K14,LIG4
GO:0006357	Regulation of transcription by rna polymerase ii	2172	13	0.43	0.0354	RELB,RFXAP,RFX5,REL,RFXANK,IKZF1,CHUK,CD40,NCOR2,RELA,IKZF2,IKBKB,CIITA	242	0.42	1.4e-40	DVL2,ERCC1,PSMA4,HDAC7,TNFRSF1A,BCL3,TBX21,CEBPE,SIRT1,OSM,NFKBIA,PSME2,PSMD10,TBL1X,PSMD7,RIPK2,RELB,PIK3R2,USF2,WASL,TNFSF8,CSF3,HDAC5,NFKB1,IL2,SPI1,CCND1,IL23A,IFNG,MAPK14,IL4,NR3C1,MAD2L2,NFYB,AHR,IRF1,NR1H2,RARA,HGNC:9982,RFXAP,BRIP1,RIPK1,TLR2,SLC40A1,RORA,SNW1,PSMB1,YY1,CREBBP,NLRC5,SLA2,TCF3,MAPK3,EP300,IL1B,BRD4,NOTCH3,KAT2B,SLC9A1,CTCF,IL11,HDAC4,WNT5A,THRA,STAT3,IRF8,NCOR1,TP53,PSMB6,…	287	0.37	9.54e-38	DVL2,ERCC1,PSMA4,HDAC7,TNFRSF1A,BCL3,TBX21,CEBPE,SIRT1,OSM,NFKBIA,PSME2,PSMD10,TBL1X,PSMD7,MAZ,RIPK2,RELB,PIK3R2,USF2,WASL,TNFSF8,CSF3,HDAC5,NFKB1,IL2,SPI1,CCND1,IL23A,IFNG,MAPK14,IL4,NR3C1,ENO1,MAD2L2,RHOQ,NFYB,AHR,IRF1,NR1H2,RARA,HGNC:9982,RFXAP,BHLHE40,BRIP1,RIPK1,TLR2,SLC40A1,RORA,SNW1,CCNT1,IKZF4,PSMB1,YY1,CREBBP,NLRC5,SLA2,TCF3,MAPK3,EP300,IL1B,BRD4,NOTCH3,ARID3A,KAT2B,SLC9A1,CTCF,TXK,IL11,…
GO:0007264	Small gtpase mediated signal transduction	316	5	0.85	0.0354	DOCK2,RFXANK,CHUK,RHOH,DOCK8	51	0.58	4.9e-13	ARHGDIG,ARHGDIB,MAPK14,DOK1,RAC2,DOCK7,DOCK2,RAB11A,TP53,ARHGDIA,RHOB,DOCK11,DOK2,DOCK1,RHOC,TIAM1,DOCK6,RAB8A,RAC3,RFXANK,RAB1B,ELMO1,ROCK2,MAPK11,GRAP2,CRKL,RAC1,RASSF1,VAV3,CHUK,JUN,VAV2,WAS,ITSN1,RHOH,GRB2,WASF1,LAT,ROCK1,CDC42,BCL6,RAB1A,DOCK8,RHOA,SHC1,HRAS,DBNL,AGTR1,CFL1,USO1,VAV1	59	0.52	2.49e-12	ARHGDIG,RASL12,ARHGDIB,MAPK14,DOK1,RHOQ,RAC2,DOCK7,DOCK2,RAB11A,PLD2,TP53,ARHGDIA,RHOB,DOCK11,DOK2,DOCK1,RHOC,TIAM1,DOCK6,COL1A2,RAB8A,RAC3,RFXANK,RAB1B,ELMO1,RHOJ,ROCK2,MAPK11,GRAP2,CRKL,RAC1,RASSF1,RAB4A,ARHGAP30,VAV3,CHUK,JUN,VAV2,WAS,ITSN1,RHOH,GRB2,WASF1,LAT,ROCK1,CDC42,BCL6,RAB1A,DOCK8,RHOA,SHC1,HRAS,DBNL,AGTR1,RGL2,CFL1,USO1,VAV1
GO:0071260	Cellular response to mechanical stimulus	79	3	1.23	0.0391	BCL10,CD40,MAP3K14	25	0.87	1.08e-11	TNFRSF1A,NFKB1,LTBR,IRF1,MAPK3,IL1B,TNFRSF8,SLC9A1,HDAC4,EGFR,FADD,IL13,PTPN11,RAC1,CASP8,PTGS2,BCL10,CD40,TLR4,MAPK8,MAP3K1,MYD88,MAP2K4,AKT1,MAP3K14	26	0.76	7.59e-10	TNFRSF1A,NFKB1,LTBR,IRF1,MAPK3,IL1B,TNFRSF8,SLC9A1,HDAC4,EGFR,FADD,IL13,PTPN11,RAC1,CASP8,PTGS2,BCL10,CD40,TLR4,TLR7,MAPK8,MAP3K1,MYD88,MAP2K4,AKT1,MAP3K14
GO:1903706	Regulation of hemopoiesis	493	6	0.73	0.0391	ZAP70,MALT1,SASH3,RHOH,CARD11,B2M	131	0.79	1.69e-54	CD74,CD4,PSMA4,TBX21,LAG3,OSM,NFKBIA,PSME2,PSMD10,PSMD7,RIPK2,CSF3,IL2,SPI1,IL23A,IFNG,MAPK14,IL12B,IL4,IL5,IRF1,TNFSF9,RARA,AP3B1,DTX1,RIPK1,PSMB1,CREBBP,ITGA2B,TYROBP,TCF3,PRKCQ,EP300,IL1B,KAT2B,IL7,CD80,STAT3,ZAP70,CD27,PSMB6,NOTCH1,IL18,TNFSF4,STAT5B,PSME3,NCKAP1L,IL15,CSF2,FADD,IL12A,CTLA4,PRKCB,CEBPB,IL7R,FOS,CD46,LILRB1,MALT1,HCLS1,IL23R,CD28,NFKBIZ,TNFRSF18,CD86,ZBTB16,MYB,MEF2C,IL17A,CTN…	146	0.72	1.28e-50	CD74,CD4,PSMA4,TBX21,LAG3,OSM,NFKBIA,PSME2,PSMD10,PSMD7,RIPK2,CSF3,IL2,SPI1,IL23A,IFNG,MAPK14,IL12B,IL4,IL5,IRF1,TNFSF9,RARA,AP3B1,DTX1,RIPK1,PSMB1,CREBBP,ITGA2B,TYROBP,TCF3,PRKCQ,EP300,IL1B,KAT2B,IL7,CD80,STAT3,ZAP70,CD27,PSMB6,NOTCH1,IL18,TNFSF4,STAT5B,PSME3,NCKAP1L,IL15,CSF2,RAG1,FADD,IL17D,IL12A,CTLA4,PRKCB,CEBPB,IL7R,FOS,PSMC5,CD46,LILRB1,MALT1,HCLS1,IL23R,CD28,NFKBIZ,TNFRSF18,IFNL1,FES,CD86…
GO:0046777	Protein autophosphorylation	192	4	0.97	0.0454	ZAP70,LCK,STK4,ITK	33	0.6	3.54e-09	CSK,BLK,RIPK1,MAPK3,ZAP70,EGFR,PAK1,ATM,LRRK2,PRKACA,LCK,PDPK1,FYN,MTOR,MAP3K3,IRAK1,ABL1,STK4,PIM1,SRC,FGR,SYK,JAK2,CHEK2,PTK2B,AAK1,ITK,LYN,HCK,AKT1,YES1,MAP4K1,BTK	37	0.53	3.27e-08	STK10,CSK,BLK,RIPK1,DAPK2,MAPK3,TXK,ZAP70,EGFR,PAK1,ATM,LRRK2,PRKACA,FES,LCK,PDPK1,FYN,MTOR,MAP3K3,IRAK1,ABL1,STK4,PIM1,SRC,FGR,SYK,JAK2,CHEK2,PTK2B,AAK1,ITK,LYN,HCK,AKT1,YES1,MAP4K1,BTK
Table 2 Combined immunodeficiencies with associated or syndromic features
2(1) Immunodeficiency with congenital thrombocytopenia			3 genes				85 genes				91 genes
GO:0030838	Positive regulation of actin filament polymerization	91	3	2.33	0.00072	WAS,WIPF1,ARPC1B	33	1.92	6.49e-49	WASL,ARPC3,NCK2,WIPF3,VASP,ACTR3C,ACTR3B,ARPC1A,ACTR3,WHAMM,NCKAP1L,ARPC5,ARPC2,ABI2,BAIAP2,WIPF2,WASF3,ARPC5L,MYO1C,NCKAP1,CTTN,WAS,ACTR2,SNX9,WIPF1,GRB2,WASF1,ARPC4,ARPC1B,NCK1,BRK1,CYFIP1,WASF2	33	1.89	8.63e-48	WASL,ARPC3,NCK2,WIPF3,VASP,ACTR3C,ACTR3B,ARPC1A,ACTR3,WHAMM,NCKAP1L,ARPC5,ARPC2,ABI2,BAIAP2,WIPF2,WASF3,ARPC5L,MYO1C,NCKAP1,CTTN,WAS,ACTR2,SNX9,WIPF1,GRB2,WASF1,ARPC4,ARPC1B,NCK1,BRK1,CYFIP1,WASF2
GO:0038096	Fc-gamma receptor signaling pathway involved in phagocytosis	73	3	2.43	0.00072	WAS,WIPF1,ARPC1B	44	2.14	1.01e-74	WASL,ARPC3,WIPF3,ARPC1A,ACTR3,FCGR2A,PAK1,NCKAP1L,NCKIPSD,ARPC5,ARPC2,BAIAP2,WIPF2,PTK2,FYN,RAC1,ACTB,MYO1C,NCKAP1,CD247,FCGR3A,FCGR1A,SRC,FGR,SYK,ABI1,WAS,ACTR2,WIPF1,GRB2,CDC42,ARPC4,ARPC1B,NCK1,LYN,IGLL5,CD3G,BRK1,CYFIP2,ACTG1,VAV1,IGHV3-11,CYFIP1,WASF2	44	2.11	6.03e-73	WASL,ARPC3,WIPF3,ARPC1A,ACTR3,FCGR2A,PAK1,NCKAP1L,NCKIPSD,ARPC5,ARPC2,BAIAP2,WIPF2,PTK2,FYN,RAC1,ACTB,MYO1C,NCKAP1,CD247,FCGR3A,FCGR1A,SRC,FGR,SYK,ABI1,WAS,ACTR2,WIPF1,GRB2,CDC42,ARPC4,ARPC1B,NCK1,LYN,IGLL5,CD3G,BRK1,CYFIP2,ACTG1,VAV1,IGHV3-11,CYFIP1,WASF2
GO:0051666	Actin cortical patch localization	7	2	3.27	0.001	WAS,WIPF1	5	2.22	6.78e-08	WASL,WIPF3,WIPF2,WAS,WIPF1	5	2.19	9.53e-08	WASL,WIPF3,WIPF2,WAS,WIPF1
GO:0007015	Actin filament organization	254	3	1.89	0.0017	WAS,WIPF1,ARPC1B	34	1.49	6.51e-38	WASL,ARPC3,NCK2,VASP,RAC2,ACTR3C,HIP1R,ACTR3B,ARPC1A,ACTR3,WHAMM,ARPC5,ARPC2,ABI2,BAIAP2,HCLS1,WASF3,ARPC5L,RAC1,MYO1C,ACTA1,SRC,ABI1,CTTN,WAS,ACTR2,WIPF1,WASF1,MYO5A,CDC42,ARPC4,ARPC1B,NCK1,BRK1	37	1.5	1.54e-41	CORO1A,WASL,ARPC3,NCK2,VASP,RAC2,ACTR3C,HIP1R,ACTR3B,ARPC1A,ACTR3,WHAMM,MYO1E,ARPC5,ARPC2,ABI2,BAIAP2,HCLS1,WASF3,MYO1F,ARPC5L,RAC1,MYO1C,ACTA1,SRC,ABI1,CTTN,WAS,ACTR2,WIPF1,WASF1,MYO5A,CDC42,ARPC4,ARPC1B,NCK1,BRK1
GO:0051127	Positive regulation of actin nucleation	20	2	2.81	0.0024	WAS,WIPF1	13	2.17	7.39e-21	WASL,WIPF3,WHAMM,ABI2,WIPF2,WASF3,NCKAP1,WAS,WIPF1,WASF1,BRK1,CYFIP1,WASF2	13	2.15	1.87e-20	WASL,WIPF3,WHAMM,ABI2,WIPF2,WASF3,NCKAP1,WAS,WIPF1,WASF1,BRK1,CYFIP1,WASF2
GO:0008154	Actin polymerization or depolymerization	57	2	2.36	0.0096	WAS,WIPF1	13	1.72	4.19e-16	WASL,VASP,ARPC2,ABI2,HCLS1,WASF3,RAC1,ABI1,CTTN,WAS,WIPF1,WASF1,ARPC4	13	1.69	1.04e-15	WASL,VASP,ARPC2,ABI2,HCLS1,WASF3,RAC1,ABI1,CTTN,WAS,WIPF1,WASF1,ARPC4
GO:0030048	Actin filament-based movement	121	2	2.03	0.036	WAS,WIPF1	11	1.32	9.67e-10	MYH9,WASL,WIPF3,FNBP1L,WIPF2,MYO1C,ACTA1,WAS,WIPF1,MYO5A,WASF2	13	1.36	5.05e-12	MYH9,WASL,WIPF3,FNBP1L,MYO1E,WIPF2,MYO1F,MYO1C,ACTA1,WAS,WIPF1,MYO5A,WASF2
2(2) DNA repair defects other than those listed in Table 1			17 genes				335 genes				410 genes
GO:0006259	DNA metabolic process	750	14	1.33	1.32e-13	POLE2,MCM4,GINS1,LIG1,PMS2,ATM,RNF168,POLE,DNMT3B,NDNL2,BLM,POLA1,HELLS,MCM10	204	1.2	1.12e-181	PPP5C,ERCC1,RFC2,CDC6,SIRT1,DMC1,MCM5,POLE2,APEX1,NTHL1,ORC6,CHRAC1,RPA3,RAD51AP1,FANCE,MLH1,MSH2,ORC2,MSH6,MAD2L2,POLK,UNG,RIF1,TRIM28,GINS2,RPA1,TERF2,ORC3,HUS1,BRIP1,TOPBP1,BARD1,PALB2,HERC2,TIPIN,MCM4,TELO2,GINS1,XRCC1,PIAS4,MSH4,LIG1,POLD3,MCM6,DNMT3A,MCM2,MSH3,ANKRD32,POLB,NBN,POLA2,PMS2,CDK2,TINF2,FANCM,TICRR,TP53,DNMT3L,RPS27A,CDCA5,GINS4,TERF1,UHRF2,ATM,ERCC3,NSMCE2,FANCD2,FANCC,RAD21,OR…	208	1.12	1.78e-162	PPP5C,ERCC1,RFC2,CDC6,SIRT1,DMC1,MCM5,POLE2,APEX1,NTHL1,ORC6,CHRAC1,RPA3,OBFC1,RAD51AP1,FANCE,MLH1,MSH2,ORC2,MSH6,MAD2L2,POLK,UNG,RIF1,TRIM28,GINS2,RPA1,TERF2,ORC3,HUS1,BRIP1,TOPBP1,BARD1,PALB2,HERC2,TIPIN,MCM4,TELO2,GINS1,XRCC1,PIAS4,MSH4,LIG1,POLD3,MCM6,DNMT3A,RAD18,MCM2,MSH3,ANKRD32,POLB,NBN,POLA2,PMS2,CDK2,TINF2,FANCM,TICRR,TP53,DNMT3L,RPS27A,CDCA5,GINS4,TERF1,UHRF2,ATM,ERCC3,NSMCE2,FANCD2,FA…
GO:0006260	DNA replication	205	9	1.7	2.72e-10	POLE2,MCM4,GINS1,LIG1,ATM,POLE,BLM,POLA1,MCM10	105	1.48	1.01e-107	RFC2,CDC6,MCM5,POLE2,ORC6,RPA3,GMNN,ORC2,POLK,GINS2,RPA1,NASP,ORC3,HUS1,BRIP1,TOPBP1,BARD1,TIPIN,MCM4,CHTF18,GINS1,LIG1,POLD3,MCM6,MCM2,MSH3,POLB,NBN,POLA2,DBF4,CDK2,FANCM,TICRR,GINS4,ATM,ORC5,WRN,KIAA0101,RRM1,CDT1,FEN1,DONSON,MCM7,APITD1,RMI2,RAD9A,CLSPN,MCM9,RMI1,GEN1,DSCC1,POLE,ATRIP,MRE11A,KAT5,ATR,BLM,PRIM1,DNA2,REV3L,MCMBP,RTEL1,RRM2,WDHD1,EXO1,DTL,ORC1,RPA4,RPA2,POLE3,LIG3,RAD50,MCM8,POLA…	106	1.39	1.33e-98	RFC2,CDC6,MCM5,POLE2,ORC6,RPA3,OBFC1,GMNN,ORC2,POLK,GINS2,RPA1,NASP,ORC3,HUS1,BRIP1,TOPBP1,BARD1,TIPIN,MCM4,CHTF18,GINS1,LIG1,POLD3,MCM6,MCM2,MSH3,POLB,NBN,POLA2,DBF4,CDK2,FANCM,TICRR,GINS4,ATM,ORC5,WRN,KIAA0101,RRM1,CDT1,FEN1,DONSON,MCM7,APITD1,RMI2,RAD9A,CLSPN,MCM9,RMI1,GEN1,DSCC1,POLE,ATRIP,MRE11A,KAT5,ATR,BLM,PRIM1,DNA2,REV3L,MCMBP,RTEL1,RRM2,WDHD1,EXO1,DTL,ORC1,RPA4,RPA2,POLE3,LIG3,RAD50,MCM…
GO:0006261	DNA-dependent DNA replication	119	8	1.89	2.72e-10	POLE2,MCM4,GINS1,LIG1,POLE,BLM,POLA1,MCM10	68	1.52	2.21e-70	RFC2,CDC6,MCM5,POLE2,ORC6,RPA3,GMNN,ORC2,GINS2,RPA1,ORC3,TOPBP1,TIPIN,MCM4,GINS1,LIG1,POLD3,MCM6,MCM2,MSH3,POLB,POLA2,FANCM,GINS4,ORC5,WRN,CDT1,FEN1,DONSON,MCM7,APITD1,MCM9,GEN1,POLE,MRE11A,BLM,PRIM1,DNA2,REV3L,MCMBP,RTEL1,WDHD1,ORC1,RPA4,RPA2,POLE3,LIG3,POLA1,PCNA,RFC3,BRCA2,RFC1,RAD51,RFC4,EME1,GINS3,CDC45,POLD1,RFC5,MCMDC2,MCM10,POLE4,ORC4,TIMELESS,POLD2,MCM3,RECQL4,PRIM2	68	1.44	4.21e-64	RFC2,CDC6,MCM5,POLE2,ORC6,RPA3,GMNN,ORC2,GINS2,RPA1,ORC3,TOPBP1,TIPIN,MCM4,GINS1,LIG1,POLD3,MCM6,MCM2,MSH3,POLB,POLA2,FANCM,GINS4,ORC5,WRN,CDT1,FEN1,DONSON,MCM7,APITD1,MCM9,GEN1,POLE,MRE11A,BLM,PRIM1,DNA2,REV3L,MCMBP,RTEL1,WDHD1,ORC1,RPA4,RPA2,POLE3,LIG3,POLA1,PCNA,RFC3,BRCA2,RFC1,RAD51,RFC4,EME1,GINS3,CDC45,POLD1,RFC5,MCMDC2,MCM10,POLE4,ORC4,TIMELESS,POLD2,MCM3,RECQL4,PRIM2
GO:0033260	Nuclear dna replication	43	6	2.21	6.96e-09	POLE2,MCM4,GINS1,LIG1,POLE,POLA1	38	1.71	1.37e-43	RFC2,MCM5,POLE2,RPA3,GMNN,RPA1,ORC3,MCM4,GINS1,LIG1,POLD3,MCM6,MCM2,POLA2,CDT1,FEN1,DONSON,MCM7,POLE,PRIM1,DNA2,RTEL1,RPA2,POLE3,POLA1,PCNA,RFC3,BRCA2,RFC1,RAD51,RFC4,CDC45,POLD1,RFC5,POLE4,POLD2,MCM3,PRIM2	38	1.63	3.47e-40	RFC2,MCM5,POLE2,RPA3,GMNN,RPA1,ORC3,MCM4,GINS1,LIG1,POLD3,MCM6,MCM2,POLA2,CDT1,FEN1,DONSON,MCM7,POLE,PRIM1,DNA2,RTEL1,RPA2,POLE3,POLA1,PCNA,RFC3,BRCA2,RFC1,RAD51,RFC4,CDC45,POLD1,RFC5,POLE4,POLD2,MCM3,PRIM2
GO:0006281	DNA repair	522	10	1.34	7.07e-09	POLE2,MCM4,LIG1,PMS2,ATM,RNF168,POLE,NDNL2,BLM,POLA1	166	1.27	2.73e-151	PPP5C,ERCC1,RFC2,SIRT1,DMC1,MCM5,POLE2,APEX1,NTHL1,RPA3,RAD51AP1,FANCE,MLH1,MSH2,MSH6,MAD2L2,POLK,UNG,RIF1,TRIM28,GINS2,RPA1,HUS1,BRIP1,TOPBP1,BARD1,PALB2,HERC2,MCM4,XRCC1,PIAS4,MSH4,LIG1,POLD3,MCM6,MCM2,MSH3,ANKRD32,POLB,NBN,PMS2,CDK2,FANCM,TICRR,TP53,RPS27A,CDCA5,GINS4,ATM,ERCC3,NSMCE2,FANCD2,FANCC,RAD21,WRN,KIAA0101,MGMT,UBB,FEN1,ESCO2,MCM7,MUS81,APITD1,RMI2,ERCC4,FANCI,RAD9A,CLSPN,PRKDC,MCM9,…	168	1.19	1.63e-135	PPP5C,ERCC1,RFC2,SIRT1,DMC1,MCM5,POLE2,APEX1,NTHL1,RPA3,OBFC1,RAD51AP1,FANCE,MLH1,MSH2,MSH6,MAD2L2,POLK,UNG,RIF1,TRIM28,GINS2,RPA1,HUS1,BRIP1,TOPBP1,BARD1,PALB2,HERC2,MCM4,XRCC1,PIAS4,MSH4,LIG1,POLD3,MCM6,RAD18,MCM2,MSH3,ANKRD32,POLB,NBN,PMS2,CDK2,FANCM,TICRR,TP53,RPS27A,CDCA5,GINS4,ATM,ERCC3,NSMCE2,FANCD2,FANCC,RAD21,WRN,KIAA0101,MGMT,UBB,FEN1,ESCO2,MCM7,MUS81,APITD1,RMI2,ERCC4,FANCI,RAD9A,CLSPN…
GO:0006974	Cellular response to dna damage stimulus	793	11	1.2	9.47e-09	POLE2,MCM4,LIG1,PMS2,ATM,RNF168,POLE,NDNL2,BLM,POLA1,MCM10	186	1.14	4.56e-152	PPP5C,ERCC1,RFC2,CBX5,SIRT1,DMC1,MCM5,POLE2,APEX1,NTHL1,RPA3,RAD51AP1,FANCE,MLH1,MSH2,MSH6,MAD2L2,POLK,UNG,RIF1,PYCARD,TRIM28,GINS2,RPA1,TERF2,CCNB1,MDM2,HUS1,BRIP1,TOPBP1,BARD1,PALB2,HERC2,TIPIN,MCM4,XRCC1,PIAS4,MSH4,LIG1,POLD3,WDR76,MCM6,MCM2,MSH3,ANKRD32,POLB,NBN,PMS2,CDK2,FANCM,TICRR,TP53,RPS27A,CDCA5,GINS4,ATM,ERCC3,NSMCE2,FANCD2,FANCC,RAD21,WRN,KIAA0101,TERF2IP,PLK1,MGMT,UBB,FEN1,ESCO2,DONS…	188	1.05	1.21e-133	PPP5C,ERCC1,RFC2,CBX5,SIRT1,DMC1,MCM5,POLE2,APEX1,NTHL1,RPA3,OBFC1,RAD51AP1,FANCE,MLH1,MSH2,MSH6,MAD2L2,POLK,UNG,RIF1,PYCARD,TRIM28,GINS2,RPA1,TERF2,CCNB1,MDM2,HUS1,BRIP1,TOPBP1,BARD1,PALB2,HERC2,TIPIN,MCM4,XRCC1,PIAS4,MSH4,LIG1,POLD3,WDR76,MCM6,RAD18,MCM2,MSH3,ANKRD32,POLB,NBN,PMS2,CDK2,FANCM,TICRR,TP53,RPS27A,CDCA5,GINS4,ATM,ERCC3,NSMCE2,FANCD2,FANCC,RAD21,WRN,KIAA0101,TERF2IP,PLK1,MGMT,UBB,FEN…
GO:0006271	DNA strand elongation involved in DNA replication	18	5	2.5	1.38e-08	MCM4,GINS1,LIG1,POLE,POLA1	18	1.77	4.59e-21	GINS2,MCM4,GINS1,LIG1,POLD3,GINS4,MCM7,POLE,DNA2,POLE3,LIG3,POLA1,PCNA,RFC3,RFC4,GINS3,POLD2,MCM3	18	1.68	1.68e-19	GINS2,MCM4,GINS1,LIG1,POLD3,GINS4,MCM7,POLE,DNA2,POLE3,LIG3,POLA1,PCNA,RFC3,RFC4,GINS3,POLD2,MCM3
GO:0006270	DNA replication initiation	32	5	2.25	1.29e-07	POLE2,MCM4,POLE,POLA1,MCM10	26	1.68	5.5e-29	CDC6,MCM5,POLE2,ORC6,ORC2,ORC3,TOPBP1,MCM4,MCM6,MCM2,POLA2,ORC5,MCM7,POLE,PRIM1,ORC1,RPA4,POLE3,POLA1,CDC45,MCMDC2,MCM10,POLE4,ORC4,MCM3,PRIM2	26	1.59	1.07e-26	CDC6,MCM5,POLE2,ORC6,ORC2,ORC3,TOPBP1,MCM4,MCM6,MCM2,POLA2,ORC5,MCM7,POLE,PRIM1,ORC1,RPA4,POLE3,POLA1,CDC45,MCMDC2,MCM10,POLE4,ORC4,MCM3,PRIM2
GO:1902969	Mitotic dna replication	11	4	2.62	5.21e-07	MCM4,GINS1,LIG1,POLA1	10	1.73	2.38e-11	MCM4,GINS1,LIG1,MCM6,MCM2,POLA1,BRCA2,RAD51,CDC45,MCM3	10	1.64	1.75e-10	MCM4,GINS1,LIG1,MCM6,MCM2,POLA1,BRCA2,RAD51,CDC45,MCM3
GO:1903047	Mitotic cell cycle process	616	9	1.23	5.76e-07	POLE2,MCM4,GINS1,LIG1,ATM,POLE,BLM,POLA1,MCM10	108	1.01	6.63e-70	CDC6,MCM5,POLE2,ORC6,RPA3,FBXO5,GMNN,MSH2,ORC2,MAD2L2,NCAPH,DLGAP5,NCAPG,RPA1,NASP,CCNA1,CCNB1,ORC3,MDM2,HUS1,KIF11,TOPBP1,NDC80,TIPIN,MCM4,GINS1,E2F3,LIG1,MCM6,MCM2,NBN,POLA2,DBF4,CDK2,TICRR,TP53,NUF2,CENPC,CCNA2,CDCA5,ATM,SPC25,SMC2,BUB1B,FANCD2,CCNB2,MAD2L1,ORC5,MELK,PLK1,CDT1,BUB1,DONSON,MCM7,MUS81,RAD9A,ZWILCH,CLSPN,PRKDC,AURKB,TYMS,DSCC1,POLE,SMC1A,MRE11A,SFN,E2F1,BLM,SMC4,PRIM1,DNA2,RTEL1,…	112	0.94	7.23e-64	CDC6,MCM5,POLE2,STAG2,ORC6,RPA3,FBXO5,GMNN,MSH2,ORC2,MAD2L2,NCAPH,DLGAP5,NCAPG,RPA1,NASP,CCNA1,CCNB1,ORC3,MDM2,HUS1,KIF11,TOPBP1,NDC80,TIPIN,MCM4,GINS1,E2F3,LIG1,MCM6,MCM2,NBN,POLA2,DBF4,CDK2,TICRR,TP53,NUF2,CENPC,CCNA2,CDCA5,ATM,SPC25,SMC2,BUB1B,FANCD2,CCNB2,MAD2L1,ORC5,MELK,PLK1,CDT1,BUB1,DONSON,MCM7,MUS81,RAD9A,ZWILCH,CLSPN,PRKDC,AURKB,TYMS,DSCC1,POLE,SMC1A,MRE11A,SFN,E2F1,BLM,SMC4,PRIM1,DNA2,…
GO:0033554	Cellular response to stress	1725	12	0.9	7.45e-07	POLE2,MCM4,LIG1,PMS2,ATM,RNF168,POLE,DNMT3B,NDNL2,BLM,POLA1,MCM10	199	0.83	6.54e-112	PPP5C,ERCC1,RFC2,CBX5,SIRT1,DMC1,MCM5,POLE2,APEX1,NTHL1,RIPK2,RPA3,RAD51AP1,FANCE,MLH1,MSH2,MSH6,MAD2L2,POLK,UNG,RIF1,PYCARD,TRIM28,GINS2,RPA1,TERF2,CCNB1,MDM2,HUS1,BRIP1,TOPBP1,BARD1,PALB2,HERC2,TIPIN,MCM4,XRCC1,PIAS4,MSH4,LIG1,POLD3,WDR76,MCM6,DNMT3A,MCM2,MSH3,ANKRD32,POLB,NBN,PMS2,CDK2,FANCM,TICRR,TP53,RPS27A,CCNA2,CDCA5,GINS4,ATM,ERCC3,NSMCE2,FANCD2,FANCC,RAD21,MELK,WRN,KIAA0101,TERF2IP,PLK1,…	204	0.75	4.29e-95	PPP5C,ERCC1,RFC2,EIF2AK1,CBX5,SIRT1,DMC1,MCM5,POLE2,APEX1,NTHL1,RIPK2,RPA3,OBFC1,RAD51AP1,FANCE,MLH1,MSH2,MSH6,MAD2L2,POLK,UNG,RIF1,PYCARD,TRIM28,GINS2,RPA1,TERF2,CCNB1,MDM2,HUS1,BRIP1,TOPBP1,BARD1,PALB2,HERC2,TIPIN,MCM4,XRCC1,PIAS4,MSH4,LIG1,POLD3,WDR76,MCM6,DNMT3A,RAD18,MCM2,MSH3,ANKRD32,POLB,NBN,PMS2,CDK2,FANCM,TICRR,TP53,RPS27A,CCNA2,CDCA5,GINS4,ATM,ERCC3,NSMCE2,FANCD2,FANCC,RAD21,MELK,WRN,KI…
GO:0006310	DNA recombination	219	6	1.5	1.47e-05	MCM4,LIG1,ATM,RNF168,NDNL2,BLM	85	1.36	6.31e-78	ERCC1,DMC1,MCM5,APEX1,RPA3,RAD51AP1,MLH1,MSH2,MSH6,UNG,GINS2,RPA1,HUS1,BRIP1,PALB2,MCM4,XRCC1,MSH4,LIG1,MCM6,MCM2,MSH3,POLB,NBN,FANCM,GINS4,ATM,NSMCE2,FANCD2,RAD21,WRN,FEN1,MCM7,MUS81,APITD1,ERCC4,PRKDC,MCM9,UBE2N,RMI1,GEN1,RNF168,ATRIP,MRE11A,NDNL2,RAD51C,BLM,MLH3,RAD52,REV3L,XRCC6,RTEL1,FAN1,SMC5,NSMCE1,EXO1,NSMCE4A,RPA4,RNF8,RPA2,MSH5,LIG3,RAD50,MCM8,BRCA2,RAD51,XRCC5,EME1,RBBP8,PAXIP1,CDC7,SM…	87	1.28	2.35e-72	ERCC1,DMC1,MCM5,APEX1,RPA3,OBFC1,RAD51AP1,MLH1,MSH2,MSH6,UNG,GINS2,RPA1,HUS1,BRIP1,PALB2,MCM4,XRCC1,MSH4,LIG1,MCM6,MCM2,MSH3,POLB,NBN,FANCM,GINS4,ATM,NSMCE2,FANCD2,RAD21,WRN,FEN1,MCM7,MUS81,APITD1,ERCC4,PRKDC,MCM9,UBE2N,RMI1,GEN1,RNF168,ATRIP,MRE11A,NDNL2,RAD51C,BLM,MLH3,RAD52,REV3L,XRCC6,RTEL1,FAN1,SMC5,NSMCE1,EXO1,NSMCE4A,HMGB3,RPA4,RNF8,RPA2,MSH5,LIG3,RAD50,MCM8,BRCA2,RAD51,XRCC5,EME1,RBBP8,PA…
GO:0007049	Cell cycle	1313	10	0.94	1.47e-05	POLE2,MCM4,GINS1,LIG1,ATM,POLE,BLM,POLA1,HELLS,MCM10	178	0.9	1.01e-107	PPP5C,ERCC1,RFC2,CDC6,DMC1,MCM5,POLE2,ORC6,RPA3,FBXO5,GMNN,MLH1,MSH2,ORC2,MSH6,MAD2L2,NCAPH,RIF1,DLGAP5,NCAPG,RPA1,TERF2,NASP,CCNA1,CCNB1,ORC3,MDM2,HUS1,BRIP1,KIF11,TOPBP1,BARD1,NDC80,TIPIN,MCM4,CHTF18,GINS1,E2F3,MSH4,LIG1,POLD3,MCM6,DNMT3A,MCM2,MSH3,NBN,POLA2,DBF4,CDK2,FANCM,TICRR,TP53,DNMT3L,NUF2,CENPC,CCNA2,CDCA5,TERF1,UHRF2,ATM,SPC25,SMC2,NSMCE2,BUB1B,FANCD2,CCNB2,MAD2L1,RAD21,ORC5,MELK,KIAA0…	185	0.83	7.76e-96	PPP5C,ERCC1,RFC2,CDC6,DMC1,MCM5,POLE2,STAG2,ORC6,RPA3,FBXO5,GMNN,MLH1,MSH2,ORC2,MSH6,MAD2L2,NCAPH,RIF1,DLGAP5,NCAPG,RPA1,TERF2,NASP,CCNA1,CCNB1,ORC3,MDM2,HUS1,BRIP1,KIF11,TOPBP1,BARD1,NDC80,TIPIN,MCM4,CHTF18,GINS1,E2F3,MSH4,LIG1,POLD3,MCM6,DNMT3A,MCM2,MSH3,NBN,POLA2,DBF4,CDK2,FANCM,TICRR,TP53,DNMT3L,NUF2,CENPC,CCNA2,CDCA5,TERF1,UHRF2,ATM,SPC25,SMC2,NSMCE2,BUB1B,FANCD2,CCNB2,MAD2L1,RAD21,ORC5,MELK…
GO:0000723	Telomere maintenance	112	5	1.71	2.19e-05	POLE2,ATM,POLE,BLM,POLA1	58	1.48	1.03e-57	ERCC1,RFC2,POLE2,APEX1,RPA3,RIF1,RPA1,TERF2,HUS1,TELO2,XRCC1,POLD3,NBN,POLA2,TINF2,TERF1,ATM,NSMCE2,WRN,TERF2IP,FEN1,ERCC4,PRKDC,POLE,MRE11A,RAD51C,ATR,BLM,POT1,PRIM1,DNA2,XRCC6,RTEL1,SMC5,EXO1,HIST3H3,RPA2,POLE3,RAD50,POLA1,PCNA,RFC3,BRCA2,RFC1,RAD51,XRCC5,RFC4,SMC6,POLD1,RFC5,POLE4,XRCC3,RAD51D,ENSP00000466834,POLD2,RECQL4,ACD,PRIM2	59	1.4	1.05e-53	ERCC1,RFC2,POLE2,APEX1,RPA3,OBFC1,RIF1,RPA1,TERF2,HUS1,TELO2,XRCC1,POLD3,NBN,POLA2,TINF2,TERF1,ATM,NSMCE2,WRN,TERF2IP,FEN1,ERCC4,PRKDC,POLE,MRE11A,RAD51C,ATR,BLM,POT1,PRIM1,DNA2,XRCC6,RTEL1,SMC5,EXO1,HIST3H3,RPA2,POLE3,RAD50,POLA1,PCNA,RFC3,BRCA2,RFC1,RAD51,XRCC5,RFC4,SMC6,POLD1,RFC5,POLE4,XRCC3,RAD51D,ENSP00000466834,POLD2,RECQL4,ACD,PRIM2
GO:0000082	G1/S transition of mitotic cell cycle	128	5	1.65	3.84e-05	POLE2,MCM4,POLE,POLA1,MCM10	43	1.29	6.23e-36	CDC6,MCM5,POLE2,ORC6,RPA3,FBXO5,GMNN,ORC2,RPA1,NASP,CCNA1,ORC3,MCM4,E2F3,MCM6,MCM2,POLA2,DBF4,CDK2,ORC5,CDT1,MCM7,TYMS,POLE,E2F1,PRIM1,RRM2,ORC1,RPA4,RPA2,POLE3,MCM8,POLA1,PCNA,E2F6,RBBP8,CDC7,CDC45,MCM10,POLE4,ORC4,MCM3,PRIM2	44	1.21	2.42e-33	CDC6,MCM5,POLE2,ORC6,RPA3,FBXO5,GMNN,ORC2,RPA1,NASP,CCNA1,ORC3,MCM4,E2F3,MCM6,MCM2,POLA2,DBF4,CDK2,ORC5,CDT1,MCM7,TYMS,POLE,E2F1,PRIM1,RRM2,ORC1,RPA4,RCC1,RPA2,POLE3,MCM8,POLA1,PCNA,E2F6,RBBP8,CDC7,CDC45,MCM10,POLE4,ORC4,MCM3,PRIM2
GO:0006950	Response to stress	3485	13	0.63	9.82e-05	POLE2,MCM4,LIG1,PMS2,ATM,RNF168,POLE,DNMT3B,NDNL2,BLM,POLA1,MCM10,NLRP2	227	0.58	6.51e-85	PPP5C,ERCC1,RFC2,CBX5,SIRT1,DMC1,MCM5,POLE2,APEX1,AHCY,NTHL1,MEFV,RIPK2,RPA3,PANX1,RAD51AP1,FANCE,MLH1,MSH2,MSH6,MAD2L2,POLK,UNG,RIF1,PYCARD,TRIM28,GINS2,RPA1,TERF2,CCNB1,MDM2,HUS1,BRIP1,POU5F1,TOPBP1,BARD1,PALB2,HERC2,TIPIN,MCM4,XRCC1,PIAS4,MSH4,LIG1,IL1B,POLD3,WDR76,MCM6,DNMT3A,MCM2,MSH3,ANKRD32,POLB,NBN,PMS2,CDK2,FANCM,TICRR,TP53,RPS27A,CCNA2,CDCA5,GINS4,ATM,IL18,ERCC3,NSMCE2,FANCD2,FANCC,RAD2…	238	0.51	4.3e-69	PPP5C,ERCC1,RFC2,EIF2AK1,CBX5,SIRT1,DMC1,MCM5,POLE2,APEX1,AHCY,PAGE4,NTHL1,MEFV,RIPK2,RPA3,OBFC1,PANX1,RAD51AP1,FANCE,MLH1,MSH2,MSH6,MAD2L2,POLK,UNG,RIF1,PYCARD,TRIM28,GINS2,RPA1,TERF2,CCNB1,MDM2,HUS1,BRIP1,POU5F1,TOPBP1,BARD1,PALB2,HERC2,TIPIN,MCM4,XRCC1,PIAS4,MSH4,LIG1,IL1B,POLD3,WDR76,MCM6,DNMT3A,RAD18,MCM2,MSH3,ANKRD32,POLB,NBN,PMS2,CDK2,FANCM,TICRR,TP53,RPS27A,CCNA2,CDCA5,GINS4,ATM,IL18,ERCC…
GO:0006302	Double-strand break repair	204	5	1.45	0.00033	MCM4,ATM,RNF168,BLM,POLA1	91	1.42	3.46e-88	ERCC1,DMC1,MCM5,RPA3,RAD51AP1,MLH1,MSH2,MAD2L2,RIF1,GINS2,RPA1,HUS1,BRIP1,BARD1,PALB2,HERC2,MCM4,XRCC1,PIAS4,MCM6,MCM2,POLB,NBN,FANCM,TP53,CDCA5,GINS4,ATM,NSMCE2,FANCD2,RAD21,WRN,FEN1,ESCO2,MCM7,MUS81,ERCC4,PRKDC,MCM9,UBE2N,RMI1,GEN1,RNF168,MRE11A,RAD51C,KAT5,BRE,BLM,DNA2,RAD52,REV3L,XRCC6,BABAM1,FAN1,SMC5,NSMCE1,HIST3H3,BRCC3,RPA4,RNF8,RPA2,MDC1,UIMC1,LIG3,RAD50,MCM8,POLA1,BRCA2,FAM175A,TP53BP1,…	92	1.33	9.83e-81	ERCC1,DMC1,MCM5,RPA3,OBFC1,RAD51AP1,MLH1,MSH2,MAD2L2,RIF1,GINS2,RPA1,HUS1,BRIP1,BARD1,PALB2,HERC2,MCM4,XRCC1,PIAS4,MCM6,MCM2,POLB,NBN,FANCM,TP53,CDCA5,GINS4,ATM,NSMCE2,FANCD2,RAD21,WRN,FEN1,ESCO2,MCM7,MUS81,ERCC4,PRKDC,MCM9,UBE2N,RMI1,GEN1,RNF168,MRE11A,RAD51C,KAT5,BRE,BLM,DNA2,RAD52,REV3L,XRCC6,BABAM1,FAN1,SMC5,NSMCE1,HIST3H3,BRCC3,RPA4,RNF8,RPA2,MDC1,UIMC1,LIG3,RAD50,MCM8,POLA1,BRCA2,FAM175A,TP…
GO:0051276	Chromosome organization	1066	8	0.94	0.00053	POLE2,MCM4,ATM,RNF168,POLE,BLM,POLA1,HELLS	185	1.01	2.72e-130	PPP5C,ERCC1,RFC2,SIRT1,DMC1,MCM5,POLE2,APEX1,CHRAC1,RPA3,NUP107,MLH1,MSH2,NCAPH,RIF1,DLGAP5,NCAPG,TRIM28,GINS2,RPA1,TERF2,NASP,MBD2,CCNB1,HUS1,BRIP1,NUP133,NDC80,MCM4,CHTF18,TELO2,XRCC1,MSH4,EED,POLD3,MCM6,DNMT3A,MCM2,MSH3,NBN,POLA2,CDK2,TINF2,FANCM,TP53,NUF2,SETDB1,RPS27A,CENPC,CCNA2,CDCA5,GINS4,TERF1,ATM,SMARCA5,ERCC3,SMC2,NSMCE2,BUB1B,FANCD2,H2AFZ,MAD2L1,RAD21,WRN,TERF2IP,PLK1,CDT1,BUB1,HIST1H…	195	0.94	5.19e-121	PPP5C,ERCC1,RFC2,SIRT1,DMC1,MCM5,POLE2,APEX1,TBL1X,STAG2,CHRAC1,RPA3,OBFC1,NUP107,MLH1,MSH2,NCAPH,RIF1,DLGAP5,NCAPG,TRIM28,GINS2,RPA1,TERF2,NASP,MBD2,CCNB1,HUS1,BRIP1,NUP133,NDC80,MCM4,CHTF18,TELO2,XRCC1,MSH4,EED,POLD3,MCM6,DNMT3A,RAD18,MCM2,MSH3,NBN,POLA2,CDK2,TINF2,FANCM,TP53,NUF2,SETDB1,RPS27A,CENPC,CCNA2,CDCA5,GINS4,TERF1,ATM,SMARCA5,ERCC3,SMC2,NSMCE2,BUB1B,FANCD2,H2AFZ,MAD2L1,RAD21,WRN,TERF2…
GO:0032201	Telomere maintenance via semi-conservative replication	25	3	2.14	0.00071	POLE2,POLE,POLA1	23	1.73	1.95e-26	RFC2,POLE2,RPA3,RPA1,POLD3,POLA2,FEN1,POLE,PRIM1,DNA2,RTEL1,RPA2,POLE3,POLA1,PCNA,RFC3,RFC1,RFC4,POLD1,RFC5,POLE4,POLD2,PRIM2	23	1.64	2e-24	RFC2,POLE2,RPA3,RPA1,POLD3,POLA2,FEN1,POLE,PRIM1,DNA2,RTEL1,RPA2,POLE3,POLA1,PCNA,RFC3,RFC1,RFC4,POLD1,RFC5,POLE4,POLD2,PRIM2
GO:0071897	DNA biosynthetic process	101	4	1.66	0.00071	POLE2,LIG1,POLE,POLA1	42	1.39	3.8e-38	RFC2,SIRT1,POLE2,CHRAC1,RPA3,MAD2L2,POLK,RPA1,TERF2,TELO2,LIG1,POLD3,POLB,RPS27A,TERF1,WRN,KIAA0101,TERF2IP,UBB,TYMS,POLE,ATRIP,MRE11A,POT1,REV3L,DTL,RPA2,POLE3,LIG3,RAD50,POLA1,PCNA,RFC3,RFC1,RFC4,UBA52,POLD1,RFC5,POLE4,UBC,POLD2,LIG4	42	1.3	1.8e-34	RFC2,SIRT1,POLE2,CHRAC1,RPA3,MAD2L2,POLK,RPA1,TERF2,TELO2,LIG1,POLD3,POLB,RPS27A,TERF1,WRN,KIAA0101,TERF2IP,UBB,TYMS,POLE,ATRIP,MRE11A,POT1,REV3L,DTL,RPA2,POLE3,LIG3,RAD50,POLA1,PCNA,RFC3,RFC1,RFC4,UBA52,POLD1,RFC5,POLE4,UBC,POLD2,LIG4
GO:0010212	Response to ionizing radiation	145	4	1.5	0.0024	ATM,RNF168,DNMT3B,BLM	44	1.25	3.11e-35	ERCC1,SIRT1,DMC1,RAD51AP1,MSH2,MDM2,HUS1,TOPBP1,DNMT3A,POLB,TICRR,TP53,ATM,FANCD2,WRN,RRM1,RAD9A,PRKDC,RNF168,ATRIP,STK11,DNMT3B,KAT5,BRE,ATR,BLM,XRCC6,BABAM1,BRCC3,RNF8,UIMC1,BRCA2,FAM175A,RAD1,TP53BP1,CHEK2,RAD51,XRCC5,KDM1A,PAXIP1,BRCA1,XRCC4,H2AFX,LIG4	44	1.16	1.83e-31	ERCC1,SIRT1,DMC1,RAD51AP1,MSH2,MDM2,HUS1,TOPBP1,DNMT3A,POLB,TICRR,TP53,ATM,FANCD2,WRN,RRM1,RAD9A,PRKDC,RNF168,ATRIP,STK11,DNMT3B,KAT5,BRE,ATR,BLM,XRCC6,BABAM1,BRCC3,RNF8,UIMC1,BRCA2,FAM175A,RAD1,TP53BP1,CHEK2,RAD51,XRCC5,KDM1A,PAXIP1,BRCA1,XRCC4,H2AFX,LIG4
GO:0002200	Somatic diversification of immune receptors	43	3	1.9	0.0027	PMS2,ATM,RNF168	16	1.34	9.59e-14	ERCC1,MLH1,MSH2,MSH6,UNG,MSH3,POLB,NBN,PMS2,ATM,PRKDC,RNF168,EXO1,RNF8,XRCC4,LIG4	16	1.25	2.15e-12	ERCC1,MLH1,MSH2,MSH6,UNG,MSH3,POLB,NBN,PMS2,ATM,PRKDC,RNF168,EXO1,RNF8,XRCC4,LIG4
GO:0006272	Leading strand elongation	4	2	2.76	0.0034	POLE,POLA1	4	1.77	0.00013	POLE,POLE3,POLA1,PCNA	4	1.68	0.00029	POLE,POLE3,POLA1,PCNA
GO:0006273	Lagging strand elongation	4	2	2.76	0.0034	LIG1,POLA1	4	1.77	0.00013	LIG1,DNA2,LIG3,POLA1	4	1.68	0.00029	LIG1,DNA2,LIG3,POLA1
GO:1902975	Mitotic dna replication initiation	4	2	2.76	0.0034	MCM4,POLA1	4	1.77	0.00013	MCM4,MCM2,POLA1,MCM3	4	1.68	0.00029	MCM4,MCM2,POLA1,MCM3
GO:0000731	DNA synthesis involved in DNA repair	54	3	1.81	0.0043	POLE2,POLE,POLA1	27	1.47	5.34e-26	RFC2,SIRT1,POLE2,RPA3,MAD2L2,POLK,RPA1,POLD3,RPS27A,WRN,KIAA0101,UBB,POLE,ATRIP,REV3L,DTL,RPA2,POLA1,PCNA,RFC3,RFC1,RFC4,UBA52,POLD1,RFC5,UBC,POLD2	27	1.38	1.15e-23	RFC2,SIRT1,POLE2,RPA3,MAD2L2,POLK,RPA1,POLD3,RPS27A,WRN,KIAA0101,UBB,POLE,ATRIP,REV3L,DTL,RPA2,POLA1,PCNA,RFC3,RFC1,RFC4,UBA52,POLD1,RFC5,UBC,POLD2
GO:0002377	Immunoglobulin production	57	3	1.78	0.0049	PMS2,ATM,RNF168	17	1.24	2.53e-13	ERCC1,MLH1,MSH2,MSH6,UNG,MSH3,POLB,NBN,PMS2,ATM,PRKDC,RNF168,ATRIP,EXO1,RNF8,XRCC4,LIG4	17	1.15	6.54e-12	ERCC1,MLH1,MSH2,MSH6,UNG,MSH3,POLB,NBN,PMS2,ATM,PRKDC,RNF168,ATRIP,EXO1,RNF8,XRCC4,LIG4
GO:0009314	Response to radiation	431	5	1.13	0.007	ATM,RNF168,DNMT3B,NDNL2,BLM	63	0.93	8.97e-35	ERCC1,SIRT1,DMC1,RAD51AP1,MSH2,MSH6,POLK,MDM2,HUS1,TOPBP1,TIPIN,POLD3,DNMT3A,POLB,TICRR,TP53,ATM,ERCC3,FANCD2,WRN,KIAA0101,RRM1,FEN1,ERCC4,RAD9A,PRKDC,AURKB,RNF168,ATRIP,SMC1A,STK11,DNMT3B,NDNL2,KAT5,BRE,ATR,BLM,ERCC5,XRCC6,BABAM1,DTL,BRCC3,RNF8,XPA,CARD16,UIMC1,FANCG,PCNA,BRCA2,FAM175A,RAD1,TP53BP1,CHEK2,RAD51,XRCC5,KDM1A,PAXIP1,CHEK1,POLD1,BRCA1,XRCC4,H2AFX,LIG4	64	0.85	1.98e-30	ERCC1,SIRT1,DMC1,RAD51AP1,MSH2,MSH6,POLK,MDM2,HUS1,TOPBP1,TIPIN,POLD3,DNMT3A,RAD18,POLB,TICRR,TP53,ATM,ERCC3,FANCD2,WRN,KIAA0101,RRM1,FEN1,ERCC4,RAD9A,PRKDC,AURKB,RNF168,ATRIP,SMC1A,STK11,DNMT3B,NDNL2,KAT5,BRE,ATR,BLM,ERCC5,XRCC6,BABAM1,DTL,BRCC3,RNF8,XPA,CARD16,UIMC1,FANCG,PCNA,BRCA2,FAM175A,RAD1,TP53BP1,CHEK2,RAD51,XRCC5,KDM1A,PAXIP1,CHEK1,POLD1,BRCA1,XRCC4,H2AFX,LIG4
GO:0006303	Double-strand break repair via nonhomologous end joining	74	3	1.67	0.0098	ATM,RNF168,POLA1	38	1.48	4.29e-37	ERCC1,MLH1,RIF1,BARD1,HERC2,XRCC1,PIAS4,POLB,NBN,ATM,ERCC4,PRKDC,UBE2N,RNF168,MRE11A,KAT5,BRE,XRCC6,BABAM1,HIST3H3,BRCC3,RNF8,MDC1,UIMC1,LIG3,RAD50,POLA1,FAM175A,TP53BP1,WHSC1,XRCC5,SUMO1,PAXIP1,BRCA1,XRCC4,UBE2V2,H2AFX,LIG4	38	1.39	8.89e-34	ERCC1,MLH1,RIF1,BARD1,HERC2,XRCC1,PIAS4,POLB,NBN,ATM,ERCC4,PRKDC,UBE2N,RNF168,MRE11A,KAT5,BRE,XRCC6,BABAM1,HIST3H3,BRCC3,RNF8,MDC1,UIMC1,LIG3,RAD50,POLA1,FAM175A,TP53BP1,WHSC1,XRCC5,SUMO1,PAXIP1,BRCA1,XRCC4,UBE2V2,H2AFX,LIG4
GO:0072711	Cellular response to hydroxyurea	13	2	2.25	0.0179	NDNL2,BLM	5	1.35	0.00021	ATRIP,NDNL2,BLM,RAD51,TIMELESS	5	1.26	0.00056	ATRIP,NDNL2,BLM,RAD51,TIMELESS
GO:0000724	Double-strand break repair via homologous recombination	102	3	1.53	0.022	MCM4,ATM,BLM	52	1.47	3.47e-51	DMC1,MCM5,RPA3,RAD51AP1,GINS2,RPA1,HUS1,PALB2,MCM4,XRCC1,MCM6,MCM2,NBN,FANCM,GINS4,ATM,NSMCE2,WRN,FEN1,MCM7,MUS81,ERCC4,MCM9,UBE2N,RMI1,GEN1,MRE11A,RAD51C,BLM,RAD52,REV3L,FAN1,SMC5,NSMCE1,RPA4,RPA2,LIG3,RAD50,MCM8,BRCA2,RAD51,RBBP8,CDC7,CDC45,MCMDC2,BRCA1,H2AFX,XRCC3,RAD51D,ENSP00000466834,MCM3,RECQL4	53	1.39	8.64e-48	DMC1,MCM5,RPA3,OBFC1,RAD51AP1,GINS2,RPA1,HUS1,PALB2,MCM4,XRCC1,MCM6,MCM2,NBN,FANCM,GINS4,ATM,NSMCE2,WRN,FEN1,MCM7,MUS81,ERCC4,MCM9,UBE2N,RMI1,GEN1,MRE11A,RAD51C,BLM,RAD52,REV3L,FAN1,SMC5,NSMCE1,RPA4,RPA2,LIG3,RAD50,MCM8,BRCA2,RAD51,RBBP8,CDC7,CDC45,MCMDC2,BRCA1,H2AFX,XRCC3,RAD51D,ENSP00000466834,MCM3,RECQL4
GO:0006268	DNA unwinding involved in DNA replication	15	2	2.19	0.022	MCM4,BLM	9	1.54	4.2e-09	RPA1,MCM4,MCM6,MCM2,WRN,MCM7,BLM,RAD51,RECQL4	9	1.46	2.53e-08	RPA1,MCM4,MCM6,MCM2,WRN,MCM7,BLM,RAD51,RECQL4
GO:0007095	Mitotic g2 dna damage checkpoint	21	2	2.04	0.0374	ATM,BLM	8	1.35	6.15e-07	TOPBP1,NBN,ATM,DONSON,CLSPN,MRE11A,BLM,CDK1	8	1.26	2.87e-06	TOPBP1,NBN,ATM,DONSON,CLSPN,MRE11A,BLM,CDK1
GO:0000729	DNA double-strand break processing	23	2	2	0.0422	ATM,BLM	14	1.55	2.89e-14	BRIP1,BARD1,NBN,ATM,UBE2N,MRE11A,KAT5,BLM,DNA2,RAD52,RAD50,RBBP8,BRCA1,UBE2V2	14	1.46	4.66e-13	BRIP1,BARD1,NBN,ATM,UBE2N,MRE11A,KAT5,BLM,DNA2,RAD52,RAD50,RBBP8,BRCA1,UBE2V2
GO:0006297	Nucleotide-excision repair, dna gap filling	23	2	2	0.0422	LIG1,POLE	22	1.75	1.59e-25	RFC2,RPA3,POLK,RPA1,XRCC1,LIG1,POLD3,RPS27A,UBB,POLE,RPA2,LIG3,PCNA,RFC3,RFC1,RFC4,UBA52,POLD1,RFC5,UBC,POLD2,LIG4	22	1.66	1.32e-23	RFC2,RPA3,POLK,RPA1,XRCC1,LIG1,POLD3,RPS27A,UBB,POLE,RPA2,LIG3,PCNA,RFC3,RFC1,RFC4,UBA52,POLD1,RFC5,UBC,POLD2,LIG4
2(3) Thymic defects with additional congenital anomalies			4 genes				105 genes				195 genes
GO:0048514	Blood vessel morphogenesis	410	4	1.68	0.0025	FOXN1,SEMA3E,TBX1,CHD7	21	0.98	1.14e-12	EFNB2,KDR,NRP1,EPHA1,PROK2,SHH,SEMA3E,PLXND1,FGF8,NKX2-5,UNC5B,ARID2,RTN4,NRP2,FZD8,SETD2,CHD7,ROBO1,SLIT2,VEGFA,VEGFC	30	0.87	7.96e-15	FOXN1,EFNB2,BMP4,DLL4,HS6ST1,KDR,LEF1,NRP1,EPHA1,PROK2,IHH,SHH,SEMA3E,PLXND1,FGF8,NKX2-5,TBX1,UNC5B,ARID2,RTN4,NRP2,TCF21,FZD8,SETD2,CHD7,ROBO1,SLIT2,VEGFA,VEGFC,HOXA3
GO:0048729	Tissue morphogenesis	561	4	1.54	0.0028	FOXN1,SEMA3E,TBX1,CHD7	30	1	4.06e-19	NTN1,CHRD,WNT3,ISL1,EFNB2,KDR,NRP1,EPHA4,WNT4,WNT1,SHH,SEMA3E,PLXND1,MET,FGF8,NKX2-5,GATA4,SMAD4,NRP2,PLXNA1,SOX10,SETD2,CHD7,RHOA,PLXNB2,ROBO2,ROBO1,SLIT2,VEGFA,VEGFC	42	0.88	2.35e-21	NTN1,CHRD,WNT3,FOXN1,ISL1,MSX2,EFNB2,BMP4,DLL4,KDR,LEF1,NRP1,FGF7,EPHA4,WNT4,AIRE,WNT1,IHH,SHH,SEMA3E,PLXND1,MET,FGF8,NKX2-5,TBX1,GATA4,PLET1,SMAD4,NRP2,TCF21,VANGL2,PLXNA1,SOX10,SETD2,CHD7,RHOA,PLXNB2,ROBO2,ROBO1,SLIT2,VEGFA,VEGFC
GO:0048752	Semicircular canal morphogenesis	7	2	3.15	0.0029	TBX1,CHD7	.	.	.	.	2	1.46	0.0394	TBX1,CHD7
GO:0060429	Epithelium development	1109	4	1.25	0.0131	FOXN1,SEMA3E,TBX1,CHD7	38	0.81	1.66e-18	KRT14,NTN1,CHRD,WNT3,EFNB2,KRT5,EP300,KDR,NRP1,TP53,EPHA4,FZD7,PPARG,WNT4,WNT1,SHH,SEMA3E,PRKDC,PLXND1,MET,FGF8,NKX2-5,GATA4,RTN4,SMAD4,PLXNA2,PLXNA1,SOX10,WNT5B,SETD2,CHD7,RHOA,PLXNB2,BDNF,ROBO2,SLIT2,VEGFA,VEGFC	68	0.79	2.42e-31	KRT14,NTN1,CHRD,WNT3,KRT32,FOXN1,ID2,MSX2,HOXC13,EFNB2,BMP4,DLL4,KRT31,KRT33B,KRT5,KRT85,KRT84,KRT82,EP300,EPCAM,KDR,LEF1,NRP1,FGF7,TP53,EPHA4,FZD7,PPARG,WNT4,AIRE,WNT1,IHH,SHH,SEMA3E,PITX2,KRT2,PRKDC,PLXND1,MET,NKX2-6,FGF8,NKX2-5,TBX1,GATA4,RTN4,OVOL1,PLET1,SMAD4,DSG4,PLXNA2,TCF21,VANGL2,PLXNA1,KRT35,SOX10,WNT5B,PAX1,SETD2,DLX3,CHD7,RHOA,PLXNB2,BDNF,ROBO2,SLIT2,KRT8,VEGFA,VEGFC
GO:0062009	Secondary palate development	24	2	2.61	0.0131	TBX1,CHD7	.	.	.	.	4	1.22	0.0029	LEF1,TBX1,SMAD4,CHD7
GO:0035909	Aorta morphogenesis	28	2	2.54	0.0146	TBX1,CHD7	.	.	.	.	4	1.16	0.0047	DLL4,FGF8,TBX1,CHD7
[truncated: 1,039 more rows]

## Sheet: Table_S4
Table S4. STRING analysis of KEGG pathways for primary immunodeficiency (PID) gene set products with overlapping phenotypes according to IUIS subcategories compared to similar data for PID gene functional partners (FPs). For the FP sets, only those biological processes that occurred for the PID sets are indicated. I - PID genes; II - FPs (combined interaction score ≥0.9); III - FPs (combined inte…
[truncated: 656 more rows]

[truncated: 2 more sheets: Table_S5, Table_S6]
